# Supplementary material for: Identification of macrophage correlated biomarkers to predict the prognosis in patients with intrahepatic cholangiocarcinoma
Source: Front Oncol. 2022 Sep 8;12:967982. doi: 10.3389/fonc.2022.967982 (PMC9497456; doi:10.3389/fonc.2022.967982)
Supplement: Supplementary file 9 [file DataSheet_1.csv]

	p_val	avg_logFC	pct.1	pct.2	p_val_adj	cluster	gene
CD69	0	2.796952633	0.969	0.233	0	0	CD69
KLRB1	0	2.403950373	0.815	0.184	0	0	KLRB1
CCL5	0	2.047763893	0.927	0.304	0	0	CCL5
GZMK	0	1.995830534	0.8	0.149	0	0	GZMK
LTB	0	1.972783416	0.78	0.174	0	0	LTB
GZMA	0	1.952454933	0.91	0.213	0	0	GZMA
IL32	0	1.845326638	0.996	0.683	0	0	IL32
NKG7	0	1.729262477	0.812	0.273	0	0	NKG7
CXCR4	0	1.701678832	0.981	0.408	0	0	CXCR4
CD3D	0	1.701546126	0.934	0.225	0	0	CD3D
CD2	0	1.669067139	0.838	0.161	0	0	CD2
CD52	0	1.652677582	0.963	0.35	0	0	CD52
CCL4	0	1.624322854	0.77	0.306	0	0	CCL4
CST7	0	1.603563416	0.887	0.223	0	0	CST7
PTPRCAP	0	1.596544841	0.914	0.241	0	0	PTPRCAP
GZMH	0	1.542452935	0.6	0.125	0	0	GZMH
CORO1A	0	1.527271284	0.958	0.329	0	0	CORO1A
LCK	0	1.517963915	0.789	0.14	0	0	LCK
IL2RG	0	1.482405989	0.855	0.296	0	0	IL2RG
IL7R	0	1.462907023	0.61	0.103	0	0	IL7R
CD3E	0	1.449756358	0.804	0.164	0	0	CD3E
HCST	0	1.430146961	0.883	0.323	0	0	HCST
EVL	0	1.416630628	0.795	0.295	0	0	EVL
ALOX5AP	0	1.404949826	0.767	0.195	0	0	ALOX5AP
PTPRC	0	1.403461321	0.903	0.304	0	0	PTPRC
RARRES3	0	1.322333184	0.848	0.5	0	0	RARRES3
GZMM	0	1.276349396	0.654	0.135	0	0	GZMM
GPR65	0	1.232713172	0.569	0.153	0	0	GPR65
GMFG	0	1.224309505	0.866	0.404	0	0	GMFG
RORA	0	1.219173427	0.654	0.288	0	0	RORA
CD3G	0	1.194297187	0.614	0.122	0	0	CD3G
LIMD2	0	1.190539229	0.699	0.311	0	0	LIMD2
RGS1	0	1.181587562	0.784	0.313	0	0	RGS1
LEPROTL1	0	1.177297981	0.769	0.454	0	0	LEPROTL1
GPSM3	0	1.159422846	0.738	0.299	0	0	GPSM3
ITM2A	0	1.1385191	0.582	0.209	0	0	ITM2A
ARHGDIB	0	1.129948673	0.96	0.684	0	0	ARHGDIB
CDC42SE2	0	1.124161952	0.654	0.361	0	0	CDC42SE2
LAT	0	1.110510319	0.536	0.111	0	0	LAT
PRF1	0	1.087049177	0.513	0.124	0	0	PRF1
TMEM66	0	1.08316075	0.908	0.734	0	0	TMEM66
CLEC2B	0	1.077872051	0.809	0.557	0	0	CLEC2B
HLA-A	0	1.077512504	1	0.966	0	0	HLA-A
CD96	0	1.066076854	0.527	0.105	0	0	CD96
ZNF331	0	1.059019409	0.715	0.354	0	0	ZNF331
WIPF1	0	1.039207503	0.633	0.262	0	0	WIPF1
CD8A	0	1.036903933	0.479	0.127	0	0	CD8A
CYTIP	0	1.035579521	0.64	0.212	0	0	CYTIP
TRAT1	0	1.032624239	0.466	0.082	0	0	TRAT1
ITGB2	0	1.032483205	0.712	0.288	0	0	ITGB2
UCP2	0	1.032308013	0.637	0.327	0	0	UCP2
SPOCK2	0	1.030915176	0.508	0.135	0	0	SPOCK2
ACAP1	0	1.030548446	0.542	0.146	0	0	ACAP1
RAC2	0	1.02917046	0.727	0.409	0	0	RAC2
RHOH	0	1.021296591	0.54	0.141	0	0	RHOH
LSP1	0	1.019919232	0.769	0.292	0	0	LSP1
CD7	0	1.018463238	0.523	0.166	0	0	CD7
HLA-C	0	1.001201659	0.999	0.945	0	0	HLA-C
TNFAIP3	0	0.999832406	0.776	0.485	0	0	TNFAIP3
PSMB9	0	0.999556171	0.821	0.559	0	0	PSMB9
B2M	0	0.999363909	1	0.997	0	0	B2M
1-Sep	0	0.992193993	0.518	0.174	0	0	1-Sep
TUBA4A	0	0.991797303	0.629	0.405	0	0	TUBA4A
CTSW	0	0.957467324	0.488	0.141	0	0	CTSW
CD37	0	0.954074653	0.66	0.253	0	0	CD37
GYPC	0	0.939900509	0.635	0.334	0	0	GYPC
FYB	0	0.939854782	0.654	0.333	0	0	FYB
YPEL5	0	0.938769498	0.744	0.584	0	0	YPEL5
SH2D1A	0	0.921193968	0.447	0.095	0	0	SH2D1A
PPP2R5C	0	0.91837052	0.594	0.398	0	0	PPP2R5C
CD27	0	0.912962311	0.392	0.079	0	0	CD27
PIK3R1	0	0.911965812	0.521	0.278	0	0	PIK3R1
BIN2	0	0.903366132	0.457	0.129	0	0	BIN2
EVI2A	0	0.900548891	0.496	0.164	0	0	EVI2A
LAPTM5	0	0.897412275	0.8	0.423	0	0	LAPTM5
CD53	0	0.887077399	0.636	0.256	0	0	CD53
GIMAP4	0	0.877493827	0.53	0.231	0	0	GIMAP4
ICAM3	0	0.876592908	0.525	0.24	0	0	ICAM3
ELF1	0	0.873177461	0.687	0.507	0	0	ELF1
TBC1D10C	0	0.872588915	0.407	0.091	0	0	TBC1D10C
ISG20	0	0.872452042	0.677	0.389	0	0	ISG20
PTPN7	0	0.861200412	0.43	0.125	0	0	PTPN7
TRAF3IP3	0	0.860526521	0.39	0.094	0	0	TRAF3IP3
S100A4	0	0.857360518	0.949	0.653	0	0	S100A4
FAM46C	0	0.856719272	0.449	0.143	0	0	FAM46C
PFN1	0	0.853478139	0.995	0.969	0	0	PFN1
STK4	0	0.847900589	0.571	0.371	0	0	STK4
MIR142	0	0.845955023	0.4	0.112	0	0	MIR142
SKAP1	0	0.842481395	0.39	0.098	0	0	SKAP1
6-Sep	0	0.832698674	0.532	0.298	0	0	6-Sep
SH2D2A	0	0.832410085	0.422	0.119	0	0	SH2D2A
TAGAP	0	0.818603449	0.377	0.113	0	0	TAGAP
TSC22D3	0	0.81214764	0.674	0.579	0	0	TSC22D3
SLC2A3	0	0.809568678	0.622	0.36	0	0	SLC2A3
STAT4	0	0.808007535	0.391	0.113	0	0	STAT4
HLA-B	0	0.804728647	1	0.941	0	0	HLA-B
ABRACL	0	0.804057593	0.578	0.42	0	0	ABRACL
TERF2IP	0	0.801432974	0.602	0.496	0	0	TERF2IP
CD247	0	0.786131996	0.399	0.1	0	0	CD247
PSME1	0	0.786062925	0.886	0.842	0	0	PSME1
CD48	0	0.784783911	0.567	0.233	0	0	CD48
VAMP2	0	0.779468516	0.669	0.581	0	0	VAMP2
BTG2	0	0.779117353	0.648	0.561	0	0	BTG2
C16orf54	0	0.773980077	0.284	0.098	0	0	C16orf54
HLA-E	0	0.769238936	0.982	0.862	0	0	HLA-E
TMSB4X	0	0.758676863	1	0.998	0	0	TMSB4X
IRF1	0	0.737885354	0.699	0.566	0	0	IRF1
STK17B	0	0.725313183	0.51	0.348	0	0	STK17B
LCP1	0	0.724442113	0.568	0.298	0	0	LCP1
APOBEC3G	0	0.718407567	0.424	0.25	0	0	APOBEC3G
PIP4K2A	0	0.712302695	0.375	0.213	0	0	PIP4K2A
JUNB	0	0.712024678	0.976	0.916	0	0	JUNB
ADA	0	0.709545847	0.336	0.153	0	0	ADA
SH3BGRL3	0	0.707555238	0.96	0.868	0	0	SH3BGRL3
TAP1	0	0.702809307	0.506	0.369	0	0	TAP1
MYO1F	0	0.690331278	0.369	0.165	0	0	MYO1F
SLA	0	0.689906805	0.374	0.152	0	0	SLA
PSME2	0	0.686346178	0.811	0.758	0	0	PSME2
LPXN	0	0.684385186	0.361	0.157	0	0	LPXN
ANXA6	0	0.680365335	0.481	0.299	0	0	ANXA6
LDHB	0	0.674118973	0.757	0.573	0	0	LDHB
CLEC2D	0	0.670637589	0.309	0.1	0	0	CLEC2D
EMB	0	0.670351088	0.349	0.168	0	0	EMB
CREM	0	0.668267752	0.714	0.509	0	0	CREM
HOPX	0	0.667460603	0.379	0.175	0	0	HOPX
GATA3	0	0.666022472	0.274	0.107	0	0	GATA3
SRGN	0	0.662904792	0.989	0.648	0	0	SRGN
FYN	0	0.658726276	0.44	0.226	0	0	FYN
GIMAP5	0	0.646574842	0.336	0.153	0	0	GIMAP5
IFITM1	0	0.645971491	0.617	0.472	0	0	IFITM1
AMICA1	0	0.645277436	0.354	0.137	0	0	AMICA1
SAMSN1	0	0.636206623	0.468	0.22	0	0	SAMSN1
WAS	0	0.636092257	0.341	0.147	0	0	WAS
GIMAP7	0	0.63442123	0.429	0.206	0	0	GIMAP7
ARHGAP15	0	0.632172918	0.336	0.142	0	0	ARHGAP15
PIM2	0	0.618162951	0.313	0.131	0	0	PIM2
PRKCH	0	0.613630761	0.35	0.186	0	0	PRKCH
CAPZB	0	0.602764388	0.724	0.725	0	0	CAPZB
GPR183	0	0.600473933	0.453	0.232	0	0	GPR183
HCLS1	0	0.596372136	0.423	0.258	0	0	HCLS1
ACTB	0	0.595431381	1	0.996	0	0	ACTB
RPS27	0	0.594442572	1	0.999	0	0	RPS27
H3F3B	0	0.592504198	0.995	0.99	0	0	H3F3B
PTPN22	0	0.570135767	0.262	0.08	0	0	PTPN22
EVI2B	0	0.569982897	0.368	0.187	0	0	EVI2B
SYTL3	0	0.569374021	0.308	0.116	0	0	SYTL3
RPS4X	0	0.564327399	1	0.998	0	0	RPS4X
7-Sep	0	0.561439419	0.728	0.728	0	0	7-Sep
ARHGAP9	0	0.56012976	0.263	0.093	0	0	ARHGAP9
RPL21	0	0.546320984	1	0.997	0	0	RPL21
RUNX3	0	0.542729976	0.325	0.147	0	0	RUNX3
RPL13	0	0.517320156	1	0.999	0	0	RPL13
SRSF5	0	0.508315902	0.767	0.824	0	0	SRSF5
MYL12A	0	0.50259625	0.939	0.945	0	0	MYL12A
RPL10	0	0.487012294	1	1	0	0	RPL10
RPL18A	0	0.483323182	1	0.996	0	0	RPL18A
TMA7	0	0.459880038	0.925	0.944	0	0	TMA7
ARPC2	0	0.458634048	0.901	0.885	0	0	ARPC2
RPL36AL	0	0.456669989	0.908	0.934	0	0	RPL36AL
RPS3	0	0.448321514	1	0.997	0	0	RPS3
RPS19	0	0.438329695	1	0.999	0	0	RPS19
RPL34	0	0.432287039	1	0.999	0	0	RPL34
RPSA	0	0.420484846	0.974	0.961	0	0	RPSA
RPS29	0	0.418597824	1	0.998	0	0	RPS29
RPS15A	0	0.404166312	1	0.998	0	0	RPS15A
ARPC3	0	0.383057502	0.849	0.879	0	0	ARPC3
RPL3	0	0.381060678	1	0.998	0	0	RPL3
ATP5L	0	0.374455963	0.932	0.947	0	0	ATP5L
RPL4	0	0.373135163	0.974	0.97	0	0	RPL4
SUB1	0	0.372624232	0.866	0.897	0	0	SUB1
RPL15	0	0.367057803	0.999	0.998	0	0	RPL15
RPS2	0	0.360770869	1	0.997	0	0	RPS2
RPL13A	0	0.358147951	1	0.999	0	0	RPL13A
CFL1	0	0.343437281	0.971	0.975	0	0	CFL1
RPS6	0	0.341315907	1	0.998	0	0	RPS6
RPS18	0	0.335051561	1	0.999	0	0	RPS18
COX4I1	0	0.334540647	0.926	0.946	0	0	COX4I1
UBB	0	0.300954929	0.952	0.97	0	0	UBB
GNB2L1	0	0.294650167	0.986	0.984	0	0	GNB2L1
RPL28	0	0.294029074	1	0.996	0	0	RPL28
RPL11	0	0.293824915	0.999	0.998	0	0	RPL11
RPL31	0	0.293819979	0.999	0.994	0	0	RPL31
RPL27A	0	0.293157962	1	0.998	0	0	RPL27A
EEF1A1	0	0.28925264	1	0.999	0	0	EEF1A1
RPS15	0	0.287832544	1	0.998	0	0	RPS15
RPL23A	0	0.28451832	0.999	0.996	0	0	RPL23A
RPL19	0	0.277560074	1	0.997	0	0	RPL19
RPL39	0	0.276722794	1	0.998	0	0	RPL39
RPL41	0	0.262023261	1	1	0	0	RPL41
RPS14	0	0.261566562	1	0.999	0	0	RPS14
RPLP1	0	0.25808652	1	0.999	0	0	RPLP1
CLIC1	3.39E-305	0.386193774	0.831	0.883	3.93E-301	0	CLIC1
PPP1CA	3.59E-303	0.564348295	0.638	0.65	4.16E-299	0	PPP1CA
SATB1	4.44E-302	0.571048861	0.289	0.131	5.15E-298	0	SATB1
UBE2D3	5.54E-302	0.431776647	0.74	0.807	6.42E-298	0	UBE2D3
FKBP11	7.85E-301	0.545721185	0.45	0.298	9.10E-297	0	FKBP11
CELF2	2.99E-299	0.563033278	0.31	0.15	3.47E-295	0	CELF2
CCNI	3.95E-298	0.442862032	0.741	0.78	4.57E-294	0	CCNI
NR4A2	7.33E-297	0.543682461	0.659	0.555	8.50E-293	0	NR4A2
FNBP1	2.45E-291	0.646009872	0.489	0.365	2.84E-287	0	FNBP1
SSR2	2.10E-290	0.465210903	0.715	0.785	2.44E-286	0	SSR2
TC2N	1.23E-285	0.589010045	0.273	0.125	1.42E-281	0	TC2N
GLIPR1	2.89E-280	0.621653441	0.434	0.284	3.35E-276	0	GLIPR1
PSMB10	2.98E-280	0.685597697	0.468	0.351	3.45E-276	0	PSMB10
CAP1	7.20E-280	0.540897373	0.65	0.679	8.35E-276	0	CAP1
PPP1R18	3.44E-278	0.716997367	0.452	0.336	3.99E-274	0	PPP1R18
REL	8.59E-276	0.460730158	0.658	0.606	9.96E-272	0	REL
LYAR	1.03E-275	0.744995845	0.387	0.249	1.20E-271	0	LYAR
ID2	1.21E-272	0.51395154	0.697	0.601	1.40E-268	0	ID2
HNRNPA1	1.20E-270	0.288140052	0.931	0.959	1.39E-266	0	HNRNPA1
ARL4C	5.05E-270	0.621973444	0.454	0.314	5.85E-266	0	ARL4C
GNG2	3.53E-265	0.518490758	0.306	0.152	4.10E-261	0	GNG2
MGAT4A	6.19E-259	0.60090448	0.279	0.138	7.17E-255	0	MGAT4A
BIRC3	2.21E-258	0.672945165	0.544	0.433	2.56E-254	0	BIRC3
EEF2	8.23E-257	0.278994606	0.898	0.932	9.54E-253	0	EEF2
SRSF7	1.19E-252	0.576752501	0.695	0.749	1.38E-248	0	SRSF7
DNAJB6	1.47E-247	0.552355467	0.621	0.653	1.70E-243	0	DNAJB6
APBB1IP	2.01E-243	0.502348478	0.258	0.121	2.33E-239	0	APBB1IP
ANXA1	2.76E-243	0.365622132	0.775	0.676	3.20E-239	0	ANXA1
NFKBIA	6.88E-242	0.533836063	0.837	0.829	7.97E-238	0	NFKBIA
IER2	1.39E-240	0.48875635	0.766	0.782	1.61E-236	0	IER2
FAM49B	6.47E-240	0.57019697	0.557	0.505	7.50E-236	0	FAM49B
PSMB8	7.89E-237	0.583703505	0.574	0.554	9.14E-233	0	PSMB8
EIF3E	3.88E-234	0.264352924	0.819	0.834	4.49E-230	0	EIF3E
RP11-347P5.1	1.05E-232	0.515421694	0.296	0.155	1.22E-228	0	RP11-347P5.1
GLTSCR2	3.71E-225	0.358260818	0.761	0.845	4.30E-221	0	GLTSCR2
DNAJB1	3.66E-219	0.338691427	0.685	0.68	4.24E-215	0	DNAJB1
LBH	5.02E-214	0.587403426	0.383	0.258	5.82E-210	0	LBH
HNRNPK	5.27E-209	0.352232745	0.746	0.849	6.11E-205	0	HNRNPK
ACTR3	1.20E-204	0.533230994	0.587	0.616	1.39E-200	0	ACTR3
VPS37B	2.62E-204	0.654932257	0.477	0.417	3.04E-200	0	VPS37B
CD44	2.63E-204	0.419409184	0.606	0.524	3.05E-200	0	CD44
GSTK1	1.17E-203	0.507811933	0.613	0.68	1.36E-199	0	GSTK1
PIK3IP1	1.29E-203	0.592832401	0.321	0.198	1.50E-199	0	PIK3IP1
IDH2	5.56E-199	0.573450168	0.523	0.479	6.44E-195	0	IDH2
FAM177A1	1.04E-195	0.513103089	0.578	0.593	1.21E-191	0	FAM177A1
AKNA	2.41E-195	0.482333689	0.276	0.149	2.79E-191	0	AKNA
CCNH	1.96E-194	0.629175268	0.435	0.349	2.27E-190	0	CCNH
APRT	6.06E-190	0.412850455	0.664	0.69	7.03E-186	0	APRT
RHOF	8.49E-182	0.593742132	0.368	0.266	9.85E-178	0	RHOF
CD97	1.09E-181	0.576094414	0.414	0.318	1.26E-177	0	CD97
SELK	2.39E-181	0.387518121	0.672	0.726	2.77E-177	0	SELK
FERMT3	2.47E-181	0.502595741	0.296	0.178	2.86E-177	0	FERMT3
IFNGR1	4.64E-180	0.699175499	0.424	0.347	5.37E-176	0	IFNGR1
RAP1B	2.36E-179	0.528019718	0.569	0.603	2.74E-175	0	RAP1B
SNRPD2	9.53E-178	0.32951804	0.765	0.835	1.10E-173	0	SNRPD2
DNAJB9	4.03E-177	0.605370769	0.408	0.32	4.67E-173	0	DNAJB9
GBP2	7.20E-176	0.623773113	0.437	0.365	8.35E-172	0	GBP2
BIN1	1.41E-174	0.624252994	0.338	0.238	1.63E-170	0	BIN1
ARL6IP5	3.67E-170	0.479974477	0.601	0.662	4.26E-166	0	ARL6IP5
PBXIP1	1.73E-165	0.586836061	0.333	0.231	2.00E-161	0	PBXIP1
DDX24	4.33E-165	0.489354063	0.588	0.638	5.02E-161	0	DDX24
HLA-F	5.29E-165	0.529748523	0.448	0.38	6.14E-161	0	HLA-F
HSPA8	6.63E-162	0.28777875	0.774	0.828	7.69E-158	0	HSPA8
PDCD4	5.04E-158	0.565669004	0.463	0.415	5.84E-154	0	PDCD4
SELT	1.27E-152	0.520598576	0.526	0.554	1.47E-148	0	SELT
CYCS	1.10E-151	0.354736968	0.718	0.786	1.28E-147	0	CYCS
IDI1	2.84E-151	0.594960763	0.446	0.393	3.29E-147	0	IDI1
PRMT10	7.62E-147	0.516374199	0.286	0.182	8.83E-143	0	PRMT10
FXYD5	1.49E-144	0.412212373	0.635	0.687	1.72E-140	0	FXYD5
COPE	3.87E-141	0.421856352	0.609	0.706	4.49E-137	0	COPE
CIRBP	5.13E-138	0.302185311	0.727	0.842	5.94E-134	0	CIRBP
DRAP1	2.49E-136	0.401098536	0.614	0.696	2.89E-132	0	DRAP1
N4BP2L2	1.27E-130	0.429984166	0.584	0.643	1.47E-126	0	N4BP2L2
C5orf56	4.92E-129	0.49963472	0.259	0.166	5.70E-125	0	C5orf56
PMAIP1	6.88E-127	0.564657699	0.423	0.353	7.97E-123	0	PMAIP1
CRIP1	3.66E-126	0.284943277	0.621	0.586	4.24E-122	0	CRIP1
STAT1	8.30E-121	0.58505422	0.467	0.445	9.62E-117	0	STAT1
TRAPPC1	1.67E-119	0.47774996	0.553	0.633	1.93E-115	0	TRAPPC1
PDE4B	6.94E-118	0.406680389	0.333	0.236	8.05E-114	0	PDE4B
CAPZA1	2.87E-116	0.504105276	0.508	0.546	3.33E-112	0	CAPZA1
PTGER4	8.87E-116	0.454231775	0.276	0.185	1.03E-111	0	PTGER4
EIF3K	2.97E-113	0.270340912	0.729	0.828	3.44E-109	0	EIF3K
CDC42	4.01E-112	0.361155407	0.69	0.804	4.65E-108	0	CDC42
EML4	4.25E-107	0.50333691	0.479	0.485	4.92E-103	0	EML4
SLC38A1	1.99E-105	0.526077756	0.362	0.307	2.31E-101	0	SLC38A1
C19orf43	3.11E-104	0.317201683	0.658	0.805	3.61E-100	0	C19orf43
TNFAIP8	3.15E-101	0.532070738	0.308	0.241	3.65E-97	0	TNFAIP8
ARHGEF1	4.52E-101	0.511943141	0.327	0.264	5.24E-97	0	ARHGEF1
PLEK	8.78E-101	0.303837045	0.276	0.176	1.02E-96	0	PLEK
UBE2L6	1.06E-100	0.526624527	0.454	0.465	1.23E-96	0	UBE2L6
TBCC	4.77E-100	0.531304079	0.286	0.216	5.53E-96	0	TBCC
CCDC167	7.84E-100	0.577394422	0.366	0.327	9.08E-96	0	CCDC167
EIF3F	5.50E-97	0.329233442	0.641	0.768	6.37E-93	0	EIF3F
DDX6	5.22E-96	0.530331437	0.344	0.293	6.05E-92	0	DDX6
TGFB1	1.47E-91	0.49757512	0.399	0.369	1.70E-87	0	TGFB1
PSMA4	1.76E-90	0.344714875	0.606	0.708	2.04E-86	0	PSMA4
SH3KBP1	4.34E-90	0.485222788	0.33	0.275	5.03E-86	0	SH3KBP1
IFI16	9.83E-90	0.412996869	0.539	0.587	1.14E-85	0	IFI16
RAB27A	2.34E-89	0.502143832	0.296	0.234	2.71E-85	0	RAB27A
CKLF	3.76E-89	0.393927774	0.518	0.549	4.36E-85	0	CKLF
UBXN1	8.53E-83	0.413374503	0.56	0.685	9.88E-79	0	UBXN1
ZC3H12A	9.90E-83	0.581728642	0.371	0.345	1.15E-78	0	ZC3H12A
CD99	2.76E-82	0.315981258	0.619	0.701	3.20E-78	0	CD99
DDIT4	2.91E-82	0.331956036	0.595	0.638	3.37E-78	0	DDIT4
RGS10	3.99E-82	0.45039763	0.387	0.347	4.63E-78	0	RGS10
BCL2A1	4.97E-82	0.28823096	0.258	0.173	5.75E-78	0	BCL2A1
KMT2E	5.29E-81	0.396934818	0.544	0.625	6.13E-77	0	KMT2E
ATP6V1G1	9.14E-81	0.254327824	0.681	0.825	1.06E-76	0	ATP6V1G1
SRSF2	3.04E-80	0.316780389	0.632	0.772	3.52E-76	0	SRSF2
HMGN1	7.78E-80	0.278776294	0.669	0.78	9.02E-76	0	HMGN1
HNRNPA0	2.53E-79	0.324962031	0.611	0.742	2.93E-75	0	HNRNPA0
LYST	1.06E-77	0.493501074	0.284	0.225	1.23E-73	0	LYST
BTN3A2	2.45E-75	0.453081617	0.278	0.22	2.84E-71	0	BTN3A2
CCDC109B	1.94E-74	0.505364093	0.293	0.244	2.25E-70	0	CCDC109B
GYG1	4.84E-73	0.514089345	0.319	0.281	5.60E-69	0	GYG1
OSTF1	3.92E-72	0.510078322	0.405	0.412	4.54E-68	0	OSTF1
STK17A	1.86E-71	0.456494115	0.428	0.435	2.15E-67	0	STK17A
RNF213	2.69E-71	0.411765673	0.481	0.514	3.12E-67	0	RNF213
MRPL10	4.01E-71	0.515350304	0.285	0.239	4.65E-67	0	MRPL10
EIF3G	2.57E-67	0.376092977	0.545	0.672	2.98E-63	0	EIF3G
ATPIF1	4.23E-67	0.297552794	0.63	0.751	4.90E-63	0	ATPIF1
SUMO1	4.97E-67	0.318861438	0.569	0.698	5.76E-63	0	SUMO1
CMC1	5.17E-67	0.860191832	0.371	0.358	5.99E-63	0	CMC1
RSL24D1	1.28E-66	0.378676274	0.543	0.66	1.48E-62	0	RSL24D1
ERP29	2.75E-65	0.360054889	0.554	0.679	3.19E-61	0	ERP29
JMJD6	1.53E-64	0.467883592	0.298	0.252	1.77E-60	0	JMJD6
CASP4	4.71E-64	0.498542397	0.457	0.522	5.46E-60	0	CASP4
G3BP2	1.45E-62	0.538289063	0.377	0.378	1.68E-58	0	G3BP2
CHST12	8.25E-59	0.469694678	0.321	0.291	9.56E-55	0	CHST12
PPP1R2	4.89E-58	0.489818146	0.418	0.454	5.67E-54	0	PPP1R2
SMAP2	8.56E-58	0.392746404	0.264	0.212	9.93E-54	0	SMAP2
PRR13	2.11E-57	0.406789436	0.486	0.572	2.44E-53	0	PRR13
SYNRG	2.85E-56	0.458096802	0.262	0.219	3.30E-52	0	SYNRG
LITAF	1.07E-55	0.329613008	0.58	0.689	1.24E-51	0	LITAF
BCAS2	3.89E-54	0.476923692	0.402	0.423	4.51E-50	0	BCAS2
EMP3	2.09E-52	0.259830018	0.569	0.598	2.42E-48	0	EMP3
HIGD2A	2.09E-52	0.289233776	0.596	0.728	2.42E-48	0	HIGD2A
CDKN1B	2.83E-52	0.448141944	0.291	0.258	3.27E-48	0	CDKN1B
TANK	2.41E-50	0.527270339	0.354	0.356	2.79E-46	0	TANK
ATP5A1	7.30E-48	0.309423178	0.544	0.658	8.46E-44	0	ATP5A1
APMAP	8.09E-47	0.506163128	0.345	0.35	9.37E-43	0	APMAP
GOLGA7	5.14E-43	0.461330038	0.298	0.284	5.96E-39	0	GOLGA7
MRPS6	8.56E-43	0.457318118	0.361	0.377	9.92E-39	0	MRPS6
CARD16	9.43E-42	0.394811388	0.393	0.408	1.09E-37	0	CARD16
CNN2	3.36E-41	0.389626405	0.44	0.492	3.89E-37	0	CNN2
RHOG	2.52E-40	0.414329119	0.406	0.441	2.92E-36	0	RHOG
DYNLT1	7.35E-40	0.341970205	0.516	0.638	8.52E-36	0	DYNLT1
CCDC107	7.45E-40	0.434756778	0.363	0.38	8.63E-36	0	CCDC107
CHMP4A	7.80E-40	0.446705015	0.422	0.496	9.04E-36	0	CHMP4A
CUTA	1.16E-39	0.289069796	0.562	0.72	1.34E-35	0	CUTA
CCDC12	5.51E-39	0.447112383	0.378	0.414	6.39E-35	0	CCDC12
TNFRSF1B	7.19E-39	0.304802075	0.305	0.27	8.33E-35	0	TNFRSF1B
CCL3	2.20E-37	0.344896346	0.277	0.223	2.55E-33	0	CCL3
DAZAP2	7.02E-37	0.343425452	0.511	0.649	8.13E-33	0	DAZAP2
NCOR1	1.14E-35	0.436193097	0.404	0.459	1.32E-31	0	NCOR1
PCSK7	2.44E-33	0.450301854	0.351	0.372	2.83E-29	0	PCSK7
FKBP8	7.91E-33	0.353305422	0.487	0.621	9.17E-29	0	FKBP8
EIF3M	3.18E-32	0.389104402	0.466	0.589	3.68E-28	0	EIF3M
ANAPC16	7.22E-31	0.315521112	0.513	0.661	8.36E-27	0	ANAPC16
PSMA1	1.21E-29	0.310670873	0.523	0.675	1.40E-25	0	PSMA1
RAP1A	6.03E-29	0.396370473	0.41	0.475	6.99E-25	0	RAP1A
ACAA2	1.14E-26	0.269410812	0.307	0.305	1.33E-22	0	ACAA2
CASP1	1.45E-26	0.380097572	0.267	0.255	1.68E-22	0	CASP1
TSC22D4	2.55E-26	0.440871097	0.316	0.337	2.95E-22	0	TSC22D4
BUB3	2.26E-25	0.384487083	0.374	0.418	2.62E-21	0	BUB3
POLR3GL	3.13E-24	0.413735306	0.295	0.303	3.63E-20	0	POLR3GL
CALM3	1.17E-23	0.309508616	0.488	0.607	1.35E-19	0	CALM3
PNISR	1.17E-23	0.282786556	0.511	0.637	1.36E-19	0	PNISR
9-Sep	1.36E-23	0.397273154	0.402	0.48	1.57E-19	0	9-Sep
CCNDBP1	9.56E-23	0.436378923	0.325	0.358	1.11E-18	0	CCNDBP1
AIP	4.62E-22	0.428572722	0.325	0.357	5.35E-18	0	AIP
UBE2D2	6.75E-22	0.314112215	0.483	0.631	7.82E-18	0	UBE2D2
APOBEC3C	7.88E-22	0.418716678	0.321	0.339	9.13E-18	0	APOBEC3C
ARPC5	7.61E-21	0.250895314	0.544	0.697	8.82E-17	0	ARPC5
CCSER2	9.79E-21	0.389667136	0.266	0.267	1.13E-16	0	CCSER2
C9orf142	1.91E-20	0.403943536	0.388	0.466	2.21E-16	0	C9orf142
EPSTI1	4.55E-20	0.361017772	0.357	0.393	5.27E-16	0	EPSTI1
RNF167	1.29E-18	0.412507062	0.288	0.305	1.49E-14	0	RNF167
SRRM1	9.63E-18	0.304847378	0.491	0.646	1.12E-13	0	SRRM1
HDAC1	2.61E-16	0.413298388	0.33	0.377	3.02E-12	0	HDAC1
TCF25	4.48E-16	0.339827831	0.49	0.649	5.19E-12	0	TCF25
GTF3A	8.03E-15	0.365932344	0.405	0.504	9.31E-11	0	GTF3A
TMEM50A	4.74E-14	0.275938571	0.506	0.687	5.49E-10	0	TMEM50A
PARP1	8.44E-14	0.390295281	0.332	0.386	9.79E-10	0	PARP1
AAK1	3.57E-13	0.35398943	0.369	0.437	4.14E-09	0	AAK1
ARHGDIA	1.03E-12	0.31207064	0.451	0.585	1.19E-08	0	ARHGDIA
THRAP3	1.27E-12	0.353916116	0.406	0.516	1.48E-08	0	THRAP3
ARID5A	1.31E-12	0.272465096	0.309	0.325	1.52E-08	0	ARID5A
JAK1	1.57E-12	0.3430345	0.422	0.532	1.82E-08	0	JAK1
IDS	1.84E-12	0.344087007	0.38	0.45	2.14E-08	0	IDS
SF3B5	1.52E-11	0.289399138	0.469	0.635	1.77E-07	0	SF3B5
TNFRSF14	2.41E-11	0.400273902	0.282	0.312	2.80E-07	0	TNFRSF14
MBP	8.16E-11	0.349801439	0.246	0.257	9.46E-07	0	MBP
ARPC4	1.19E-09	0.339255853	0.427	0.556	1.38E-05	0	ARPC4
BZW1	2.99E-09	0.270238205	0.468	0.616	3.46E-05	0	BZW1
TAPBP	8.71E-09	0.299168774	0.444	0.588	0.000100992	0	TAPBP
MAP3K8	1.14E-08	0.40886889	0.337	0.397	0.000132695	0	MAP3K8
HNRNPUL1	1.54E-08	0.420915016	0.351	0.437	0.000178982	0	HNRNPUL1
CLDND1	3.06E-08	0.263240097	0.221	0.312	0.000354589	0	CLDND1
BAZ1A	5.48E-08	0.324186291	0.386	0.478	0.000635333	0	BAZ1A
GHITM	6.81E-08	0.25269042	0.468	0.633	0.000789586	0	GHITM
M6PR	7.14E-08	0.376570886	0.339	0.413	0.000827263	0	M6PR
UBAC2	1.09E-07	0.267135006	0.204	0.287	0.001263667	0	UBAC2
C1orf63	4.03E-07	0.269238534	0.443	0.558	0.004666272	0	C1orf63
PSMD13	4.30E-07	0.258441071	0.305	0.455	0.004986209	0	PSMD13
PIN1	4.42E-07	0.25400949	0.294	0.434	0.005127693	0	PIN1
C9orf78	1.89E-06	0.356959145	0.351	0.439	0.02192342	0	C9orf78
ARID4B	4.77E-06	0.284040069	0.431	0.564	0.055250421	0	ARID4B
MOB4	5.16E-06	0.297078448	0.253	0.358	0.059818514	0	MOB4
MSN	5.48E-06	0.276552588	0.411	0.518	0.063487616	0	MSN
CMTM7	7.09E-06	0.261115622	0.232	0.32	0.082139381	0	CMTM7
RP11-138A9.1	1.53E-05	0.330501689	0.262	0.29	0.176889433	0	RP11-138A9.1
PPP1R7	4.85E-05	0.285514247	0.263	0.374	0.562086027	0	PPP1R7
EAPP	7.08E-05	0.285527616	0.272	0.387	0.820549256	0	EAPP
SS18L2	0.000110626	0.354158758	0.28	0.331	1	0	SS18L2
ABHD14B	0.00013285	0.328988978	0.232	0.259	1	0	ABHD14B
ELOVL5	0.000170678	0.257114565	0.244	0.333	1	0	ELOVL5
NOSIP	0.000229508	0.309191981	0.31	0.451	1	0	NOSIP
CCNG1	0.000372519	0.333952041	0.259	0.299	1	0	CCNG1
PPP1CC	0.000412952	0.269800636	0.315	0.452	1	0	PPP1CC
CCT8	0.000485035	0.254196168	0.343	0.501	1	0	CCT8
TPST2	0.000810353	0.254830344	0.192	0.251	1	0	TPST2
DNAJC8	0.000825279	0.315080617	0.401	0.542	1	0	DNAJC8
SHKBP1	0.001083241	0.334730266	0.245	0.283	1	0	SHKBP1
DDX27	0.001875681	0.262081203	0.269	0.367	1	0	DDX27
SNRPB2	0.00202404	0.252674509	0.466	0.659	1	0	SNRPB2
CCND3	0.002059945	0.331537762	0.277	0.33	1	0	CCND3
SUPT4H1	0.004130112	0.270625134	0.355	0.515	1	0	SUPT4H1
MAT2B	0.00754797	0.273241586	0.21	0.275	1	0	MAT2B
UBE2N	0.009856741	0.307992624	0.379	0.509	1	0	UBE2N
AKR1C2	0	2.378944718	0.993	0.065	0	1	AKR1C2
KRT19	0	2.252662896	1	0.304	0	1	KRT19
KRT7	0	2.250785987	1	0.244	0	1	KRT7
S100A2	0	2.233297233	0.999	0.2	0	1	S100A2
SNCG	0	2.201821722	0.998	0.22	0	1	SNCG
TACSTD2	0	2.031903013	0.999	0.229	0	1	TACSTD2
NQO1	0	1.862283786	0.991	0.161	0	1	NQO1
MGST1	0	1.820133378	0.999	0.273	0	1	MGST1
C19orf33	0	1.792057344	0.996	0.2	0	1	C19orf33
LY6E	0	1.777303275	1	0.72	0	1	LY6E
WFDC2	0	1.774969909	0.961	0.186	0	1	WFDC2
FABP5	0	1.718640844	0.995	0.412	0	1	FABP5
SLPI	0	1.670917792	0.999	0.307	0	1	SLPI
TXN	0	1.662698409	1	0.753	0	1	TXN
MAL2	0	1.657096836	0.983	0.17	0	1	MAL2
S100A6	0	1.630270947	1	0.9	0	1	S100A6
PHLDA2	0	1.621248252	0.997	0.369	0	1	PHLDA2
SPP1	0	1.569776657	0.99	0.177	0	1	SPP1
GSTP1	0	1.536523962	1	0.743	0	1	GSTP1
LGALS3	0	1.49560569	0.999	0.554	0	1	LGALS3
S100A10	0	1.473065967	1	0.766	0	1	S100A10
ANKRD36C	0	1.375278766	0.754	0.245	0	1	ANKRD36C
AKR1C1	0	1.362057214	0.917	0.15	0	1	AKR1C1
ASPH	0	1.343406148	0.976	0.294	0	1	ASPH
KRT18	0	1.339798036	1	0.406	0	1	KRT18
ANXA2	0	1.335199713	1	0.719	0	1	ANXA2
GPRC5A	0	1.328542813	0.966	0.166	0	1	GPRC5A
AKR1C3	0	1.317194488	0.975	0.265	0	1	AKR1C3
HMGA1	0	1.315642941	0.981	0.355	0	1	HMGA1
GPX2	0	1.31191438	0.925	0.126	0	1	GPX2
ELF3	0	1.286510457	0.979	0.254	0	1	ELF3
SPINT2	0	1.279059131	0.997	0.37	0	1	SPINT2
S100A16	0	1.266696201	0.993	0.417	0	1	S100A16
MT2A	0	1.250698992	1	0.791	0	1	MT2A
KRT8	0	1.241939796	0.999	0.393	0	1	KRT8
PRDX1	0	1.235466947	0.999	0.716	0	1	PRDX1
OCIAD2	0	1.232313866	0.994	0.446	0	1	OCIAD2
EMP1	0	1.194402745	0.977	0.291	0	1	EMP1
S100A11	0	1.193963352	1	0.806	0	1	S100A11
G6PD	0	1.192739736	0.935	0.202	0	1	G6PD
MUC1	0	1.183588018	0.916	0.104	0	1	MUC1
PRDX5	0	1.17374123	0.999	0.679	0	1	PRDX5
ANXA12	0	1.173610896	0.996	0.664	0	1	ANXA1
S100A14	0	1.164647833	0.948	0.142	0	1	S100A14
ALDOA	0	1.141104929	1	0.831	0	1	ALDOA
LCN2	0	1.13592129	0.773	0.107	0	1	LCN2
CES1	0	1.130754231	0.855	0.064	0	1	CES1
CSTA	0	1.125181118	0.872	0.188	0	1	CSTA
CLTB	0	1.121884404	0.975	0.41	0	1	CLTB
LAMB3	0	1.113752231	0.904	0.13	0	1	LAMB3
CHCHD10	0	1.106878016	0.986	0.41	0	1	CHCHD10
TKT	0	1.095974131	0.968	0.452	0	1	TKT
RHOD	0	1.093604144	0.903	0.161	0	1	RHOD
RND3	0	1.085026468	0.95	0.248	0	1	RND3
TALDO1	0	1.06672853	0.988	0.523	0	1	TALDO1
PERP	0	1.059338914	0.986	0.323	0	1	PERP
BLVRB	0	1.051432455	0.983	0.378	0	1	BLVRB
TRIB1	0	1.029638112	0.922	0.281	0	1	TRIB1
PGD	0	1.025895603	0.92	0.181	0	1	PGD
ADIRF	0	1.013254531	0.992	0.339	0	1	ADIRF
LMO7	0	1.01299778	0.82	0.163	0	1	LMO7
TSPO	0	1.003577442	0.998	0.684	0	1	TSPO
SERINC2	0	0.992523609	0.923	0.212	0	1	SERINC2
SRCAP	0	0.985447786	0.921	0.208	0	1	SRCAP
NAPRT1	0	0.977601629	0.946	0.305	0	1	NAPRT1
S100A9	0	0.972397763	0.965	0.264	0	1	S100A9
ETFB	0	0.968998087	0.99	0.515	0	1	ETFB
NMB	0	0.966028332	0.868	0.145	0	1	NMB
EFHD2	0	0.964969852	0.944	0.303	0	1	EFHD2
TIMM13	0	0.955894031	0.984	0.499	0	1	TIMM13
RPS11	0	0.951868505	1	0.981	0	1	RPS11
SQSTM1	0	0.945949365	0.99	0.635	0	1	SQSTM1
UGDH	0	0.939562036	0.871	0.173	0	1	UGDH
TXNRD1	0	0.933520789	0.86	0.183	0	1	TXNRD1
AQP3	0	0.927959057	0.802	0.175	0	1	AQP3
SDCBP2	0	0.918767916	0.795	0.07	0	1	SDCBP2
HSBP1	0	0.898646466	0.993	0.555	0	1	HSBP1
AREG	0	0.893849549	0.737	0.106	0	1	AREG
NAA20	0	0.89281756	0.968	0.38	0	1	NAA20
ATF3	0	0.890880261	0.965	0.462	0	1	ATF3
GPX4	0	0.890659393	0.997	0.751	0	1	GPX4
GPX3	0	0.88294873	0.95	0.244	0	1	GPX3
ENO1	0	0.874076531	0.998	0.77	0	1	ENO1
CAPN2	0	0.868669653	0.926	0.333	0	1	CAPN2
TSTA3	0	0.86403505	0.931	0.314	0	1	TSTA3
ERRFI1	0	0.857345855	0.845	0.238	0	1	ERRFI1
SQLE	0	0.845965584	0.783	0.164	0	1	SQLE
GADD45A	0	0.840887952	0.883	0.32	0	1	GADD45A
PKM	0	0.839784917	0.993	0.68	0	1	PKM
CAV2	0	0.831884672	0.917	0.31	0	1	CAV2
C20orf24	0	0.830726927	0.952	0.445	0	1	C20orf24
MALL	0	0.829207551	0.841	0.156	0	1	MALL
TCEB2	0	0.828885791	1	0.865	0	1	TCEB2
HBEGF	0	0.823188342	0.803	0.253	0	1	HBEGF
ZBTB43	0	0.813752774	0.863	0.214	0	1	ZBTB43
MT1E	0	0.80489472	0.94	0.403	0	1	MT1E
MIF	0	0.803285548	0.998	0.766	0	1	MIF
SERPINB1	0	0.801349037	0.915	0.437	0	1	SERPINB1
HIST1H2BK	0	0.797756409	0.913	0.376	0	1	HIST1H2BK
GLUL	0	0.786669054	0.944	0.455	0	1	GLUL
RPL8	0	0.782027647	1	0.994	0	1	RPL8
YWHAZ	0	0.779037113	0.999	0.774	0	1	YWHAZ
LMTK3	0	0.775018898	0.742	0.046	0	1	LMTK3
PLK3	0	0.774951454	0.885	0.309	0	1	PLK3
RTN4	0	0.774879263	0.992	0.608	0	1	RTN4
FSCN1	0	0.769547676	0.887	0.235	0	1	FSCN1
AHNAK	0	0.769433118	0.968	0.465	0	1	AHNAK
UQCRH	0	0.765342082	0.998	0.809	0	1	UQCRH
SDC1	0	0.76363764	0.872	0.2	0	1	SDC1
TSPAN15	0	0.763406952	0.795	0.144	0	1	TSPAN15
NEAT1	0	0.762553553	0.998	0.913	0	1	NEAT1
CMBL	0	0.761963375	0.798	0.126	0	1	CMBL
POLD4	0	0.761688829	0.95	0.494	0	1	POLD4
HSPB1	0	0.759162065	1	0.692	0	1	HSPB1
GAPDH	0	0.75145721	1	0.975	0	1	GAPDH
KRT10	0	0.738972422	0.983	0.541	0	1	KRT10
EPHX1	0	0.737942355	0.834	0.259	0	1	EPHX1
APRT1	0	0.737878686	0.99	0.658	0	1	APRT
CDA	0	0.736051696	0.659	0.078	0	1	CDA
ST3GAL4	0	0.735658553	0.768	0.129	0	1	ST3GAL4
CAV1	0	0.735436217	0.908	0.32	0	1	CAV1
SEPW1	0	0.732502987	0.993	0.617	0	1	SEPW1
KRTCAP3	0	0.732142478	0.821	0.102	0	1	KRTCAP3
SLC2A1	0	0.731894504	0.817	0.134	0	1	SLC2A1
SRD5A3	0	0.730838994	0.764	0.152	0	1	SRD5A3
GPX1	0	0.729610525	0.998	0.71	0	1	GPX1
OAZ1	0	0.728315938	1	0.954	0	1	OAZ1
PSMG3	0	0.727685467	0.895	0.247	0	1	PSMG3
FBXO32	0	0.722749031	0.751	0.136	0	1	FBXO32
SLC16A3	0	0.72127952	0.887	0.293	0	1	SLC16A3
TPD52L1	0	0.720021495	0.799	0.106	0	1	TPD52L1
PLEC	0	0.711247824	0.874	0.295	0	1	PLEC
NUPR1	0	0.7046515	0.878	0.323	0	1	NUPR1
ADM	0	0.703333907	0.765	0.171	0	1	ADM
FOSL1	0	0.701498693	0.726	0.105	0	1	FOSL1
PLP2	0	0.701052439	0.932	0.448	0	1	PLP2
CD9	0	0.696737778	0.988	0.451	0	1	CD9
NDRG1	0	0.692875647	0.82	0.258	0	1	NDRG1
LINC00152	0	0.689735216	0.952	0.541	0	1	LINC00152
CSTB	0	0.686374607	0.997	0.688	0	1	CSTB
MRPS12	0	0.685551965	0.889	0.307	0	1	MRPS12
KLF5	0	0.680509912	0.783	0.153	0	1	KLF5
CYC1	0	0.678187947	0.958	0.487	0	1	CYC1
CD59	0	0.671979282	0.993	0.59	0	1	CD59
SPINT1	0	0.670651364	0.867	0.219	0	1	SPINT1
PPL	0	0.662965056	0.747	0.12	0	1	PPL
GTF3C5	0	0.661339282	0.758	0.149	0	1	GTF3C5
TNFRSF12A	0	0.661087696	0.955	0.357	0	1	TNFRSF12A
KDELR2	0	0.659337579	0.965	0.523	0	1	KDELR2
CAST	0	0.654290756	0.949	0.503	0	1	CAST
PTGR1	0	0.654153711	0.837	0.192	0	1	PTGR1
HEBP2	0	0.653281842	0.881	0.294	0	1	HEBP2
RPS16	0	0.651502243	1	0.993	0	1	RPS16
DAAM1	0	0.651301351	0.767	0.243	0	1	DAAM1
SLC20A1	0	0.650730697	0.78	0.237	0	1	SLC20A1
RAP2B	0	0.650470039	0.805	0.235	0	1	RAP2B
RAMP1	0	0.649924985	0.784	0.121	0	1	RAMP1
GCSH	0	0.648481606	0.832	0.215	0	1	GCSH
RPL26L1	0	0.646654609	0.897	0.301	0	1	RPL26L1
MIR4435-1HG	0	0.644374328	0.915	0.384	0	1	MIR4435-1HG
VDAC2	0	0.643635885	0.96	0.576	0	1	VDAC2
RPL30	0	0.63988658	1	0.995	0	1	RPL30
ATP5D	0	0.639608749	0.989	0.613	0	1	ATP5D
F3	0	0.638621363	0.618	0.081	0	1	F3
TOMM7	0	0.63805353	0.999	0.884	0	1	TOMM7
ITGA3	0	0.636898519	0.831	0.2	0	1	ITGA3
ZNF706	0	0.635738191	0.973	0.571	0	1	ZNF706
AGPAT2	0	0.633842461	0.832	0.282	0	1	AGPAT2
PPAP2C	0	0.632666572	0.866	0.217	0	1	PPAP2C
ABHD11	0	0.629542042	0.755	0.142	0	1	ABHD11
DUSP1	0	0.629515407	0.987	0.691	0	1	DUSP1
CTSD	0	0.62628042	0.986	0.632	0	1	CTSD
C16orf74	0	0.626048789	0.683	0.078	0	1	C16orf74
SGMS2	0	0.625971682	0.702	0.093	0	1	SGMS2
PFN2	0	0.623416653	0.761	0.128	0	1	PFN2
TMEM147	0	0.620282062	0.946	0.487	0	1	TMEM147
LSM7	0	0.619892377	0.98	0.614	0	1	LSM7
COX6B1	0	0.615467567	1	0.866	0	1	COX6B1
PSMB5	0	0.614304089	0.939	0.463	0	1	PSMB5
YBX1	0	0.61410815	0.998	0.773	0	1	YBX1
PDCD5	0	0.610238643	0.944	0.464	0	1	PDCD5
NCOA7	0	0.609011605	0.857	0.335	0	1	NCOA7
GOLM1	0	0.606523761	0.749	0.167	0	1	GOLM1
FTH1	0	0.606429636	1	0.998	0	1	FTH1
CCNL1	0	0.605974134	0.981	0.675	0	1	CCNL1
MBOAT2	0	0.604075615	0.675	0.083	0	1	MBOAT2
CP	0	0.603958286	0.633	0.127	0	1	CP
LDHA	0	0.602509767	0.992	0.796	0	1	LDHA
ZNF593	0	0.599368743	0.874	0.278	0	1	ZNF593
EIF6	0	0.59882355	0.944	0.476	0	1	EIF6
NME1	0	0.595786865	0.922	0.409	0	1	NME1
CAPNS1	0	0.594776093	0.916	0.425	0	1	CAPNS1
PRDX6	0	0.594094598	0.978	0.619	0	1	PRDX6
SLC25A5	0	0.593297025	0.984	0.747	0	1	SLC25A5
MZT2B	0	0.592102264	0.991	0.679	0	1	MZT2B
KCNN4	0	0.586718905	0.73	0.106	0	1	KCNN4
PCBD1	0	0.584649221	0.925	0.368	0	1	PCBD1
KYNU	0	0.583637311	0.72	0.102	0	1	KYNU
CHMP4B	0	0.583179914	0.919	0.441	0	1	CHMP4B
PHLDA3	0	0.581461625	0.773	0.159	0	1	PHLDA3
C19orf24	0	0.578841832	0.897	0.342	0	1	C19orf24
SDC4	0	0.575152716	0.88	0.263	0	1	SDC4
DSTN	0	0.574686377	0.995	0.652	0	1	DSTN
IGFBP6	0	0.569162849	0.688	0.165	0	1	IGFBP6
TPM4	0	0.565104202	0.973	0.603	0	1	TPM4
HINT1	0	0.565036807	0.999	0.895	0	1	HINT1
COX5A	0	0.563785463	0.984	0.652	0	1	COX5A
DSP	0	0.563494621	0.761	0.189	0	1	DSP
HTATIP2	0	0.562639471	0.839	0.265	0	1	HTATIP2
ATP6V0E1	0	0.561707816	0.995	0.779	0	1	ATP6V0E1
AVPI1	0	0.554411207	0.698	0.189	0	1	AVPI1
FAM213A	0	0.552149806	0.83	0.267	0	1	FAM213A
PPP1R14B	0	0.550796685	0.851	0.275	0	1	PPP1R14B
MRPL23	0	0.54915142	0.952	0.499	0	1	MRPL23
UQCR10	0	0.547445966	0.995	0.725	0	1	UQCR10
TGM2	0	0.546236775	0.898	0.358	0	1	TGM2
RAN	0	0.545579339	0.988	0.737	0	1	RAN
MRPL41	0	0.545141279	0.958	0.527	0	1	MRPL41
COMT	0	0.54455867	0.935	0.48	0	1	COMT
AURKAIP1	0	0.544297314	0.963	0.557	0	1	AURKAIP1
CIB1	0	0.543843521	0.979	0.63	0	1	CIB1
CD151	0	0.541131567	0.969	0.518	0	1	CD151
KLF4	0	0.540721815	0.903	0.364	0	1	KLF4
GALE	0	0.540691449	0.725	0.13	0	1	GALE
NPM1	0	0.540527599	0.997	0.915	0	1	NPM1
PLEKHJ1	0	0.540322596	0.838	0.287	0	1	PLEKHJ1
SLC39A4	0	0.536719752	0.821	0.207	0	1	SLC39A4
COX6C	0	0.534952605	0.999	0.883	0	1	COX6C
ARL5B	0	0.53294492	0.786	0.272	0	1	ARL5B
MZT2A	0	0.530549893	0.974	0.564	0	1	MZT2A
MRPS34	0	0.529308137	0.92	0.407	0	1	MRPS34
EIF3H	0	0.52887636	0.98	0.72	0	1	EIF3H
S100A13	0	0.527422145	0.956	0.409	0	1	S100A13
BTF3	0	0.525142105	0.999	0.945	0	1	BTF3
EPCAM	0	0.524152455	0.89	0.236	0	1	EPCAM
NOP10	0	0.521565166	0.995	0.71	0	1	NOP10
EGR1	0	0.520451219	0.957	0.425	0	1	EGR1
GNB2L11	0	0.520323908	1	0.983	0	1	GNB2L1
TMEM165	0	0.519957769	0.913	0.412	0	1	TMEM165
TJP2	0	0.519861681	0.737	0.179	0	1	TJP2
VAMP8	0	0.518956673	0.988	0.639	0	1	VAMP8
JUP	0	0.518583629	0.821	0.236	0	1	JUP
HSPE1	0	0.517821234	0.997	0.732	0	1	HSPE1
MAOA	0	0.517726342	0.648	0.068	0	1	MAOA
MAP3K13	0	0.51711882	0.882	0.366	0	1	MAP3K13
COMTD1	0	0.516324307	0.775	0.21	0	1	COMTD1
DUSP23	0	0.514878522	0.883	0.373	0	1	DUSP23
RAC1	0	0.513684804	0.99	0.613	0	1	RAC1
B3GNT5	0	0.513059634	0.7	0.137	0	1	B3GNT5
CAPG	0	0.511806935	0.858	0.274	0	1	CAPG
MRPL14	0	0.51044146	0.929	0.425	0	1	MRPL14
POLR2I	0	0.510399304	0.926	0.462	0	1	POLR2I
NBL1	0	0.507303612	0.734	0.167	0	1	NBL1
TMED3	0	0.506519748	0.842	0.306	0	1	TMED3
BCL10	0	0.504589441	0.711	0.177	0	1	BCL10
MINOS1	0	0.504244133	0.984	0.669	0	1	MINOS1
APLP2	0	0.503570944	0.95	0.516	0	1	APLP2
MTDH	0	0.502726841	0.97	0.676	0	1	MTDH
RRAS	0	0.502273964	0.743	0.221	0	1	RRAS
BANF1	0	0.501732433	0.974	0.559	0	1	BANF1
CAPN1	0	0.501630445	0.836	0.319	0	1	CAPN1
IFI27	0	0.50017427	0.986	0.503	0	1	IFI27
NDUFB9	0	0.49947378	0.982	0.632	0	1	NDUFB9
MRPS15	0	0.499362062	0.882	0.385	0	1	MRPS15
CLDN7	0	0.499320273	0.777	0.166	0	1	CLDN7
DMKN	0	0.49630359	0.809	0.244	0	1	DMKN
TNFAIP2	0	0.494952759	0.718	0.268	0	1	TNFAIP2
KLF6	0	0.492919106	0.981	0.778	0	1	KLF6
DUSP5	0	0.490074522	0.797	0.252	0	1	DUSP5
ALCAM	0	0.489704231	0.674	0.134	0	1	ALCAM
DENND2C	0	0.487750673	0.532	0.047	0	1	DENND2C
ACTN4	0	0.486660786	0.957	0.54	0	1	ACTN4
GCLM	0	0.486162103	0.671	0.15	0	1	GCLM
AP2M1	0	0.485792698	0.941	0.606	0	1	AP2M1
PSMB2	0	0.48499397	0.946	0.553	0	1	PSMB2
LAPTM4B	0	0.484443964	0.796	0.222	0	1	LAPTM4B
TNFRSF21	0	0.482067387	0.671	0.135	0	1	TNFRSF21
HIST1H2BC	0	0.479752888	0.512	0.068	0	1	HIST1H2BC
UBE2H	0	0.479585957	0.772	0.249	0	1	UBE2H
RPL7A	0	0.479392451	1	0.984	0	1	RPL7A
LAD1	0	0.477506997	0.688	0.12	0	1	LAD1
FAM84B	0	0.477393715	0.63	0.094	0	1	FAM84B
MDK	0	0.475633542	0.892	0.371	0	1	MDK
SMIM14	0	0.475551606	0.79	0.271	0	1	SMIM14
HIST2H2AA3	0	0.473195852	0.79	0.253	0	1	HIST2H2AA3
HMGCS1	0	0.468918109	0.573	0.163	0	1	HMGCS1
RAB10	0	0.467373244	0.859	0.38	0	1	RAB10
RPA3	0	0.466700629	0.889	0.368	0	1	RPA3
SF3B14	0	0.466461954	0.977	0.633	0	1	SF3B14
GCHFR	0	0.46636287	0.739	0.213	0	1	GCHFR
PNPLA4	0	0.465962645	0.677	0.119	0	1	PNPLA4
EEF1D	0	0.465588683	0.999	0.962	0	1	EEF1D
SRRM2	0	0.464905981	0.955	0.607	0	1	SRRM2
CKS1B	0	0.46428841	0.889	0.317	0	1	CKS1B
TOMM40	0	0.464057898	0.724	0.219	0	1	TOMM40
SUN1	0	0.462506543	0.797	0.263	0	1	SUN1
SNRPF	0	0.462284581	0.965	0.613	0	1	SNRPF
SSBP1	0	0.462003904	0.96	0.568	0	1	SSBP1
GGCT	0	0.461473739	0.798	0.289	0	1	GGCT
HN1	0	0.460428922	0.94	0.511	0	1	HN1
HSBP1L1	0	0.460122297	0.737	0.191	0	1	HSBP1L1
GPI	0	0.457376586	0.788	0.288	0	1	GPI
TIPARP	0	0.457010178	0.827	0.315	0	1	TIPARP
NHP2	0	0.456798693	0.918	0.478	0	1	NHP2
ATP5G3	0	0.454695903	0.989	0.745	0	1	ATP5G3
SRSF9	0	0.454409183	0.908	0.471	0	1	SRSF9
RPS141	0	0.45434891	1	0.999	0	1	RPS14
ABCC3	0	0.454088829	0.76	0.166	0	1	ABCC3
SLC25A3	0	0.453568727	0.974	0.754	0	1	SLC25A3
PRELID1	0	0.453382563	0.962	0.63	0	1	PRELID1
DSG2	0	0.452514864	0.631	0.126	0	1	DSG2
ANKRD37	0	0.452395947	0.552	0.165	0	1	ANKRD37
C11orf83	0	0.451721135	0.811	0.265	0	1	C11orf83
ZFAND2A	0	0.449645445	0.683	0.215	0	1	ZFAND2A
MLF1	0	0.449367899	0.633	0.132	0	1	MLF1
HSP90AB1	0	0.445025846	0.998	0.85	0	1	HSP90AB1
EMP2	0	0.444195725	0.884	0.364	0	1	EMP2
ST14	0	0.444075771	0.612	0.089	0	1	ST14
TP53I3	0	0.444014581	0.642	0.183	0	1	TP53I3
HPCAL1	0	0.44376055	0.732	0.218	0	1	HPCAL1
FAM102A	0	0.443269746	0.623	0.126	0	1	FAM102A
LSM5	0	0.442716712	0.939	0.485	0	1	LSM5
PCBP1	0	0.440504773	0.97	0.642	0	1	PCBP1
BLCAP	0	0.440033122	0.761	0.227	0	1	BLCAP
WEE1	0	0.439747403	0.706	0.188	0	1	WEE1
ITPKC	0	0.438475441	0.591	0.104	0	1	ITPKC
PIM3	0	0.437038933	0.848	0.393	0	1	PIM3
C9orf89	0	0.436769369	0.785	0.26	0	1	C9orf89
POLR2K	0	0.436405453	0.971	0.537	0	1	POLR2K
DYNLL1	0	0.433825097	0.997	0.785	0	1	DYNLL1
TMEM14C	0	0.432765971	0.941	0.503	0	1	TMEM14C
ATP5G1	0	0.432763641	0.92	0.512	0	1	ATP5G1
SPTSSA	0	0.432371277	0.807	0.328	0	1	SPTSSA
POLR2E	0	0.431002601	0.887	0.428	0	1	POLR2E
TMEM134	0	0.430520972	0.842	0.328	0	1	TMEM134
PPA1	0	0.427706429	0.966	0.602	0	1	PPA1
PSMD8	0	0.427601029	0.935	0.592	0	1	PSMD8
NDUFS6	0	0.42759886	0.963	0.611	0	1	NDUFS6
CSNK1A1	0	0.426550588	0.933	0.543	0	1	CSNK1A1
TRMT112	0	0.426381642	0.991	0.754	0	1	TRMT112
FAM3C	0	0.426357292	0.793	0.316	0	1	FAM3C
PTPRF	0	0.425915081	0.779	0.206	0	1	PTPRF
LSR	0	0.42576196	0.822	0.271	0	1	LSR
TRAF4	0	0.425237509	0.728	0.215	0	1	TRAF4
NDUFAB1	0	0.424281271	0.936	0.51	0	1	NDUFAB1
RHEB	0	0.423474219	0.915	0.497	0	1	RHEB
METTL5	0	0.423294564	0.82	0.311	0	1	METTL5
BIK	0	0.423210514	0.642	0.117	0	1	BIK
LMNA	0	0.422668491	0.995	0.649	0	1	LMNA
COX8A	0	0.420317649	0.989	0.783	0	1	COX8A
GLRX3	0	0.419973125	0.827	0.34	0	1	GLRX3
TINAGL1	0	0.41781019	0.834	0.306	0	1	TINAGL1
NGFRAP1	0	0.417685986	0.957	0.493	0	1	NGFRAP1
NOL3	0	0.416840514	0.669	0.148	0	1	NOL3
NAMPT	0	0.414274089	0.893	0.416	0	1	NAMPT
TSC22D1	0	0.413642272	0.936	0.416	0	1	TSC22D1
MSRB1	0	0.413268402	0.661	0.155	0	1	MSRB1
FTL	0	0.412290515	1	0.989	0	1	FTL
SERF2	0	0.411789403	1	0.989	0	1	SERF2
IGFBP3	0	0.411777969	0.731	0.194	0	1	IGFBP3
PSENEN	0	0.41157173	0.901	0.434	0	1	PSENEN
ATPIF11	0	0.411111454	0.987	0.708	0	1	ATPIF1
PPIA	0	0.410432335	0.999	0.922	0	1	PPIA
GRINA	0	0.410028577	0.845	0.344	0	1	GRINA
MRPL20	0	0.408963413	0.94	0.535	0	1	MRPL20
GNG5	0	0.40883645	0.99	0.706	0	1	GNG5
THEM6	0	0.407610036	0.627	0.128	0	1	THEM6
HIGD2A1	0	0.406226638	0.979	0.682	0	1	HIGD2A
RPL9	0	0.405583589	1	0.991	0	1	RPL9
PTTG1	0	0.405548151	0.677	0.198	0	1	PTTG1
DNAJB12	0	0.402042302	0.695	0.214	0	1	DNAJB12
CBR1	0	0.401632338	0.789	0.283	0	1	CBR1
TSEN34	0	0.400992145	0.783	0.289	0	1	TSEN34
ARPC1A	0	0.400586556	0.851	0.406	0	1	ARPC1A
EPS8	0	0.400353861	0.755	0.289	0	1	EPS8
ANXA11	0	0.399088241	0.901	0.535	0	1	ANXA11
NDUFS8	0	0.39321898	0.937	0.537	0	1	NDUFS8
COX5B	0	0.391277421	0.997	0.829	0	1	COX5B
TSPAN13	0	0.39064458	0.652	0.181	0	1	TSPAN13
HSPB11	0	0.389076785	0.869	0.396	0	1	HSPB11
UBC	0	0.388407019	0.999	0.972	0	1	UBC
GNA15	0	0.388172046	0.655	0.127	0	1	GNA15
MAF1	0	0.385956993	0.856	0.412	0	1	MAF1
WDR34	0	0.384651891	0.72	0.21	0	1	WDR34
PPDPF	0	0.382369665	0.99	0.735	0	1	PPDPF
CDH1	0	0.382299497	0.584	0.106	0	1	CDH1
BSG	0	0.38209366	0.981	0.678	0	1	BSG
RPS27A	0	0.381983566	1	0.999	0	1	RPS27A
NENF	0	0.380301318	0.905	0.418	0	1	NENF
MPZL2	0	0.380219567	0.651	0.139	0	1	MPZL2
FAM83H	0	0.379931309	0.593	0.101	0	1	FAM83H
RAD23B	0	0.379718345	0.802	0.316	0	1	RAD23B
IDH1	0	0.378652208	0.66	0.187	0	1	IDH1
PSMB7	0	0.37857948	0.921	0.54	0	1	PSMB7
PLAUR	0	0.377906316	0.852	0.359	0	1	PLAUR
SHARPIN	0	0.377785019	0.796	0.289	0	1	SHARPIN
DHCR24	0	0.377011718	0.587	0.125	0	1	DHCR24
PFDN2	0	0.376500882	0.94	0.547	0	1	PFDN2
TSPAN3	0	0.375725146	0.743	0.275	0	1	TSPAN3
COA6	0	0.375432028	0.752	0.252	0	1	COA6
DHRS3	0	0.37538554	0.735	0.223	0	1	DHRS3
TBCA	0	0.375244799	0.989	0.731	0	1	TBCA
LAMTOR5	0	0.373807591	0.968	0.64	0	1	LAMTOR5
RPL18	0	0.372387274	1	0.991	0	1	RPL18
AP2S1	0	0.372045196	0.965	0.624	0	1	AP2S1
SLC22A18	0	0.36970163	0.616	0.141	0	1	SLC22A18
PMAIP11	0	0.368029258	0.822	0.322	0	1	PMAIP1
PLK2	0	0.367165514	0.667	0.226	0	1	PLK2
SMAD3	0	0.366759295	0.646	0.164	0	1	SMAD3
ACP1	0	0.366732265	0.896	0.442	0	1	ACP1
NFIC	0	0.365830799	0.813	0.35	0	1	NFIC
BOD1	0	0.365234097	0.651	0.181	0	1	BOD1
EIF3K1	0	0.364135303	0.983	0.796	0	1	EIF3K
TMEM141	0	0.363263455	0.812	0.341	0	1	TMEM141
UQCRQ	0	0.362581012	0.995	0.804	0	1	UQCRQ
TOMM20	0	0.362139959	0.923	0.546	0	1	TOMM20
MRPL13	0	0.362056914	0.85	0.344	0	1	MRPL13
PHPT1	0	0.36144785	0.966	0.6	0	1	PHPT1
COX6A1	0	0.360751727	0.995	0.814	0	1	COX6A1
RANBP1	0	0.360710078	0.938	0.554	0	1	RANBP1
CTNNBIP1	0	0.360060007	0.659	0.167	0	1	CTNNBIP1
UGCG	0	0.359913913	0.76	0.298	0	1	UGCG
NDUFA4	0	0.359684234	0.996	0.868	0	1	NDUFA4
NPC2	0	0.359099439	0.986	0.615	0	1	NPC2
CHCHD5	0	0.358815672	0.837	0.347	0	1	CHCHD5
MT-CO1	0	0.357946497	1	0.992	0	1	MT-CO1
GUK1	0	0.357255446	0.989	0.831	0	1	GUK1
COA4	0	0.356607479	0.79	0.325	0	1	COA4
MRPS33	0	0.353564741	0.801	0.316	0	1	MRPS33
TMC4	0	0.35277567	0.617	0.135	0	1	TMC4
EPS8L1	0	0.35001436	0.511	0.079	0	1	EPS8L1
RBX1	0	0.349585043	0.976	0.664	0	1	RBX1
NPM3	0	0.348925975	0.701	0.234	0	1	NPM3
EGLN3	0	0.348861355	0.411	0.061	0	1	EGLN3
ATP1B1	0	0.348331611	0.893	0.358	0	1	ATP1B1
MIEN1	0	0.34783342	0.869	0.431	0	1	MIEN1
EI24	0	0.347775589	0.796	0.351	0	1	EI24
ATP2A2	0	0.347620555	0.721	0.251	0	1	ATP2A2
PLIN3	0	0.34688273	0.713	0.255	0	1	PLIN3
ARPC5L	0	0.346706487	0.881	0.43	0	1	ARPC5L
SPAG9	0	0.346643662	0.738	0.329	0	1	SPAG9
SEMA4B	0	0.346630662	0.559	0.108	0	1	SEMA4B
GCLC	0	0.345832003	0.475	0.081	0	1	GCLC
RPL35	0	0.34501107	1	0.996	0	1	RPL35
NOP16	0	0.344685695	0.598	0.147	0	1	NOP16
FAM129B	0	0.344681855	0.634	0.177	0	1	FAM129B
KDELR1	0	0.344540513	0.891	0.461	0	1	KDELR1
ITGB4	0	0.344153892	0.684	0.214	0	1	ITGB4
RNF7	0	0.343301214	0.925	0.552	0	1	RNF7
TM4SF1	0	0.343241451	0.98	0.502	0	1	TM4SF1
EIF4EBP1	0	0.342580647	0.722	0.263	0	1	EIF4EBP1
MDM2	0	0.342467859	0.534	0.157	0	1	MDM2
PFDN6	0	0.342211184	0.786	0.308	0	1	PFDN6
TMBIM1	0	0.341065543	0.741	0.275	0	1	TMBIM1
MYC	0	0.340525367	0.738	0.288	0	1	MYC
FAM162A	0	0.340386907	0.814	0.338	0	1	FAM162A
PSMA7	0	0.339872675	0.992	0.821	0	1	PSMA7
CTTN	0	0.339149791	0.775	0.298	0	1	CTTN
AP1S1	0	0.338197086	0.738	0.282	0	1	AP1S1
HNRNPAB	0	0.338139592	0.812	0.356	0	1	HNRNPAB
TMEM54	0	0.338072381	0.61	0.159	0	1	TMEM54
VCL	0	0.337514221	0.642	0.207	0	1	VCL
HRAS	0	0.336775775	0.588	0.157	0	1	HRAS
H2AFJ	0	0.336204987	0.923	0.514	0	1	H2AFJ
LETM2	0	0.335839671	0.458	0.046	0	1	LETM2
RPS19BP1	0	0.335696928	0.899	0.487	0	1	RPS19BP1
MAPK13	0	0.334912984	0.568	0.1	0	1	MAPK13
EIF4G1	0	0.333006872	0.779	0.317	0	1	EIF4G1
POLR2L	0	0.332869915	0.99	0.807	0	1	POLR2L
NUDT8	0	0.33041726	0.514	0.092	0	1	NUDT8
OBFC1	0	0.329398933	0.629	0.149	0	1	OBFC1
CISD1	0	0.329092176	0.786	0.317	0	1	CISD1
NDUFA2	0	0.328983414	0.959	0.612	0	1	NDUFA2
CRELD2	0	0.328961209	0.697	0.236	0	1	CRELD2
IGF2BP2	0	0.328561477	0.657	0.181	0	1	IGF2BP2
MDH2	0	0.328203957	0.904	0.53	0	1	MDH2
ZDHHC4	0	0.32769266	0.692	0.225	0	1	ZDHHC4
AES	0	0.327337942	0.91	0.494	0	1	AES
TUBA1C	0	0.326459175	0.798	0.321	0	1	TUBA1C
TSTD1	0	0.326319837	0.876	0.367	0	1	TSTD1
SNRPE	0	0.325244239	0.965	0.615	0	1	SNRPE
MRPL40	0	0.325179961	0.762	0.292	0	1	MRPL40
VPS28	0	0.325107787	0.959	0.596	0	1	VPS28
CLIP1	0	0.324494463	0.66	0.238	0	1	CLIP1
BAG3	0	0.324036045	0.728	0.273	0	1	BAG3
C3orf52	0	0.323091257	0.478	0.066	0	1	C3orf52
AK1	0	0.321501677	0.72	0.229	0	1	AK1
MAFK	0	0.320836295	0.607	0.163	0	1	MAFK
SLC25A39	0	0.32066207	0.794	0.364	0	1	SLC25A39
AKT1S1	0	0.320609116	0.633	0.174	0	1	AKT1S1
TCTEX1D2	0	0.319281119	0.604	0.161	0	1	TCTEX1D2
RPLP0	0	0.319048232	1	0.977	0	1	RPLP0
NPEPPS	0	0.317843503	0.652	0.223	0	1	NPEPPS
DPY30	0	0.317701338	0.889	0.443	0	1	DPY30
NEK6	0	0.317621291	0.57	0.127	0	1	NEK6
FDX1	0	0.316536572	0.766	0.291	0	1	FDX1
RNF126	0	0.316342829	0.734	0.26	0	1	RNF126
NEDD8	0	0.316339687	0.984	0.75	0	1	NEDD8
POLE4	0	0.31555677	0.841	0.405	0	1	POLE4
FAH	0	0.315187783	0.623	0.132	0	1	FAH
CLINT1	0	0.313725803	0.703	0.293	0	1	CLINT1
IL8	0	0.313147897	0.812	0.385	0	1	IL8
PARK7	0	0.312626974	0.981	0.748	0	1	PARK7
MRPS16	0	0.31248383	0.792	0.33	0	1	MRPS16
RP11-345J4.5	0	0.311684165	0.771	0.308	0	1	RP11-345J4.5
DNAJC19	0	0.311310352	0.823	0.365	0	1	DNAJC19
NANS	0	0.311232741	0.76	0.31	0	1	NANS
MRPL11	0	0.311218666	0.803	0.347	0	1	MRPL11
RHOC	0	0.311189936	0.947	0.556	0	1	RHOC
COX4I11	0	0.311064612	0.999	0.938	0	1	COX4I1
MRPL51	0	0.310552672	0.952	0.594	0	1	MRPL51
HDGF	0	0.3105063	0.735	0.288	0	1	HDGF
UQCRFS1	0	0.310182146	0.893	0.52	0	1	UQCRFS1
COTL1	0	0.310090275	0.877	0.37	0	1	COTL1
UPP1	0	0.309895733	0.743	0.276	0	1	UPP1
ENY2	0	0.309843725	0.984	0.664	0	1	ENY2
NDUFC1	0	0.30973836	0.94	0.54	0	1	NDUFC1
GPAA1	0	0.309253201	0.808	0.344	0	1	GPAA1
HSF1	0	0.309251518	0.752	0.283	0	1	HSF1
UNC93B1	0	0.308554019	0.628	0.18	0	1	UNC93B1
LRRC8A	0	0.306762798	0.632	0.199	0	1	LRRC8A
CPD	0	0.306700606	0.564	0.168	0	1	CPD
TRAPPC2L	0	0.306440769	0.82	0.364	0	1	TRAPPC2L
PHB	0	0.305287488	0.857	0.444	0	1	PHB
AHCY	0	0.304660624	0.642	0.213	0	1	AHCY
BZW2	0	0.303100272	0.65	0.21	0	1	BZW2
DDT	0	0.302568151	0.953	0.569	0	1	DDT
TIMM9	0	0.302394747	0.686	0.224	0	1	TIMM9
SYTL1	0	0.302226484	0.663	0.163	0	1	SYTL1
SSR3	0	0.301852315	0.918	0.536	0	1	SSR3
RIOK3	0	0.301699957	0.647	0.226	0	1	RIOK3
PON2	0	0.30099277	0.689	0.28	0	1	PON2
LSM4	0	0.300453431	0.865	0.437	0	1	LSM4
TIMM10	0	0.300171938	0.785	0.324	0	1	TIMM10
FOSB	0	0.299711747	0.979	0.657	0	1	FOSB
COQ4	0	0.299091042	0.724	0.266	0	1	COQ4
LIMA1	0	0.298935605	0.741	0.315	0	1	LIMA1
HSPD1	0	0.298840761	0.95	0.589	0	1	HSPD1
NAA10	0	0.298666007	0.832	0.413	0	1	NAA10
DESI1	0	0.298633735	0.637	0.179	0	1	DESI1
FAM195A	0	0.298572331	0.621	0.172	0	1	FAM195A
C11orf1	0	0.298457006	0.575	0.132	0	1	C11orf1
NDUFB5	0	0.298436247	0.874	0.479	0	1	NDUFB5
ERO1L	0	0.297531524	0.619	0.208	0	1	ERO1L
TSR3	0	0.297329924	0.622	0.194	0	1	TSR3
GIPC1	0	0.296891533	0.657	0.226	0	1	GIPC1
NDUFA8	0	0.295541158	0.801	0.353	0	1	NDUFA8
YWHAG	0	0.294991316	0.727	0.294	0	1	YWHAG
RPL35A	0	0.294885045	1	0.997	0	1	RPL35A
RER1	0	0.294343752	0.859	0.438	0	1	RER1
EMC4	0	0.293468302	0.881	0.446	0	1	EMC4
MRPL37	0	0.293440361	0.682	0.239	0	1	MRPL37
GDF15	0	0.291793971	0.585	0.172	0	1	GDF15
MRPL36	0	0.291555306	0.76	0.322	0	1	MRPL36
PEX13	0	0.291493075	0.554	0.137	0	1	PEX13
TATDN1	0	0.291274402	0.732	0.251	0	1	TATDN1
IL18	0	0.291000028	0.7	0.182	0	1	IL18
NACA	0	0.290396324	0.999	0.97	0	1	NACA
RPL22	0	0.289023161	1	0.975	0	1	RPL22
ZNF165	0	0.28830299	0.334	0.037	0	1	ZNF165
PIR	0	0.287726921	0.48	0.094	0	1	PIR
NDUFS7	0	0.287424704	0.914	0.529	0	1	NDUFS7
PSMG4	0	0.286523827	0.645	0.202	0	1	PSMG4
AKR1B1	0	0.286274509	0.75	0.328	0	1	AKR1B1
JOSD2	0	0.286163506	0.72	0.283	0	1	JOSD2
PPM1G	0	0.285826005	0.825	0.41	0	1	PPM1G
MRPS10	0	0.285271835	0.685	0.245	0	1	MRPS10
AZIN1	0	0.284319481	0.723	0.282	0	1	AZIN1
NME4	0	0.283981055	0.77	0.346	0	1	NME4
ANKLE2	0	0.283475544	0.628	0.219	0	1	ANKLE2
BOLA3	0	0.283246954	0.725	0.296	0	1	BOLA3
CLDN10	0	0.281597212	0.531	0.109	0	1	CLDN10
RP1-313I6.12	0	0.28140612	0.413	0.101	0	1	RP1-313I6.12
DNPH1	0	0.281310536	0.817	0.37	0	1	DNPH1
MET	0	0.281015786	0.552	0.136	0	1	MET
HIST1H2AE	0	0.280458212	0.361	0.064	0	1	HIST1H2AE
C12orf49	0	0.280442698	0.466	0.074	0	1	C12orf49
RRP7A	0	0.280032931	0.703	0.258	0	1	RRP7A
CDC42EP2	0	0.279829645	0.458	0.089	0	1	CDC42EP2
CYB5R1	0	0.27913772	0.576	0.16	0	1	CYB5R1
TJP1	0	0.278667307	0.682	0.246	0	1	TJP1
EBNA1BP2	0	0.278308633	0.651	0.247	0	1	EBNA1BP2
PPP1R13L	0	0.278167	0.539	0.137	0	1	PPP1R13L
MFSD10	0	0.277815829	0.765	0.335	0	1	MFSD10
CAMK2N1	0	0.277446005	0.59	0.168	0	1	CAMK2N1
MSMO1	0	0.275758033	0.469	0.129	0	1	MSMO1
TAF9	0	0.275130557	0.859	0.435	0	1	TAF9
EID3	0	0.275047028	0.411	0.049	0	1	EID3
LYPLA2	0	0.274329848	0.652	0.212	0	1	LYPLA2
FLNB	0	0.27374982	0.599	0.204	0	1	FLNB
MRPL21	0	0.273708664	0.798	0.348	0	1	MRPL21
PAWR	0	0.273426037	0.637	0.206	0	1	PAWR
BLVRA	0	0.273409582	0.672	0.251	0	1	BLVRA
PLBD1	0	0.273208578	0.543	0.134	0	1	PLBD1
F11R	0	0.272892442	0.621	0.201	0	1	F11R
TAX1BP3	0	0.272158711	0.795	0.356	0	1	TAX1BP3
CYSTM1	0	0.271733184	0.859	0.417	0	1	CYSTM1
AGTRAP	0	0.271509068	0.71	0.26	0	1	AGTRAP
MAGEF1	0	0.270835276	0.602	0.177	0	1	MAGEF1
CD55	0	0.269555051	0.82	0.396	0	1	CD55
TMEM99	0	0.268925848	0.517	0.112	0	1	TMEM99
ZDHHC12	0	0.268424904	0.713	0.267	0	1	ZDHHC12
ADK	0	0.267100099	0.644	0.21	0	1	ADK
UBR4	0	0.266993745	0.589	0.18	0	1	UBR4
SSNA1	0	0.26663182	0.824	0.401	0	1	SSNA1
PRRG4	0	0.2664726	0.477	0.111	0	1	PRRG4
TES	0	0.26612562	0.701	0.275	0	1	TES
SLC52A2	0	0.265676238	0.669	0.23	0	1	SLC52A2
TMEM159	0	0.263716338	0.518	0.124	0	1	TMEM159
C19orf48	0	0.262204617	0.584	0.184	0	1	C19orf48
STUB1	0	0.262057122	0.811	0.415	0	1	STUB1
REEP3	0	0.261707521	0.702	0.284	0	1	REEP3
RPL24	0	0.261667893	1	0.987	0	1	RPL24
PTPMT1	0	0.26129962	0.72	0.297	0	1	PTPMT1
MRPL27	0	0.260658529	0.794	0.369	0	1	MRPL27
MROH1	0	0.260338249	0.487	0.094	0	1	MROH1
UBAC1	0	0.260247633	0.57	0.161	0	1	UBAC1
PLAT	0	0.259969558	0.797	0.277	0	1	PLAT
ASS1	0	0.259670719	0.657	0.206	0	1	ASS1
C14orf1	0	0.259535204	0.683	0.25	0	1	C14orf1
MALSU1	0	0.259332382	0.657	0.24	0	1	MALSU1
BAIAP2	0	0.257921984	0.555	0.147	0	1	BAIAP2
PACSIN3	0	0.25745174	0.467	0.088	0	1	PACSIN3
MOK	0	0.257176508	0.48	0.1	0	1	MOK
EXOSC4	0	0.257049437	0.629	0.196	0	1	EXOSC4
MMP24-AS1	0	0.256252455	0.735	0.319	0	1	MMP24-AS1
IRS2	0	0.256138178	0.567	0.184	0	1	IRS2
A4GALT	0	0.255783509	0.54	0.141	0	1	A4GALT
CD82	0	0.255702516	0.733	0.28	0	1	CD82
ERGIC1	0	0.254901112	0.639	0.232	0	1	ERGIC1
COPZ1	0	0.254890476	0.832	0.408	0	1	COPZ1
TRIP6	0	0.254682271	0.684	0.257	0	1	TRIP6
OPN3	0	0.254428136	0.459	0.091	0	1	OPN3
SMUG1	0	0.253500863	0.559	0.142	0	1	SMUG1
MGST2	0	0.253247407	0.851	0.402	0	1	MGST2
LPCAT4	0	0.250903159	0.444	0.09	0	1	LPCAT4
PGM1	0	0.250762059	0.575	0.161	0	1	PGM1
CTNND1	0	0.250556001	0.714	0.293	0	1	CTNND1
WASF2	3.28E-306	0.290173177	0.855	0.471	3.80E-302	1	WASF2
LMAN2	5.05E-305	0.285937169	0.931	0.573	5.86E-301	1	LMAN2
CHMP2A	7.75E-299	0.324735256	0.936	0.589	8.98E-295	1	CHMP2A
PDCD6	1.43E-297	0.272890195	0.87	0.477	1.65E-293	1	PDCD6
TMEM14B	2.01E-296	0.260777484	0.873	0.479	2.33E-292	1	TMEM14B
MRPS21	1.98E-293	0.292070304	0.965	0.603	2.30E-289	1	MRPS21
NHP2L1	1.58E-291	0.30429801	0.974	0.679	1.84E-287	1	NHP2L1
TMSB10	1.55E-290	0.317550931	1	0.992	1.80E-286	1	TMSB10
ATP6V0B	6.95E-290	0.312317025	0.937	0.598	8.06E-286	1	ATP6V0B
FIS1	1.52E-284	0.28218024	0.938	0.587	1.76E-280	1	FIS1
TAX1BP1	8.48E-284	0.289925306	0.896	0.544	9.82E-280	1	TAX1BP1
SRI	2.70E-283	0.315603915	0.907	0.553	3.13E-279	1	SRI
CHCHD2	1.76E-278	0.253822998	0.995	0.9	2.04E-274	1	CHCHD2
TMED10	3.64E-275	0.263308454	0.903	0.529	4.22E-271	1	TMED10
ERH	2.91E-274	0.293955609	0.975	0.679	3.37E-270	1	ERH
SLIRP	1.18E-273	0.29625485	0.944	0.583	1.37E-269	1	SLIRP
SNRPD3	2.42E-271	0.256296323	0.91	0.512	2.81E-267	1	SNRPD3
SAT1	1.54E-269	0.250482796	0.998	0.905	1.78E-265	1	SAT1
REEP5	3.81E-269	0.286367036	0.936	0.583	4.42E-265	1	REEP5
RPS21	1.58E-268	0.27813461	1	0.997	1.83E-264	1	RPS2
DRAP11	2.57E-268	0.27010442	0.959	0.657	2.98E-264	1	DRAP1
UBE2I	9.00E-268	0.260459654	0.915	0.566	1.04E-263	1	UBE2I
PGAM1	3.66E-263	0.283771666	0.902	0.559	4.25E-259	1	PGAM1
GTF2A2	7.21E-262	0.254424029	0.853	0.476	8.36E-258	1	GTF2A2
TPI1	7.90E-261	0.265070547	0.991	0.811	9.15E-257	1	TPI1
SET	4.92E-259	0.292496889	0.958	0.663	5.71E-255	1	SET
NDUFA3	5.60E-259	0.292185639	0.985	0.708	6.50E-255	1	NDUFA3
SNRPB	1.62E-256	0.28909437	0.959	0.675	1.88E-252	1	SNRPB
NDUFB10	2.54E-254	0.268578655	0.943	0.609	2.94E-250	1	NDUFB10
ARPC1B	5.48E-254	0.306622771	0.979	0.789	6.35E-250	1	ARPC1B
SNRPG	5.97E-252	0.309875087	0.978	0.722	6.92E-248	1	SNRPG
COX7B	1.48E-251	0.288974293	0.989	0.798	1.72E-247	1	COX7B
RPL23	8.98E-250	0.250779567	0.999	0.975	1.04E-245	1	RPL23
NDUFB3	7.07E-249	0.253612589	0.935	0.558	8.20E-245	1	NDUFB3
EIF3E1	1.61E-245	0.25607399	0.977	0.818	1.87E-241	1	EIF3E
YWHAQ	2.18E-243	0.268737433	0.932	0.623	2.52E-239	1	YWHAQ
S100A41	4.74E-237	0.337147066	0.992	0.673	5.49E-233	1	S100A4
IFITM3	7.43E-234	0.294954248	0.999	0.734	8.62E-230	1	IFITM3
ATP5J2	1.02E-225	0.262467108	0.992	0.767	1.18E-221	1	ATP5J2
RPS5	1.49E-189	0.296585166	0.999	0.979	1.73E-185	1	RPS5
TRA2B	5.17E-179	0.259648245	0.937	0.611	5.99E-175	1	TRA2B
DUSP2	0	2.111858983	0.869	0.254	0	2	DUSP2
ZFP36L2	0	1.678237076	0.882	0.626	0	2	ZFP36L2
CREM1	0	1.555690054	0.892	0.512	0	2	CREM
BTG1	0	1.432292645	0.986	0.885	0	2	BTG1
RGCC	0	1.376224247	0.598	0.246	0	2	RGCC
XCL2	0	1.374632114	0.307	0.05	0	2	XCL2
CD71	0	1.338851596	0.706	0.182	0	2	CD7
FAM177A11	0	1.27891383	0.797	0.574	0	2	FAM177A1
REL1	0	1.26173019	0.84	0.596	0	2	REL
CXCR41	0	1.25679674	0.961	0.46	0	2	CXCR4
RGS11	0	1.161238335	0.797	0.354	0	2	RGS1
SYTL31	0	1.157272464	0.564	0.112	0	2	SYTL3
TUBA4A1	0	1.128102774	0.723	0.417	0	2	TUBA4A
CST71	0	1.098600245	0.813	0.287	0	2	CST7
FYN1	0	1.084894693	0.648	0.227	0	2	FYN
YPEL51	0	1.047154812	0.839	0.59	0	2	YPEL5
CTSW1	0	1.046624227	0.571	0.165	0	2	CTSW
DDIT41	0	1.041487432	0.813	0.616	0	2	DDIT4
PIK3R11	0	1.027447868	0.584	0.294	0	2	PIK3R1
IL7R1	0	1.026264622	0.447	0.161	0	2	IL7R
NKG71	0	1.020729897	0.787	0.322	0	2	NKG7
RPSAP58	0	0.986087355	0.896	0.71	0	2	RPSAP58
CCL51	0	0.975787013	0.861	0.365	0	2	CCL5
ZNF3311	0	0.972176716	0.779	0.381	0	2	ZNF331
RUNX31	0	0.933551636	0.511	0.147	0	2	RUNX3
CNOT6L	0	0.929827167	0.498	0.195	0	2	CNOT6L
PTPRC1	0	0.929058202	0.882	0.358	0	2	PTPRC
TSC22D31	0	0.927164891	0.78	0.579	0	2	TSC22D3
PTPRCAP1	0	0.923795952	0.873	0.303	0	2	PTPRCAP
RPL17	0	0.918778762	0.969	0.863	0	2	RPL17
CD3D1	0	0.916228252	0.824	0.297	0	2	CD3D
CD971	0	0.909302967	0.578	0.313	0	2	CD97
SPOCK21	0	0.906155765	0.552	0.164	0	2	SPOCK2
CD3E1	0	0.897379039	0.727	0.226	0	2	CD3E
IL2RB	0	0.894510395	0.362	0.068	0	2	IL2RB
KLRB11	0	0.886835113	0.702	0.249	0	2	KLRB1
CD8A1	0	0.882166321	0.469	0.159	0	2	CD8A
BIRC31	0	0.879463793	0.655	0.434	0	2	BIRC3
CD481	0	0.877609891	0.676	0.254	0	2	CD48
FMNL1	0	0.875844109	0.488	0.162	0	2	FMNL1
RP11-347P5.11	0	0.874075806	0.467	0.153	0	2	RP11-347P5.1
TMEM661	0	0.860469723	0.906	0.75	0	2	TMEM66
CD2471	0	0.85833718	0.449	0.122	0	2	CD247
STK17A1	0	0.856603527	0.642	0.416	0	2	STK17A
RORA1	0	0.854286572	0.601	0.325	0	2	RORA
RPS291	0	0.851827133	1	0.998	0	2	RPS29
SAMSN11	0	0.847669123	0.576	0.233	0	2	SAMSN1
NR4A21	0	0.843627988	0.784	0.554	0	2	NR4A2
FNBP11	0	0.834369103	0.639	0.363	0	2	FNBP1
AKNA1	0	0.830922607	0.437	0.147	0	2	AKNA
ISG201	0	0.827245061	0.721	0.411	0	2	ISG20
PDE4B1	0	0.823453556	0.549	0.226	0	2	PDE4B
SRGN1	0	0.821315634	0.99	0.678	0	2	SRGN
GNG21	0	0.816658573	0.465	0.152	0	2	GNG2
EML41	0	0.809847513	0.661	0.469	0	2	EML4
SLA1	0	0.809839303	0.477	0.163	0	2	SLA
STK17B1	0	0.809113696	0.619	0.353	0	2	STK17B
LEPROTL11	0	0.808750052	0.738	0.484	0	2	LEPROTL1
GZMM1	0	0.806638764	0.589	0.186	0	2	GZMM
CD6	0	0.798434207	0.369	0.06	0	2	CD6
AC016831.7	0	0.796820068	0.379	0.12	0	2	AC016831.7
HCST1	0	0.795740732	0.848	0.376	0	2	HCST
TNFAIP31	0	0.790850029	0.762	0.512	0	2	TNFAIP3
PRF11	0	0.790627644	0.481	0.161	0	2	PRF1
ARF6	0	0.789498942	0.637	0.474	0	2	ARF6
RHOH1	0	0.788193213	0.524	0.177	0	2	RHOH
STAT41	0	0.786354917	0.466	0.131	0	2	STAT4
RNF125	0	0.779859005	0.392	0.092	0	2	RNF125
SRSF21	0	0.778531565	0.815	0.744	0	2	SRSF2
DDX241	0	0.769461712	0.757	0.62	0	2	DDX24
PTGER41	0	0.768737423	0.433	0.18	0	2	PTGER4
ARHGDIB1	0	0.760984198	0.95	0.709	0	2	ARHGDIB
ELF11	0	0.757801582	0.715	0.52	0	2	ELF1
PNRC1	0	0.757746337	0.843	0.652	0	2	PNRC1
EZR	0	0.752453555	0.716	0.543	0	2	EZR
SH2D2A1	0	0.733112101	0.465	0.142	0	2	SH2D2A
RPS271	0	0.730600654	1	0.999	0	2	RPS27
CYTIP1	0	0.728618487	0.603	0.253	0	2	CYTIP
ACAP11	0	0.72222601	0.535	0.182	0	2	ACAP1
CD3G1	0	0.70878939	0.546	0.171	0	2	CD3G
SELK1	0	0.705618718	0.812	0.71	0	2	SELK
RPS26	0	0.701980691	0.939	0.924	0	2	RPS26
SRSF71	0	0.691789267	0.835	0.732	0	2	SRSF7
FYB1	0	0.682354933	0.654	0.361	0	2	FYB
CD21	0	0.682241516	0.644	0.237	0	2	CD2
PTPN71	0	0.678438539	0.446	0.151	0	2	PTPN7
TRAT11	0	0.668973892	0.398	0.121	0	2	TRAT1
HLA-B1	0	0.66252115	1	0.946	0	2	HLA-B
WIPF11	0	0.65920344	0.585	0.299	0	2	WIPF1
FAM46C1	0	0.658648729	0.464	0.169	0	2	FAM46C
ZFP36	0	0.656723591	0.927	0.835	0	2	ZFP36
PTPN221	0	0.647403904	0.348	0.089	0	2	PTPN22
GZMK1	0	0.638250249	0.54	0.228	0	2	GZMK
RPS10	0	0.624454901	0.986	0.966	0	2	RPS10
CD531	0	0.623397025	0.621	0.291	0	2	CD53
CD371	0	0.613859343	0.649	0.289	0	2	CD37
BCL11B	0	0.609587395	0.286	0.061	0	2	BCL11B
RAC21	0	0.606875334	0.682	0.441	0	2	RAC2
IL2RG1	0	0.606723631	0.721	0.356	0	2	IL2RG
SH2D1A1	0	0.599637946	0.387	0.131	0	2	SH2D1A
ALOX5AP1	0	0.59262129	0.602	0.26	0	2	ALOX5AP
CD961	0	0.591659122	0.435	0.15	0	2	CD96
HLA-E1	0	0.557732394	0.986	0.873	0	2	HLA-E
RPS12	0	0.538112119	0.999	0.997	0	2	RPS12
EEF1A11	0	0.537445017	0.999	1	0	2	EEF1A1
HLA-C1	0	0.519086386	0.999	0.95	0	2	HLA-C
RPL211	0	0.508893853	1	0.997	0	2	RPL21
RPLP2	0	0.493588219	1	0.998	0	2	RPLP2
DDX5	0	0.481183491	0.965	0.936	0	2	DDX5
HLA-A1	0	0.480720021	0.999	0.969	0	2	HLA-A
B2M1	0	0.461652876	1	0.997	0	2	B2M
GZMA1	0	0.459978889	0.729	0.29	0	2	GZMA
RPS211	0	0.441180817	0.981	0.973	0	2	RPS21
RPL23A1	0	0.434336593	0.999	0.996	0	2	RPL23A
RPS31	0	0.432001446	1	0.997	0	2	RPS3
LCK1	0	0.426394395	0.548	0.217	0	2	LCK
CCL41	0	0.403856208	0.711	0.352	0	2	CCL4
RPL91	0	0.387241011	0.996	0.992	0	2	RPL9
RPS15A1	0	0.385579452	1	0.998	0	2	RPS15A
RPL281	0	0.384942017	0.998	0.997	0	2	RPL28
IL321	0	0.373954148	0.928	0.717	0	2	IL32
TPT1	0	0.363858297	0.996	0.997	0	2	TPT1
RPS61	0	0.34481354	1	0.998	0	2	RPS6
UBA52	0	0.341305806	0.985	0.985	0	2	UBA52
RPS25	0	0.337387738	0.997	0.997	0	2	RPS25
CORO1A1	0	0.334928695	0.828	0.396	0	2	CORO1A
RPL411	0	0.310956685	1	1	0	2	RPL41
RPL27A1	0	0.307759813	0.998	0.998	0	2	RPL27A
RPL131	0	0.304777987	1	0.999	0	2	RPL13
RPS27A1	0	0.298197722	1	0.999	0	2	RPS27A
PPP2R5C1	3.89E-306	0.708750583	0.622	0.413	4.51E-302	2	PPP2R5C
RPL101	8.16E-301	0.269789541	1	1	9.46E-297	2	RPL10
RP11-138A9.2	1.36E-298	0.807028897	0.418	0.188	1.57E-294	2	RP11-138A9.2
CDC42SE21	4.74E-294	0.618145168	0.622	0.39	5.49E-290	2	CDC42SE2
LAPTM51	1.91E-286	0.50902212	0.747	0.46	2.22E-282	2	LAPTM5
PABPC1	4.68E-285	0.482439684	0.927	0.913	5.42E-281	2	PABPC1
RPSA1	1.30E-284	0.394010862	0.968	0.963	1.51E-280	2	RPSA
EVL1	1.20E-281	0.52678739	0.627	0.353	1.39E-277	2	EVL
RPL38	4.78E-280	0.348192632	0.979	0.986	5.54E-276	2	RPL38
RPL311	8.32E-278	0.304716654	0.996	0.995	9.64E-274	2	RPL31
RPL13A1	2.08E-277	0.274083973	1	0.999	2.41E-273	2	RPL13A
PDCD41	8.78E-275	0.734502581	0.593	0.409	1.02E-270	2	PDCD4
TNFRSF1B1	7.87E-274	0.676726511	0.49	0.258	9.13E-270	2	TNFRSF1B
SPN	1.55E-270	0.523628346	0.312	0.109	1.79E-266	2	SPN
GPR651	1.42E-266	0.53714888	0.453	0.2	1.65E-262	2	GPR65
LCP11	1.79E-265	0.552656755	0.585	0.32	2.08E-261	2	LCP1
MCL1	2.98E-264	0.603814519	0.825	0.784	3.45E-260	2	MCL1
CD521	3.57E-263	0.405711883	0.751	0.421	4.14E-259	2	CD52
KMT2E1	3.78E-260	0.651090237	0.698	0.605	4.38E-256	2	KMT2E
RPL341	6.79E-258	0.277144889	1	0.999	7.87E-254	2	RPL34
RPL14	7.57E-253	0.318049653	0.986	0.99	8.77E-249	2	RPL14
PDE4D	1.53E-246	0.632732096	0.315	0.127	1.77E-242	2	PDE4D
LTB1	2.56E-241	0.604088521	0.508	0.25	2.97E-237	2	LTB
CALM1	8.88E-240	0.39119251	0.921	0.888	1.03E-235	2	CALM1
RPL111	3.14E-237	0.258414923	0.999	0.998	3.64E-233	2	RPL11
PDE7A	3.37E-235	0.663268318	0.306	0.125	3.91E-231	2	PDE7A
SLC38A11	1.07E-231	0.694435694	0.488	0.302	1.24E-227	2	SLC38A1
LSP11	4.12E-230	0.37574733	0.655	0.344	4.77E-226	2	LSP1
RASSF5	1.77E-228	0.58530787	0.364	0.167	2.05E-224	2	RASSF5
IGLL5	1.88E-225	1.423815614	0.429	0.204	2.18E-221	2	IGLL5
NBEAL1	3.53E-222	0.48036447	0.82	0.78	4.09E-218	2	NBEAL1
USP36	1.78E-217	0.711443772	0.41	0.222	2.06E-213	2	USP36
RPS20	5.36E-217	0.252951809	0.993	0.995	6.22E-213	2	RPS20
SKAP11	6.60E-214	0.444316098	0.324	0.129	7.65E-210	2	SKAP1
ARHGAP91	1.92E-211	0.466757893	0.283	0.107	2.22E-207	2	ARHGAP9
HSPA81	1.31E-210	0.487620629	0.846	0.817	1.52E-206	2	HSPA8
JUND	2.81E-205	0.530924022	0.763	0.679	3.26E-201	2	JUND
GLTSCR21	9.85E-205	0.449695926	0.818	0.833	1.14E-200	2	GLTSCR2
ICAM31	1.03E-204	0.505985591	0.482	0.269	1.20E-200	2	ICAM3
STK41	2.52E-204	0.593325616	0.561	0.39	2.93E-200	2	STK4
RBM38	9.48E-201	0.579468741	0.28	0.117	1.10E-196	2	RBM38
PRKCH1	4.43E-200	0.571180599	0.388	0.197	5.13E-196	2	PRKCH
GPSM31	1.06E-196	0.426565367	0.588	0.35	1.23E-192	2	GPSM3
HNRNPA11	1.63E-195	0.309232401	0.956	0.954	1.89E-191	2	HNRNPA1
IDI11	4.77E-193	0.711615822	0.538	0.39	5.53E-189	2	IDI1
H3F3B1	5.44E-187	0.320686615	0.992	0.991	6.30E-183	2	H3F3B
RPL27	3.52E-186	0.273415826	0.983	0.985	4.08E-182	2	RPL27
RPL36A	2.99E-178	0.289041038	0.973	0.951	3.46E-174	2	RPL36A
JMJD61	1.50E-176	0.661368002	0.412	0.247	1.74E-172	2	JMJD6
PIK3IP11	4.12E-174	0.568207055	0.376	0.204	4.78E-170	2	PIK3IP1
LAT1	4.39E-170	0.376415318	0.361	0.163	5.09E-166	2	LAT
RALGAPA1	1.09E-169	0.632239392	0.33	0.173	1.27E-165	2	RALGAPA1
CCNH1	3.68E-169	0.687749655	0.496	0.352	4.26E-165	2	CCNH
RPL36AL1	3.75E-169	0.310473457	0.917	0.93	4.35E-165	2	RPL36AL
BIN21	1.54E-167	0.421843027	0.355	0.167	1.79E-163	2	BIN2
RPL5	1.68E-167	0.271035161	0.979	0.981	1.95E-163	2	RPL5
EEF1G	2.83E-166	0.647432684	0.511	0.394	3.28E-162	2	EEF1G
NDNL2	8.96E-166	0.580076143	0.276	0.129	1.04E-161	2	NDNL2
S100A42	1.73E-164	0.340263959	0.849	0.688	2.00E-160	2	S100A4
RARRES31	5.08E-164	0.385406241	0.687	0.544	5.89E-160	2	RARRES3
HLA-F1	4.52E-162	0.53652291	0.527	0.38	5.24E-158	2	HLA-F
RP11-51J9.5	4.52E-161	0.486595374	0.251	0.104	5.24E-157	2	RP11-51J9.5
GZMH1	3.31E-159	0.466853598	0.384	0.185	3.83E-155	2	GZMH
RP11-138A9.11	4.05E-159	0.615390553	0.426	0.273	4.70E-155	2	RP11-138A9.1
VPS37B1	1.06E-158	0.635353298	0.534	0.418	1.23E-154	2	VPS37B
CLEC2D1	5.20E-157	0.424626405	0.28	0.121	6.02E-153	2	CLEC2D
DOK2	1.35E-155	0.478072713	0.313	0.148	1.56E-151	2	DOK2
CCND2	1.55E-155	0.518650146	0.327	0.169	1.80E-151	2	CCND2
SATB11	2.36E-145	0.535941138	0.296	0.145	2.74E-141	2	SATB1
SLC7A5	9.36E-145	0.597082554	0.288	0.147	1.09E-140	2	SLC7A5
SMCHD1	4.22E-142	0.598861319	0.38	0.241	4.89E-138	2	SMCHD1
GABARAPL1	1.07E-139	0.642695079	0.502	0.404	1.24E-135	2	GABARAPL1
LINC-PINT	3.52E-138	0.548233461	0.339	0.194	4.08E-134	2	LINC-PINT
DNAJB61	4.56E-138	0.500446124	0.661	0.647	5.28E-134	2	DNAJB6
RNF166	1.19E-136	0.487163264	0.268	0.132	1.38E-132	2	RNF166
AAK11	1.23E-134	0.570372868	0.512	0.419	1.43E-130	2	AAK1
TMEM2	4.66E-133	0.631553184	0.369	0.225	5.41E-129	2	TMEM2
IQGAP2	2.31E-132	0.471366033	0.259	0.123	2.68E-128	2	IQGAP2
CMC11	3.21E-129	1.139763523	0.451	0.353	3.72E-125	2	CMC1
DOCK8	2.65E-125	0.413700522	0.265	0.128	3.07E-121	2	DOCK8
RP11-640M9.1	2.17E-124	0.602383851	0.339	0.209	2.52E-120	2	RP11-640M9.1
FAM105B	1.80E-121	0.635086176	0.283	0.16	2.08E-117	2	FAM105B
RAB8B	3.10E-121	0.527366877	0.332	0.198	3.59E-117	2	RAB8B
APOBEC3G1	5.10E-120	0.493628271	0.412	0.267	5.91E-116	2	APOBEC3G
CD441	9.04E-120	0.416463812	0.642	0.528	1.05E-115	2	CD44
EVI2A1	2.11E-117	0.379289652	0.367	0.204	2.45E-113	2	EVI2A
IDS1	4.89E-117	0.539692624	0.517	0.433	5.67E-113	2	IDS
TC2N1	6.87E-117	0.45796149	0.271	0.139	7.96E-113	2	TC2N
COTL11	1.04E-115	0.480140539	0.534	0.403	1.21E-111	2	COTL1
TCF7	4.36E-115	0.439642901	0.259	0.132	5.06E-111	2	TCF7
CHD1	1.65E-113	0.600860979	0.45	0.351	1.91E-109	2	CHD1
SMAP21	1.90E-113	0.49653461	0.344	0.21	2.20E-109	2	SMAP2
ARHGEF11	4.73E-113	0.484137345	0.392	0.265	5.49E-109	2	ARHGEF1
CELF21	5.87E-113	0.388932968	0.306	0.164	6.80E-109	2	CELF2
AKAP13	1.19E-112	0.564280611	0.574	0.546	1.37E-108	2	AKAP13
HMHA1	1.97E-111	0.444611695	0.286	0.157	2.29E-107	2	HMHA1
SRSF51	7.10E-107	0.360591673	0.777	0.818	8.23E-103	2	SRSF5
FAM118A	6.26E-106	0.531344741	0.44	0.34	7.25E-102	2	FAM118A
TAGAP1	3.40E-105	0.377409633	0.282	0.145	3.94E-101	2	TAGAP
LPXN1	1.44E-104	0.375109726	0.317	0.178	1.66E-100	2	LPXN
FOSL2	8.55E-102	0.61240452	0.495	0.426	9.91E-98	2	FOSL2
GYPC1	1.94E-100	0.342382863	0.517	0.371	2.25E-96	2	GYPC
UBB1	2.37E-100	0.250483213	0.958	0.968	2.75E-96	2	UBB
APBB1IP1	1.58E-99	0.365071126	0.257	0.133	1.83E-95	2	APBB1IP
GLIPR11	2.92E-98	0.453957289	0.427	0.298	3.39E-94	2	GLIPR1
PBXIP11	7.56E-98	0.497466823	0.357	0.238	8.76E-94	2	PBXIP1
TERF2IP1	2.39E-94	0.448175099	0.557	0.509	2.77E-90	2	TERF2IP
HNRNPDL	6.91E-93	0.324477781	0.746	0.792	8.01E-89	2	HNRNPDL
ABI3	4.02E-92	0.46124658	0.295	0.175	4.65E-88	2	ABI3
TGFB11	5.35E-92	0.505257361	0.457	0.366	6.20E-88	2	TGFB1
EEF1B2	1.79E-91	0.267592562	0.892	0.907	2.08E-87	2	EEF1B2
ARL4C1	3.08E-91	0.454499926	0.445	0.327	3.57E-87	2	ARL4C
CYCS1	6.41E-88	0.433053589	0.767	0.776	7.42E-84	2	CYCS
TSPYL2	1.41E-87	0.566882384	0.308	0.198	1.64E-83	2	TSPYL2
EMB1	2.16E-87	0.399251053	0.308	0.188	2.50E-83	2	EMB
CLEC2B1	2.34E-86	0.347740386	0.654	0.593	2.72E-82	2	CLEC2B
RHOF1	1.12E-82	0.453894552	0.378	0.274	1.30E-78	2	RHOF
RBMX	1.08E-81	0.455821343	0.586	0.606	1.25E-77	2	RBMX
TBC1D10C1	3.82E-80	0.262983993	0.253	0.132	4.43E-76	2	TBC1D10C
C9orf781	8.35E-80	0.508282809	0.465	0.422	9.68E-76	2	C9orf78
ITGB21	2.38E-79	0.261558793	0.51	0.342	2.76E-75	2	ITGB2
ITM2A1	5.69E-79	0.294537971	0.395	0.257	6.59E-75	2	ITM2A
HIPK1	1.20E-78	0.498909781	0.291	0.195	1.39E-74	2	HIPK1
RNF2131	1.07E-77	0.443996879	0.542	0.506	1.25E-73	2	RNF213
CCNI1	1.45E-77	0.300543276	0.745	0.776	1.68E-73	2	CCNI
RHOG1	1.99E-77	0.45575598	0.487	0.431	2.31E-73	2	RHOG
SC5D	2.23E-77	0.423324592	0.256	0.153	2.59E-73	2	SC5D
ARID5A1	3.16E-75	0.409551844	0.413	0.315	3.67E-71	2	ARID5A
G3BP21	6.27E-75	0.49822552	0.436	0.373	7.27E-71	2	G3BP2
ANKRD12	5.53E-74	0.47295426	0.517	0.497	6.41E-70	2	ANKRD12
METRNL	1.13E-73	0.514272851	0.251	0.155	1.31E-69	2	METRNL
ETS1	3.25E-73	0.4267719	0.347	0.249	3.77E-69	2	ETS1
RNF139	1.89E-72	0.532277921	0.313	0.229	2.19E-68	2	RNF139
GSPT1	6.36E-71	0.561610476	0.412	0.368	7.37E-67	2	GSPT1
ZBTB1	2.34E-70	0.472421446	0.296	0.206	2.71E-66	2	ZBTB1
Sep-61	3.63E-70	0.342173034	0.432	0.327	4.21E-66	2	6-Sep
UCP21	7.14E-69	0.28549663	0.492	0.367	8.28E-65	2	UCP2
ARID4B1	2.64E-68	0.465500147	0.539	0.544	3.06E-64	2	ARID4B
ARHGAP151	2.79E-68	0.297873951	0.273	0.164	3.24E-64	2	ARHGAP15
11-Sep	4.38E-67	0.284141562	0.338	0.219	5.07E-63	2	1-Sep
CDKN1B1	6.26E-67	0.431208774	0.345	0.256	7.25E-63	2	CDKN1B
GPBP1	1.30E-66	0.430233265	0.544	0.561	1.51E-62	2	GPBP1
IFITM11	4.24E-64	0.349732921	0.568	0.489	4.92E-60	2	IFITM1
CRIP11	5.41E-64	0.31931756	0.63	0.588	6.27E-60	2	CRIP1
BAZ1A1	2.55E-63	0.506960666	0.483	0.462	2.96E-59	2	BAZ1A
RGS2	3.72E-63	0.301592581	0.518	0.414	4.31E-59	2	RGS2
NCL	3.06E-62	0.319914266	0.708	0.742	3.54E-58	2	NCL
UBE2D31	3.43E-61	0.25996848	0.739	0.801	3.97E-57	2	UBE2D3
SYAP1	3.88E-60	0.500096271	0.5	0.503	4.50E-56	2	SYAP1
SLC2A31	9.24E-59	0.328803778	0.495	0.394	1.07E-54	2	SLC2A3
NR3C1	1.76E-58	0.560157389	0.396	0.35	2.04E-54	2	NR3C1
DUSP4	2.29E-58	0.704002956	0.318	0.238	2.65E-54	2	DUSP4
PLAC8	2.57E-57	0.296201056	0.36	0.257	2.98E-53	2	PLAC8
LYST1	3.38E-56	0.501061547	0.307	0.228	3.92E-52	2	LYST
IRF11	1.16E-55	0.346118087	0.609	0.586	1.35E-51	2	IRF1
SERPINB9	2.07E-52	0.445241511	0.356	0.279	2.40E-48	2	SERPINB9
DNAJA1	7.53E-51	0.378744161	0.661	0.68	8.72E-47	2	DNAJA1
SH3KBP11	4.25E-50	0.369381541	0.349	0.278	4.92E-46	2	SH3KBP1
UBC1	1.55E-49	0.27176867	0.969	0.975	1.80E-45	2	UBC
DNAJB11	1.68E-49	0.507765197	0.673	0.682	1.95E-45	2	DNAJB1
LDHA1	2.83E-49	0.278888907	0.8	0.814	3.28E-45	2	LDHA
VAMP21	1.01E-48	0.327434071	0.575	0.597	1.17E-44	2	VAMP2
BCAS21	4.85E-48	0.441107358	0.443	0.418	5.62E-44	2	BCAS2
HNRNPA01	5.42E-47	0.278206745	0.66	0.727	6.29E-43	2	HNRNPA0
PIP4K2A1	9.14E-47	0.341878654	0.312	0.233	1.06E-42	2	PIP4K2A
DHX36	3.68E-46	0.44760628	0.468	0.482	4.26E-42	2	DHX36
FKBP111	1.30E-45	0.291589197	0.387	0.317	1.50E-41	2	FKBP11
HSPA5	1.65E-44	0.372497496	0.654	0.699	1.91E-40	2	HSPA5
DDX61	7.53E-44	0.414457088	0.351	0.297	8.72E-40	2	DDX6
ELOVL51	4.46E-41	0.462706284	0.355	0.316	5.17E-37	2	ELOVL5
MBP1	8.20E-41	0.391350468	0.311	0.251	9.50E-37	2	MBP
ZC3HAV1	4.35E-40	0.383743107	0.34	0.286	5.04E-36	2	ZC3HAV1
RANBP2	7.34E-40	0.505281622	0.303	0.253	8.50E-36	2	RANBP2
ATP1B3	5.64E-39	0.459805293	0.555	0.594	6.54E-35	2	ATP1B3
HCLS11	1.66E-38	0.269102139	0.358	0.278	1.92E-34	2	HCLS1
SCAF11	1.70E-38	0.432574573	0.477	0.511	1.97E-34	2	SCAF11
SFPQ	4.30E-38	0.372978894	0.52	0.561	4.98E-34	2	SFPQ
MECP2	4.48E-38	0.424368113	0.327	0.284	5.20E-34	2	MECP2
RELB	2.59E-36	0.439075663	0.257	0.204	3.00E-32	2	RELB
CYLD	4.78E-36	0.359703094	0.285	0.228	5.54E-32	2	CYLD
RAP1B1	4.89E-36	0.291627354	0.558	0.601	5.67E-32	2	RAP1B
PPP1CB	8.85E-36	0.364222529	0.54	0.587	1.03E-31	2	PPP1CB
RSL24D11	3.67E-35	0.34250822	0.573	0.647	4.25E-31	2	RSL24D1
MYO1F1	4.01E-35	0.256184313	0.266	0.191	4.65E-31	2	MYO1F
JAK11	5.05E-35	0.358723778	0.491	0.517	5.85E-31	2	JAK1
RPS17	5.19E-35	0.421336143	0.304	0.265	6.01E-31	2	RPS17
ZEB2	1.18E-34	0.370986632	0.292	0.232	1.36E-30	2	ZEB2
AKIRIN1	1.36E-33	0.420175933	0.327	0.297	1.58E-29	2	AKIRIN1
CCSER21	3.90E-33	0.374965385	0.309	0.264	4.52E-29	2	CCSER2
SLBP	4.01E-33	0.455931975	0.287	0.248	4.65E-29	2	SLBP
CHST121	1.96E-32	0.482275954	0.331	0.293	2.27E-28	2	CHST12
LBH1	7.56E-32	0.278097722	0.334	0.273	8.76E-28	2	LBH
TANK1	2.67E-31	0.4242944	0.374	0.354	3.09E-27	2	TANK
SUN2	9.68E-31	0.416850239	0.299	0.261	1.12E-26	2	SUN2
CMPK1	1.51E-29	0.397789202	0.37	0.368	1.75E-25	2	CMPK1
CYTH1	5.27E-29	0.335435438	0.283	0.237	6.10E-25	2	CYTH1
CDC42SE1	1.97E-28	0.410888978	0.396	0.389	2.28E-24	2	CDC42SE1
BCL2A11	3.49E-28	0.286257013	0.251	0.181	4.05E-24	2	BCL2A1
IFRD1	4.16E-28	0.518037639	0.429	0.446	4.82E-24	2	IFRD1
RAB27A1	4.80E-28	0.346360802	0.286	0.24	5.57E-24	2	RAB27A
KPNA2	6.28E-28	0.400771319	0.33	0.293	7.28E-24	2	KPNA2
AMD1	2.80E-26	0.367260009	0.39	0.389	3.24E-22	2	AMD1
CHD2	3.38E-26	0.37320494	0.419	0.438	3.91E-22	2	CHD2
PHF20	7.48E-26	0.39904828	0.263	0.226	8.66E-22	2	PHF20
KDM6B	8.12E-26	0.405426082	0.401	0.388	9.41E-22	2	KDM6B
SRRM11	3.24E-25	0.298406209	0.548	0.627	3.76E-21	2	SRRM1
ISCA1	1.03E-24	0.417460918	0.319	0.301	1.19E-20	2	ISCA1
HERPUD2	1.08E-24	0.369213862	0.261	0.223	1.25E-20	2	HERPUD2
OFD1	1.14E-24	0.393785105	0.34	0.325	1.33E-20	2	OFD1
PPP1R21	7.41E-24	0.350605053	0.429	0.45	8.58E-20	2	PPP1R2
CMC2	6.42E-23	0.372653378	0.314	0.295	7.44E-19	2	CMC2
RNF168	5.99E-22	0.370667928	0.26	0.23	6.94E-18	2	RNF168
HSP90AA1	6.60E-22	0.405297616	0.912	0.923	7.65E-18	2	HSP90AA1
RNF149	2.50E-21	0.33699422	0.374	0.374	2.90E-17	2	RNF149
LITAF1	7.70E-21	0.275290754	0.6	0.678	8.92E-17	2	LITAF
WHSC1L1	2.58E-20	0.374385877	0.374	0.387	2.99E-16	2	WHSC1L1
CCND31	2.38E-19	0.350817239	0.33	0.321	2.76E-15	2	CCND3
BTN3A21	6.17E-19	0.299926203	0.262	0.227	7.15E-15	2	BTN3A2
USP15	1.44E-18	0.347623092	0.301	0.288	1.67E-14	2	USP15
MYADM	1.45E-18	0.372012467	0.463	0.505	1.68E-14	2	MYADM
CSNK1D	3.47E-18	0.352292884	0.333	0.332	4.02E-14	2	CSNK1D
CCDC1071	3.87E-18	0.3851865	0.37	0.377	4.48E-14	2	CCDC107
RNF19A	3.95E-18	0.401596458	0.396	0.417	4.58E-14	2	RNF19A
DDX271	5.24E-18	0.363693722	0.348	0.352	6.08E-14	2	DDX27
JOSD1	1.01E-17	0.357914941	0.281	0.269	1.17E-13	2	JOSD1
PCSK71	3.24E-17	0.330216574	0.364	0.369	3.75E-13	2	PCSK7
PFKFB3	6.09E-17	0.320767795	0.251	0.22	7.05E-13	2	PFKFB3
SVIP	7.99E-17	0.318899104	0.324	0.312	9.26E-13	2	SVIP
BRD2	1.47E-16	0.315884226	0.463	0.524	1.70E-12	2	BRD2
PAIP2	4.53E-16	0.27429343	0.49	0.573	5.25E-12	2	PAIP2
PTP4A1	1.49E-15	0.321830633	0.413	0.449	1.73E-11	2	PTP4A1
FAM133B	1.72E-15	0.256455156	0.526	0.609	2.00E-11	2	FAM133B
PRPF38B	4.36E-15	0.319224706	0.452	0.522	5.05E-11	2	PRPF38B
ALG13	3.16E-14	0.384299965	0.279	0.271	3.66E-10	2	ALG13
MT1X	2.76E-12	0.412677531	0.361	0.49	3.20E-08	2	MT1X
FGFR1OP2	3.44E-12	0.309734653	0.325	0.337	3.99E-08	2	FGFR1OP2
PRMT2	1.22E-10	0.320812296	0.365	0.4	1.41E-06	2	PRMT2
RSRC2	1.24E-09	0.263759988	0.488	0.591	1.44E-05	2	RSRC2
C9orf1421	2.51E-09	0.291511362	0.399	0.458	2.91E-05	2	C9orf142
EIF5AL1	4.80E-09	0.311241799	0.284	0.289	5.56E-05	2	EIF5AL1
HNRNPUL11	7.54E-09	0.301004999	0.377	0.427	8.74E-05	2	HNRNPUL1
RAB9A	1.08E-08	0.365753647	0.253	0.256	0.000125665	2	RAB9A
TSPYL1	2.63E-08	0.29602353	0.255	0.254	0.000305342	2	TSPYL1
GYG11	4.87E-08	0.335806204	0.28	0.287	0.00056404	2	GYG1
MBNL1	9.29E-08	0.265727512	0.417	0.493	0.001077238	2	MBNL1
WTAP	9.57E-08	0.275525525	0.353	0.391	0.001109471	2	WTAP
HSPH1	1.60E-07	0.351993607	0.223	0.318	0.001856546	2	HSPH1
BCLAF1	2.21E-07	0.277765277	0.403	0.469	0.002564361	2	BCLAF1
MOB41	3.01E-07	0.355357876	0.313	0.344	0.003490563	2	MOB4
GTF2B	8.12E-07	0.268118675	0.272	0.279	0.00941424	2	GTF2B
NCOR11	1.02E-06	0.253414498	0.396	0.454	0.011848443	2	NCOR1
CDK11A	2.20E-06	0.347836435	0.268	0.284	0.025465	2	CDK11A
RNF145	3.22E-06	0.290924719	0.363	0.424	0.037345801	2	RNF145
APMAP1	7.50E-06	0.337875981	0.317	0.352	0.086893631	2	APMAP
BIRC2	7.74E-06	0.34643703	0.291	0.321	0.089703401	2	BIRC2
NFKB2	9.93E-06	0.288292917	0.278	0.296	0.115071576	2	NFKB2
SURF4	1.69E-05	0.30376226	0.356	0.419	0.196046841	2	SURF4
YIPF5	4.66E-05	0.316527569	0.267	0.289	0.540440287	2	YIPF5
TIPARP1	5.24E-05	0.281062719	0.327	0.361	0.607804247	2	TIPARP
CLDND11	0.000107436	0.308563991	0.276	0.3	1	2	CLDND1
EMD	0.000192157	0.294819527	0.3	0.342	1	2	EMD
DNTTIP2	0.000266233	0.284615982	0.306	0.348	1	2	DNTTIP2
SS18L21	0.000485163	0.270082909	0.293	0.326	1	2	SS18L2
NAA50	0.00115619	0.318742516	0.289	0.33	1	2	NAA50
PDCL3	0.001474325	0.29626711	0.254	0.278	1	2	PDCL3
PPP2CA	0.00276074	0.272043732	0.37	0.452	1	2	PPP2CA
NXT1	0.007671541	0.308638263	0.283	0.329	1	2	NXT1
CEBPZ	0.009604327	0.290038927	0.279	0.323	1	2	CEBPZ
PLAT1	0	1.802921483	0.965	0.278	0	3	PLAT
PMEPA1	0	1.67448545	0.974	0.263	0	3	PMEPA1
YBX3	0	1.443689877	0.995	0.524	0	3	YBX3
SOX4	0	1.420516408	0.977	0.403	0	3	SOX4
ITGA2	0	1.40574436	0.885	0.124	0	3	ITGA2
KRT191	0	1.344490979	0.997	0.321	0	3	KRT19
SVIL	0	1.315230735	0.891	0.192	0	3	SVIL
MARCKS	0	1.307288375	0.983	0.423	0	3	MARCKS
DST	0	1.266581745	0.922	0.349	0	3	DST
SLPI1	0	1.239832688	0.904	0.33	0	3	SLPI
HES1	0	1.22388466	0.929	0.445	0	3	HES1
CCND1	0	1.222305474	0.883	0.281	0	3	CCND1
TSC22D11	0	1.205582597	0.964	0.427	0	3	TSC22D1
FN1	0	1.164811467	0.896	0.23	0	3	FN1
SKIL	0	1.147370784	0.944	0.37	0	3	SKIL
MT-ND2	0	1.126482484	1	0.966	0	3	MT-ND2
ITGA31	0	1.110683501	0.918	0.209	0	3	ITGA3
WFDC21	0	1.09659055	0.834	0.213	0	3	WFDC2
DUSP6	0	1.08981191	0.855	0.269	0	3	DUSP6
IGFBP2	0	1.087119841	0.683	0.081	0	3	IGFBP2
MT-ND3	0	1.078812429	1	0.95	0	3	MT-ND3
VMP1	0	1.07718697	0.988	0.615	0	3	VMP1
GPRC5A1	0	1.051092817	0.827	0.194	0	3	GPRC5A
NGFRAP11	0	1.050856959	0.963	0.503	0	3	NGFRAP1
PERP1	0	1.035641248	0.956	0.34	0	3	PERP
CLDN3	0	1.031017321	0.713	0.151	0	3	CLDN3
CD91	0	1.011835865	0.97	0.464	0	3	CD9
MEIS2	0	1.001420741	0.848	0.229	0	3	MEIS2
LCN21	0	0.982859203	0.56	0.136	0	3	LCN2
LTBR	0	0.982732418	0.931	0.312	0	3	LTBR
AKAP9	0	0.982179025	0.965	0.53	0	3	AKAP9
CLDN1	0	0.980979637	0.861	0.232	0	3	CLDN1
IGF2BP21	0	0.979231901	0.882	0.177	0	3	IGF2BP2
JUP1	0	0.973471486	0.895	0.245	0	3	JUP
MT-ND4L	0	0.963873278	0.99	0.552	0	3	MT-ND4L
MAML2	0	0.9632349	0.829	0.131	0	3	MAML2
C9orf16	0	0.957340803	0.951	0.655	0	3	C9orf16
SPINT21	0	0.951967418	0.981	0.385	0	3	SPINT2
RND31	0	0.94657675	0.888	0.268	0	3	RND3
GOLGB1	0	0.931298882	0.898	0.38	0	3	GOLGB1
ENAH	0	0.922805653	0.797	0.214	0	3	ENAH
SDC41	0	0.902848498	0.849	0.279	0	3	SDC4
AIG1	0	0.896674876	0.852	0.276	0	3	AIG1
SHFM1	0	0.888683177	0.983	0.749	0	3	SHFM1
NCOA71	0	0.885331157	0.833	0.348	0	3	NCOA7
ERRFI11	0	0.883136793	0.843	0.252	0	3	ERRFI1
MT-ND4	0	0.882261272	1	0.979	0	3	MT-ND4
CD821	0	0.879993945	0.849	0.283	0	3	CD82
TNFSF10	0	0.877454937	0.829	0.367	0	3	TNFSF10
MT-CO2	0	0.875772624	1	0.984	0	3	MT-CO2
SPINT11	0	0.870441087	0.85	0.236	0	3	SPINT1
TACSTD21	0	0.862505309	0.973	0.249	0	3	TACSTD2
TM9SF2	0	0.849904791	0.864	0.329	0	3	TM9SF2
MT-ND1	0	0.844132437	1	0.945	0	3	MT-ND1
WBP5	0	0.82785515	0.941	0.433	0	3	WBP5
FOXP1	0	0.827448844	0.944	0.457	0	3	FOXP1
DSP1	0	0.823351416	0.758	0.203	0	3	DSP
ITGA6	0	0.81800826	0.783	0.19	0	3	ITGA6
DMKN1	0	0.794675615	0.872	0.253	0	3	DMKN
PDGFA	0	0.788136502	0.742	0.166	0	3	PDGFA
PPDPF1	0	0.782622528	0.965	0.743	0	3	PPDPF
ZFP36L1	0	0.781783102	0.988	0.706	0	3	ZFP36L1
NRP2	0	0.781175577	0.718	0.196	0	3	NRP2
ABLIM1	0	0.780166452	0.742	0.146	0	3	ABLIM1
ITGB41	0	0.779635113	0.807	0.217	0	3	ITGB4
ATRX	0	0.773698138	0.924	0.47	0	3	ATRX
ITPR2	0	0.773378781	0.673	0.123	0	3	ITPR2
NET1	0	0.771178204	0.8	0.215	0	3	NET1
ITGB8	0	0.769574816	0.694	0.086	0	3	ITGB8
MYOF	0	0.76288895	0.788	0.192	0	3	MYOF
CTNNB1	0	0.761960236	0.901	0.447	0	3	CTNNB1
SLCO3A1	0	0.759144775	0.799	0.2	0	3	SLCO3A1
AGRN	0	0.758939129	0.795	0.198	0	3	AGRN
WEE11	0	0.758145178	0.713	0.2	0	3	WEE1
VGLL4	0	0.755390533	0.832	0.26	0	3	VGLL4
NEDD9	0	0.749250993	0.746	0.315	0	3	NEDD9
GNAS	0	0.746502279	0.984	0.627	0	3	GNAS
PTPN14	0	0.746130699	0.696	0.137	0	3	PTPN14
PRR4	0	0.7456359	0.743	0.124	0	3	PRR4
CSTB1	0	0.742822492	0.962	0.698	0	3	CSTB
DDR1	0	0.739974541	0.758	0.126	0	3	DDR1
RAP2B1	0	0.739393415	0.735	0.253	0	3	RAP2B
LAMA5	0	0.737862562	0.779	0.188	0	3	LAMA5
PLXNB2	0	0.734681774	0.798	0.2	0	3	PLXNB2
CCNL11	0	0.734663368	0.978	0.683	0	3	CCNL1
CDC42EP3	0	0.733627068	0.749	0.197	0	3	CDC42EP3
MMP14	0	0.729257874	0.825	0.232	0	3	MMP14
PLEKHA5	0	0.725498751	0.75	0.141	0	3	PLEKHA5
N4BP2L21	0	0.725148793	0.953	0.613	0	3	N4BP2L2
DHRS31	0	0.722542481	0.787	0.231	0	3	DHRS3
CFH	0	0.722173302	0.794	0.208	0	3	CFH
PGM2L1	0	0.720140027	0.666	0.109	0	3	PGM2L1
C19orf331	0	0.717132322	0.874	0.227	0	3	C19orf33
VCAN	0	0.716330246	0.617	0.106	0	3	VCAN
DYNC1LI2	0	0.716193479	0.845	0.294	0	3	DYNC1LI2
SOX9	0	0.7136062	0.718	0.169	0	3	SOX9
CTNND11	0	0.711367069	0.854	0.293	0	3	CTNND1
CCDC14	0	0.703712726	0.704	0.158	0	3	CCDC14
DDX17	0	0.6953596	0.955	0.581	0	3	DDX17
SPATS2L	0	0.694535256	0.876	0.388	0	3	SPATS2L
S100A111	0	0.694291992	0.997	0.81	0	3	S100A11
PPFIBP1	0	0.690499367	0.773	0.21	0	3	PPFIBP1
CDK6	0	0.686167465	0.722	0.14	0	3	CDK6
ATF7IP	0	0.681521283	0.733	0.157	0	3	ATF7IP
LIMA11	0	0.679567862	0.798	0.321	0	3	LIMA1
ZKSCAN1	0	0.678027889	0.829	0.263	0	3	ZKSCAN1
KCNQ1OT1	0	0.673843004	0.678	0.21	0	3	KCNQ1OT1
S100A21	0	0.672554347	0.972	0.22	0	3	S100A2
IGFBP31	0	0.67138813	0.759	0.205	0	3	IGFBP3
RBMS1	0	0.670597221	0.872	0.358	0	3	RBMS1
ACTN41	0	0.664176977	0.964	0.55	0	3	ACTN4
TCEAL4	0	0.657678635	0.899	0.422	0	3	TCEAL4
COL6A2	0	0.657137091	0.841	0.204	0	3	COL6A2
PHLDA21	0	0.655840684	0.855	0.393	0	3	PHLDA2
BLCAP1	0	0.651292331	0.789	0.237	0	3	BLCAP
ELF31	0	0.646035597	0.806	0.282	0	3	ELF3
PTTG1IP	0	0.645133391	0.837	0.409	0	3	PTTG1IP
TGM21	0	0.63765701	0.851	0.374	0	3	TGM2
TRIP61	0	0.637631255	0.755	0.262	0	3	TRIP6
RRBP1	0	0.636130378	0.919	0.479	0	3	RRBP1
CMTM3	0	0.634484966	0.714	0.209	0	3	CMTM3
KDM5A	0	0.634463556	0.806	0.266	0	3	KDM5A
PKM1	0	0.629014692	0.974	0.689	0	3	PKM
ATF31	0	0.628437888	0.838	0.482	0	3	ATF3
MT-CYB	0	0.627927721	0.999	0.962	0	3	MT-CYB
STK38L	0	0.627115597	0.709	0.157	0	3	STK38L
PRKCI	0	0.627111038	0.677	0.129	0	3	PRKCI
BBC3	0	0.626483215	0.614	0.139	0	3	BBC3
PER2	0	0.625122943	0.615	0.098	0	3	PER2
COL6A1	0	0.624563484	0.794	0.199	0	3	COL6A1
KIAA1217	0	0.620793609	0.693	0.138	0	3	KIAA1217
GTF2I	0	0.620191368	0.897	0.406	0	3	GTF2I
MT-CO3	0	0.619638024	1	0.988	0	3	MT-CO3
LIF	0	0.618475892	0.49	0.065	0	3	LIF
BAIAP2L1	0	0.618406794	0.686	0.134	0	3	BAIAP2L1
RBM39	0	0.61735699	0.993	0.798	0	3	RBM39
SF1	0	0.616425562	0.948	0.599	0	3	SF1
ADAM17	0	0.614658892	0.731	0.251	0	3	ADAM17
SON	0	0.613321529	0.988	0.726	0	3	SON
TRA2A	0	0.611733549	0.874	0.438	0	3	TRA2A
SDC11	0	0.610268614	0.8	0.22	0	3	SDC1
LSR1	0	0.608870351	0.816	0.284	0	3	LSR
RPL36A1	0	0.606037333	0.994	0.95	0	3	RPL36A
TNRC6B	0	0.606020611	0.895	0.435	0	3	TNRC6B
MT-ND6	0	0.604122329	0.709	0.293	0	3	MT-ND6
SLC25A37	0	0.602132533	0.801	0.303	0	3	SLC25A37
SETD5-AS1	0	0.596909803	0.829	0.327	0	3	SETD5-AS1
ACTN1	0	0.595908309	0.856	0.366	0	3	ACTN1
PPL1	0	0.591931399	0.666	0.14	0	3	PPL
AHNAK1	0	0.591794554	0.929	0.479	0	3	AHNAK
KTN1	0	0.590329509	0.974	0.655	0	3	KTN1
HN1L	0	0.588017709	0.697	0.167	0	3	HN1L
PMAIP12	0	0.587286596	0.753	0.338	0	3	PMAIP1
RPS212	0	0.583360377	0.992	0.973	0	3	RPS21
LARP6	0	0.583223196	0.635	0.152	0	3	LARP6
NF1	0	0.583200115	0.697	0.172	0	3	NF1
IDS2	0	0.581944972	0.816	0.414	0	3	IDS
CTTN1	0	0.580567069	0.802	0.307	0	3	CTTN
MSI2	0	0.57631559	0.707	0.19	0	3	MSI2
EZR1	0	0.576007199	0.9	0.534	0	3	EZR
ANKH	0	0.574126033	0.614	0.119	0	3	ANKH
FAM118A1	0	0.57313842	0.84	0.315	0	3	FAM118A
WNK1	0	0.571339819	0.824	0.315	0	3	WNK1
NEAT11	0	0.570908982	0.998	0.915	0	3	NEAT1
IRS1	0	0.570523249	0.568	0.041	0	3	IRS1
KRT81	0	0.569488626	0.964	0.409	0	3	KRT8
MORF4L1	0	0.566788273	0.968	0.776	0	3	MORF4L1
CCND21	0	0.566459815	0.623	0.152	0	3	CCND2
CNOT1	0	0.566027933	0.746	0.19	0	3	CNOT1
ETV6	0	0.563823237	0.649	0.137	0	3	ETV6
EPCAM1	0	0.563417789	0.806	0.257	0	3	EPCAM
ARHGAP5	0	0.562587217	0.681	0.194	0	3	ARHGAP5
RIMKLB	0	0.562114015	0.589	0.076	0	3	RIMKLB
PNISR1	0	0.559601229	0.934	0.595	0	3	PNISR
IGF1R	0	0.559001933	0.607	0.098	0	3	IGF1R
FAM210B	0	0.557829915	0.678	0.196	0	3	FAM210B
BAIAP21	0	0.556245786	0.614	0.153	0	3	BAIAP2
NUFIP2	0	0.555213654	0.776	0.272	0	3	NUFIP2
NKTR	0	0.553894552	0.864	0.401	0	3	NKTR
CNKSR3	0	0.55339737	0.586	0.087	0	3	CNKSR3
C10orf118	0	0.552034815	0.725	0.23	0	3	C10orf118
SLC25A36	0	0.550496808	0.701	0.191	0	3	SLC25A36
TMOD3	0	0.548438839	0.726	0.318	0	3	TMOD3
MARK3	0	0.543361497	0.782	0.249	0	3	MARK3
U2SURP	0	0.541026374	0.839	0.39	0	3	U2SURP
FNDC3B	0	0.537166561	0.773	0.297	0	3	FNDC3B
GLS	0	0.537107973	0.696	0.219	0	3	GLS
TRIB11	0	0.5364722	0.74	0.308	0	3	TRIB1
CXCL1	0	0.536283173	0.635	0.207	0	3	CXCL1
KIAA1522	0	0.536099562	0.65	0.125	0	3	KIAA1522
MPZL21	0	0.533747381	0.63	0.153	0	3	MPZL2
TJP11	0	0.533099254	0.728	0.253	0	3	TJP1
MLF2	0	0.532670456	0.856	0.449	0	3	MLF2
TRIM8	0	0.530370397	0.649	0.129	0	3	TRIM8
TRAF41	0	0.528334795	0.681	0.23	0	3	TRAF4
A4GALT1	0	0.523813567	0.622	0.145	0	3	A4GALT
ADD3	0	0.522868709	0.76	0.261	0	3	ADD3
THOC2	0	0.522809874	0.831	0.357	0	3	THOC2
SUN11	0	0.520814258	0.739	0.279	0	3	SUN1
ANXA21	0	0.519640313	0.993	0.726	0	3	ANXA2
FAM96B	0	0.519540179	0.881	0.571	0	3	FAM96B
GOLGA4	0	0.518404984	0.832	0.399	0	3	GOLGA4
ITPRIPL2	0	0.517497935	0.66	0.178	0	3	ITPRIPL2
GPX41	0	0.516060417	0.966	0.759	0	3	GPX4
ZNF292	0	0.514843764	0.736	0.246	0	3	ZNF292
RSF1	0	0.514139947	0.833	0.389	0	3	RSF1
TPM1	0	0.512791544	0.912	0.416	0	3	TPM1
FRMD4B	0	0.51226487	0.702	0.281	0	3	FRMD4B
HS6ST1	0	0.512234756	0.508	0.068	0	3	HS6ST1
SLC2A11	0	0.511410107	0.655	0.16	0	3	SLC2A1
EGR11	0	0.510121806	0.828	0.446	0	3	EGR1
MT-ND5	0	0.509188954	0.998	0.799	0	3	MT-ND5
LINC00657	0	0.507255738	0.803	0.356	0	3	LINC00657
TNFRSF1A	0	0.50656231	0.833	0.4	0	3	TNFRSF1A
LRIG1	0	0.506216815	0.522	0.051	0	3	LRIG1
TOB1	0	0.506204532	0.761	0.363	0	3	TOB1
LAMB31	0	0.505890719	0.69	0.163	0	3	LAMB3
MEG3	0	0.505368623	0.579	0.152	0	3	MEG3
ZNF608	0	0.504460289	0.513	0.064	0	3	ZNF608
AFAP1L2	0	0.504259881	0.529	0.049	0	3	AFAP1L2
EPHA2	0	0.502552373	0.573	0.125	0	3	EPHA2
MDK1	0	0.500430557	0.847	0.386	0	3	MDK
PVRL1	0	0.497956832	0.529	0.067	0	3	PVRL1
ZNF655	0	0.495382344	0.753	0.26	0	3	ZNF655
DYNLT11	0	0.49520268	0.891	0.6	0	3	DYNLT1
SPAG91	0	0.494872939	0.768	0.336	0	3	SPAG9
NFE2L1	0	0.494678125	0.691	0.225	0	3	NFE2L1
PRPF6	0	0.494104445	0.756	0.302	0	3	PRPF6
GIGYF1	0	0.493619906	0.584	0.124	0	3	GIGYF1
RBP1	0	0.492139555	0.813	0.312	0	3	RBP1
SRGAP3	0	0.491401423	0.456	0.049	0	3	SRGAP3
SEMA4B1	0	0.484589686	0.563	0.118	0	3	SEMA4B
DCBLD1	0	0.482333793	0.545	0.072	0	3	DCBLD1
PIN4	0	0.482066154	0.811	0.372	0	3	PIN4
WBP11	0	0.482013023	0.747	0.297	0	3	WBP11
GCC2	0	0.481424205	0.847	0.423	0	3	GCC2
FAM63B	0	0.48141882	0.651	0.215	0	3	FAM63B
CHD4	0	0.480232155	0.796	0.349	0	3	CHD4
C1R	0	0.479848839	0.795	0.268	0	3	C1R
DLG1	0	0.47712885	0.66	0.181	0	3	DLG1
6-Mar	0	0.476759866	0.761	0.312	0	3	6-Mar
LRRC8A1	0	0.476266417	0.652	0.208	0	3	LRRC8A
MORF4L2	0	0.474620185	0.901	0.547	0	3	MORF4L2
CAMK1D	0	0.47428941	0.541	0.1	0	3	CAMK1D
COL4A2	0	0.473362417	0.806	0.235	0	3	COL4A2
KMT2A	0	0.472131803	0.744	0.265	0	3	KMT2A
CMTM8	0	0.469891601	0.582	0.145	0	3	CMTM8
PDGFC	0	0.4688013	0.56	0.11	0	3	PDGFC
HERC2	0	0.468371689	0.685	0.196	0	3	HERC2
APOPT1	0	0.467934802	0.696	0.263	0	3	APOPT1
PRRC2B	0	0.467361754	0.689	0.206	0	3	PRRC2B
PDXK	0	0.465139005	0.655	0.212	0	3	PDXK
DGKH	0	0.464547594	0.537	0.092	0	3	DGKH
CD442	0	0.463894511	0.919	0.512	0	3	CD44
MEST	0	0.462253215	0.521	0.128	0	3	MEST
FSCN11	0	0.462252289	0.766	0.259	0	3	FSCN1
DNM1L	0	0.461365606	0.663	0.198	0	3	DNM1L
EPS81	0	0.461345708	0.69	0.304	0	3	EPS8
NUMA1	0	0.461055946	0.647	0.201	0	3	NUMA1
CAST1	0	0.460860722	0.869	0.519	0	3	CAST
RBM25	0	0.460263421	0.908	0.537	0	3	RBM25
PHLDB2	0	0.460222259	0.459	0.106	0	3	PHLDB2
FAM133B1	0	0.460146978	0.918	0.582	0	3	FAM133B
NMT1	0	0.459608169	0.786	0.315	0	3	NMT1
REEP31	0	0.459553586	0.711	0.294	0	3	REEP3
SLFN5	0	0.458374067	0.633	0.198	0	3	SLFN5
TMC41	0	0.458090342	0.637	0.145	0	3	TMC4
EML42	0	0.454800418	0.887	0.457	0	3	EML4
CMTM71	0	0.454607303	0.738	0.277	0	3	CMTM7
BASP1	0	0.454000519	0.614	0.142	0	3	BASP1
ID1	0	0.453831735	0.927	0.469	0	3	ID1
PLEC1	0	0.45365918	0.798	0.314	0	3	PLEC
C1RL	0	0.453237174	0.513	0.085	0	3	C1RL
CNN21	0	0.452702572	0.889	0.456	0	3	CNN2
LMO71	0	0.451007048	0.53	0.198	0	3	LMO7
TCF7L1	0	0.450794355	0.551	0.096	0	3	TCF7L1
CREBZF	0	0.450635967	0.597	0.157	0	3	CREBZF
TBL1XR1	0	0.449805101	0.728	0.291	0	3	TBL1XR1
CHD6	0	0.449498658	0.673	0.219	0	3	CHD6
NHLRC3	0	0.449012516	0.588	0.165	0	3	NHLRC3
STAG2	0	0.448846292	0.715	0.261	0	3	STAG2
ATP5E	0	0.44824129	0.994	0.982	0	3	ATP5E
ANKIB1	0	0.44705542	0.621	0.147	0	3	ANKIB1
PRPF4B	0	0.446605202	0.781	0.338	0	3	PRPF4B
FAM60A	0	0.44659533	0.696	0.244	0	3	FAM60A
MDM4	0	0.446500995	0.704	0.304	0	3	MDM4
NAP1L4	0	0.445863488	0.797	0.368	0	3	NAP1L4
MRPL511	0	0.445426882	0.908	0.605	0	3	MRPL51
ABHD2	0	0.443711399	0.617	0.201	0	3	ABHD2
TIPARP2	0	0.443403905	0.741	0.332	0	3	TIPARP
KLF51	0	0.441828629	0.591	0.181	0	3	KLF5
PTGS2	0	0.441378682	0.405	0.091	0	3	PTGS2
CHPF	0	0.440618803	0.626	0.158	0	3	CHPF
JAG2	0	0.440042892	0.535	0.089	0	3	JAG2
ZC3H13	0	0.439396738	0.747	0.287	0	3	ZC3H13
CRIP2	0	0.439079352	0.915	0.437	0	3	CRIP2
GPC1	0	0.439008336	0.55	0.126	0	3	GPC1
TMEM208	0	0.438730244	0.809	0.397	0	3	TMEM208
DYNC1I2	0	0.438720317	0.875	0.482	0	3	DYNC1I2
PDAP1	0	0.438348639	0.823	0.458	0	3	PDAP1
FARP1	0	0.438242957	0.602	0.153	0	3	FARP1
RAI14	0	0.436809703	0.556	0.132	0	3	RAI14
PTPRE	0	0.436606447	0.78	0.329	0	3	PTPRE
NFAT5	0	0.435837662	0.677	0.249	0	3	NFAT5
MTA1	0	0.434480727	0.537	0.099	0	3	MTA1
RPLP11	0	0.434242271	1	0.999	0	3	RPLP1
ANKLE21	0	0.432590236	0.653	0.227	0	3	ANKLE2
RCN2	0	0.432296728	0.733	0.331	0	3	RCN2
F11R1	0	0.43223467	0.66	0.208	0	3	F11R
GALNT1	0	0.432091133	0.568	0.182	0	3	GALNT1
IQGAP1	0	0.430365906	0.876	0.494	0	3	IQGAP1
CLIC3	0	0.430259404	0.613	0.182	0	3	CLIC3
HOOK2	0	0.43018843	0.634	0.195	0	3	HOOK2
ATN1	0	0.429559694	0.62	0.164	0	3	ATN1
NUTF2	0	0.429151123	0.786	0.423	0	3	NUTF2
RP11-349A22.5	0	0.428185215	0.787	0.347	0	3	RP11-349A22.5
S100A161	0	0.426822763	0.9	0.437	0	3	S100A16
EMP21	0	0.426434871	0.819	0.38	0	3	EMP2
CES2	0	0.426319114	0.524	0.098	0	3	CES2
RSRC1	0	0.426265665	0.713	0.276	0	3	RSRC1
HEBP21	0	0.426110025	0.698	0.32	0	3	HEBP2
UBE2V1	0	0.422960393	0.556	0.091	0	3	UBE2V1
SETD5	0	0.422539522	0.707	0.268	0	3	SETD5
HP1BP3	0	0.42202253	0.853	0.455	0	3	HP1BP3
C14orf2	0	0.42173417	0.971	0.808	0	3	C14orf2
PTPN3	0	0.421315926	0.433	0.054	0	3	PTPN3
SMARCA1	0	0.421044713	0.532	0.105	0	3	SMARCA1
TM7SF3	0	0.418405996	0.614	0.224	0	3	TM7SF3
RYK	0	0.417731033	0.558	0.127	0	3	RYK
NABP1	0	0.416760798	0.611	0.199	0	3	NABP1
SSFA2	0	0.415983442	0.637	0.199	0	3	SSFA2
FILIP1L	0	0.415930279	0.553	0.166	0	3	FILIP1L
SF3B1	0	0.412889668	0.873	0.498	0	3	SF3B1
HPS4	0	0.412524339	0.546	0.149	0	3	HPS4
PHLDB1	0	0.412296985	0.522	0.134	0	3	PHLDB1
CHD21	0	0.411911785	0.81	0.412	0	3	CHD2
C1RL-AS1	0	0.411884514	0.403	0.036	0	3	C1RL-AS1
IRF2BPL	0	0.411433706	0.587	0.166	0	3	IRF2BPL
TMEM189	0	0.411247251	0.615	0.179	0	3	TMEM189
TNFRSF12A1	0	0.410994684	0.822	0.38	0	3	TNFRSF12A
ANKRD49	0	0.410510331	0.56	0.137	0	3	ANKRD49
CCNL2	0	0.409904957	0.662	0.241	0	3	CCNL2
BAG5	0	0.409379101	0.586	0.143	0	3	BAG5
TIA1	0	0.409096442	0.574	0.166	0	3	TIA1
AHR	0	0.408811131	0.657	0.267	0	3	AHR
GATAD1	0	0.407725181	0.584	0.177	0	3	GATAD1
ZNF638	0	0.404802033	0.661	0.235	0	3	ZNF638
STAU1	0	0.403124462	0.752	0.36	0	3	STAU1
PKN2	0	0.402944224	0.651	0.234	0	3	PKN2
NCOR2	0	0.402603502	0.594	0.173	0	3	NCOR2
TJP21	0	0.399658551	0.581	0.202	0	3	TJP2
WWTR1	0	0.399473236	0.695	0.258	0	3	WWTR1
LRP1	0	0.399388559	0.549	0.141	0	3	LRP1
ST6GALNAC2	0	0.399093048	0.429	0.04	0	3	ST6GALNAC2
FOXC1	0	0.398081511	0.552	0.145	0	3	FOXC1
B4GALT5	0	0.397398238	0.525	0.207	0	3	B4GALT5
TNKS1BP1	0	0.39698769	0.543	0.131	0	3	TNKS1BP1
AP2B1	0	0.395590765	0.761	0.345	0	3	AP2B1
GPATCH2L	0	0.393492778	0.598	0.187	0	3	GPATCH2L
LIMK2	0	0.391554681	0.534	0.122	0	3	LIMK2
BAZ2B	0	0.391058218	0.671	0.231	0	3	BAZ2B
CD109	0	0.390640255	0.46	0.096	0	3	CD109
NONO	0	0.390453249	0.858	0.466	0	3	NONO
SERINC21	0	0.390449091	0.712	0.242	0	3	SERINC2
CAMK2N11	0	0.389537017	0.581	0.179	0	3	CAMK2N1
BPTF	0	0.389475839	0.734	0.306	0	3	BPTF
TRIO	0	0.388695401	0.5	0.095	0	3	TRIO
VCL1	0	0.388676609	0.606	0.219	0	3	VCL
HDLBP	0	0.388159386	0.749	0.344	0	3	HDLBP
KRT181	0	0.387084374	0.952	0.423	0	3	KRT18
SLC12A4	0	0.386637668	0.482	0.081	0	3	SLC12A4
ANKRD11	0	0.384530884	0.776	0.365	0	3	ANKRD11
PHLDA31	0	0.384435924	0.6	0.185	0	3	PHLDA3
SRSF6	0	0.383934941	0.734	0.33	0	3	SRSF6
CD27-AS1	0	0.383905853	0.57	0.164	0	3	CD27-AS1
PLAG1	0	0.383895035	0.391	0.028	0	3	PLAG1
MBNL2	0	0.383819822	0.606	0.203	0	3	MBNL2
NAV2	0	0.383345323	0.405	0.076	0	3	NAV2
LRP6	0	0.38199855	0.504	0.101	0	3	LRP6
MGEA5	0	0.38053042	0.765	0.345	0	3	MGEA5
LPP	0	0.380112596	0.75	0.339	0	3	LPP
IL1RAP	0	0.37896775	0.478	0.098	0	3	IL1RAP
STX16	0	0.378494479	0.612	0.196	0	3	STX16
EXT1	0	0.378045415	0.499	0.115	0	3	EXT1
KNOP1	0	0.377078325	0.641	0.232	0	3	KNOP1
ITGAV	0	0.375979446	0.584	0.195	0	3	ITGAV
ADAM10	0	0.375390221	0.613	0.217	0	3	ADAM10
DSE	0	0.374267426	0.535	0.127	0	3	DSE
KRIT1	0	0.374187477	0.601	0.19	0	3	KRIT1
BCAM	0	0.373584639	0.651	0.24	0	3	BCAM
TM9SF3	0	0.373156608	0.732	0.336	0	3	TM9SF3
SMG1	0	0.372597206	0.636	0.221	0	3	SMG1
ABHD111	0	0.372409678	0.55	0.17	0	3	ABHD11
FLJ27365	0	0.371776988	0.423	0.068	0	3	FLJ27365
XIAP	0	0.370988894	0.629	0.218	0	3	XIAP
MT-ATP6	0	0.370538519	1	0.965	0	3	MT-ATP6
FSTL1	0	0.370410972	0.606	0.14	0	3	FSTL1
TMBIM11	0	0.37004308	0.676	0.29	0	3	TMBIM1
ITFG2	0	0.369806126	0.473	0.093	0	3	ITFG2
SPRY1	0	0.369397754	0.595	0.199	0	3	SPRY1
AEBP2	0	0.368634337	0.528	0.111	0	3	AEBP2
SYNE2	0	0.368278879	0.801	0.376	0	3	SYNE2
FAM129B1	0	0.367455401	0.562	0.192	0	3	FAM129B
INADL	0	0.367160832	0.504	0.108	0	3	INADL
USP31	0	0.367159744	0.342	0.047	0	3	USP31
TRAK1	0	0.366948072	0.498	0.113	0	3	TRAK1
GOPC	0	0.366563984	0.567	0.166	0	3	GOPC
USP34	0	0.366438391	0.694	0.274	0	3	USP34
CBX6	0	0.366421663	0.715	0.296	0	3	CBX6
GPATCH8	0	0.366215026	0.688	0.263	0	3	GPATCH8
IGF2R	0	0.366149631	0.476	0.095	0	3	IGF2R
ATL2	0	0.366034962	0.456	0.084	0	3	ATL2
LPCAT3	0	0.365002426	0.553	0.169	0	3	LPCAT3
PALLD	0	0.3648508	0.583	0.18	0	3	PALLD
RPL37A	0	0.364850107	0.999	0.995	0	3	RPL37A
ATP9A	0	0.364082603	0.44	0.063	0	3	ATP9A
LAMP1	0	0.363722423	0.809	0.405	0	3	LAMP1
ERBB2	0	0.363692349	0.488	0.123	0	3	ERBB2
COPS7A	0	0.360422906	0.581	0.176	0	3	COPS7A
MNAT1	0	0.360323156	0.615	0.199	0	3	MNAT1
ZC3H11A	0	0.358382844	0.656	0.254	0	3	ZC3H11A
KDM5B	0	0.358297521	0.531	0.127	0	3	KDM5B
RERE	0	0.357851879	0.599	0.189	0	3	RERE
COBLL1	0	0.35698097	0.463	0.127	0	3	COBLL1
RAMP11	0	0.356301942	0.547	0.152	0	3	RAMP1
EPS8L2	0	0.356220646	0.565	0.173	0	3	EPS8L2
DDX272	0	0.355239243	0.748	0.325	0	3	DDX27
ASH1L	0	0.355175172	0.745	0.335	0	3	ASH1L
SMC5	0	0.354810588	0.617	0.221	0	3	SMC5
ZNF703	0	0.354264453	0.437	0.054	0	3	ZNF703
RBFOX2	0	0.354119125	0.598	0.196	0	3	RBFOX2
NUAK1	0	0.353044966	0.426	0.083	0	3	NUAK1
CSNK1E	0	0.351931725	0.669	0.27	0	3	CSNK1E
RP1-3J17.3	0	0.351775518	0.484	0.11	0	3	RP1-3J17.3
FNBP1L	0	0.351436977	0.5	0.126	0	3	FNBP1L
KDM2A	0	0.351127519	0.608	0.209	0	3	KDM2A
ITGB5	0	0.350334882	0.482	0.142	0	3	ITGB5
C9orf3	0	0.349857165	0.607	0.207	0	3	C9orf3
TNS3	0	0.349359432	0.448	0.093	0	3	TNS3
ESF1	0	0.348591908	0.694	0.294	0	3	ESF1
ZBTB7A	0	0.348374593	0.641	0.223	0	3	ZBTB7A
CLSTN3	0	0.348337867	0.435	0.066	0	3	CLSTN3
TAOK1	0	0.347976802	0.577	0.184	0	3	TAOK1
PTBP3	0	0.347531926	0.628	0.258	0	3	PTBP3
FGD6	0	0.34745175	0.468	0.106	0	3	FGD6
NR2F1	0	0.346960527	0.381	0.108	0	3	NR2F1
ING4	0	0.346795163	0.53	0.138	0	3	ING4
TES1	0	0.345374544	0.662	0.288	0	3	TES
TNRC18	0	0.344605106	0.452	0.089	0	3	TNRC18
WBP4	0	0.344578558	0.604	0.177	0	3	WBP4
GOLGA2	0	0.34446938	0.63	0.244	0	3	GOLGA2
CELF1	0	0.344131709	0.738	0.344	0	3	CELF1
OGT	0	0.343768173	0.574	0.189	0	3	OGT
IRS21	0	0.343699427	0.546	0.194	0	3	IRS2
TMEM87A	0	0.343631889	0.7	0.307	0	3	TMEM87A
SLC12A7	0	0.343557849	0.468	0.122	0	3	SLC12A7
ZNF503	0	0.343292682	0.464	0.123	0	3	ZNF503
TTC17	0	0.342973923	0.594	0.198	0	3	TTC17
LDOC1	0	0.342722562	0.491	0.106	0	3	LDOC1
ENDOD1	0	0.342609982	0.475	0.106	0	3	ENDOD1
CBFA2T2	0	0.342499963	0.409	0.075	0	3	CBFA2T2
RUNX1	0	0.342183934	0.597	0.189	0	3	RUNX1
ACIN1	0	0.342018741	0.632	0.247	0	3	ACIN1
UACA	0	0.341987381	0.651	0.22	0	3	UACA
BHLHE41	0	0.34184955	0.385	0.042	0	3	BHLHE41
KANSL1	0	0.341747249	0.565	0.17	0	3	KANSL1
ZMYM2	0	0.339767335	0.6	0.18	0	3	ZMYM2
LTBP3	0	0.338141282	0.592	0.232	0	3	LTBP3
MAP3K2	0	0.337818055	0.611	0.217	0	3	MAP3K2
SMAD31	0	0.336957244	0.548	0.182	0	3	SMAD3
PLEKHG3	0	0.336831557	0.439	0.075	0	3	PLEKHG3
NCOA3	0	0.335916287	0.578	0.183	0	3	NCOA3
PTPRK	0	0.335790647	0.534	0.155	0	3	PTPRK
ZNF75A	0	0.335083817	0.484	0.116	0	3	ZNF75A
NPC21	0	0.334364805	0.963	0.625	0	3	NPC2
BCL9L	0	0.333275165	0.475	0.11	0	3	BCL9L
TCF7L2	0	0.332851802	0.611	0.222	0	3	TCF7L2
HNRNPL	0	0.331899848	0.677	0.305	0	3	HNRNPL
PDLIM4	0	0.331086652	0.485	0.122	0	3	PDLIM4
DAAM11	0	0.330926885	0.653	0.263	0	3	DAAM1
ETNK1	0	0.330204936	0.652	0.242	0	3	ETNK1
NUDT3	0	0.329737072	0.639	0.268	0	3	NUDT3
TLE3	0	0.329536865	0.546	0.163	0	3	TLE3
ZNF33A	0	0.329066174	0.534	0.162	0	3	ZNF33A
EPHB4	0	0.328822995	0.49	0.116	0	3	EPHB4
COL4A1	0	0.328688988	0.743	0.212	0	3	COL4A1
NDFIP2	0	0.328257606	0.535	0.176	0	3	NDFIP2
DRAM1	0	0.328214186	0.482	0.108	0	3	DRAM1
ITFG3	0	0.328128056	0.537	0.167	0	3	ITFG3
RNF207	0	0.327743994	0.411	0.089	0	3	RNF207
TCEAL8	0	0.327676085	0.74	0.352	0	3	TCEAL8
BMPR2	0	0.32748225	0.597	0.178	0	3	BMPR2
SH2D3A	0	0.326852657	0.507	0.151	0	3	SH2D3A
GCNT1	0	0.32645417	0.374	0.051	0	3	GCNT1
CSAD	0	0.325742238	0.434	0.139	0	3	CSAD
SYNJ2	0	0.325673327	0.437	0.081	0	3	SYNJ2
VEZT	0	0.325218911	0.611	0.256	0	3	VEZT
PLXDC2	0	0.325137498	0.471	0.115	0	3	PLXDC2
TPBG	0	0.323816434	0.474	0.121	0	3	TPBG
SKI	0	0.323210871	0.503	0.13	0	3	SKI
FBXO321	0	0.322993613	0.526	0.165	0	3	FBXO32
[truncated: 11,429 more rows]
