# Supplementary material for: Identification of macrophage correlated biomarkers to predict the prognosis in patients with intrahepatic cholangiocarcinoma
Source: Front Oncol. 2022 Sep 8;12:967982. doi: 10.3389/fonc.2022.967982 (PMC9497456; doi:10.3389/fonc.2022.967982)
Supplement: Supplementary file 10 [file DataSheet_2.csv]

	p_val	avg_log2FC	pct.1	pct.2	p_val_adj	cluster	gene
HLA-DRB1	1.74E-261	1.271867401	0.998	0.977	2.01E-257	0	HLA-DRB1
RPL34	8.23E-202	0.607356015	1	1	9.54E-198	0	RPL34
RPL10	1.60E-189	0.527836001	1	1	1.86E-185	0	RPL10
HLA-DQB1	1.35E-183	1.168478001	0.962	0.869	1.56E-179	0	HLA-DQB1
RPS4X	1.60E-179	0.655197122	1	0.997	1.86E-175	0	RPS4X
RPL18A	1.07E-175	0.582412538	0.999	0.999	1.24E-171	0	RPL18A
RPS19	1.47E-169	0.53157593	1	1	1.70E-165	0	RPS19
RPL15	2.38E-165	0.543521413	1	0.998	2.76E-161	0	RPL15
HLA-DQA1	2.04E-159	1.28450719	0.91	0.823	2.36E-155	0	HLA-DQA1
RPL3	7.85E-158	0.62162067	0.999	0.996	9.10E-154	0	RPL3
HLA-DPB1	5.08E-141	0.921810477	0.988	0.977	5.88E-137	0	HLA-DPB1
RPS18	4.11E-139	0.494523764	1	1	4.77E-135	0	RPS18
RPS14	1.55E-137	0.489243704	1	0.999	1.80E-133	0	RPS14
RPL11	8.31E-137	0.447594607	1	0.999	9.64E-133	0	RPL11
RPS15	2.40E-134	0.428254117	1	0.999	2.78E-130	0	RPS15
HLA-DPA1	1.22E-129	0.801375661	0.982	0.975	1.42E-125	0	HLA-DPA1
RPL39	5.37E-128	0.417800132	1	1	6.22E-124	0	RPL39
RPS8	5.94E-128	0.477398287	1	0.999	6.88E-124	0	RPS8
GNB2L1	3.40E-127	0.537187921	0.996	0.99	3.95E-123	0	GNB2L1
AMICA1	6.04E-126	1.012488634	0.759	0.504	7.00E-122	0	AMICA1
JUNB	4.59E-122	0.858791904	0.967	0.926	5.32E-118	0	JUNB
RPL21	8.86E-121	0.414807579	1	0.999	1.03E-116	0	RPL21
EIF3E	7.58E-120	0.741149116	0.918	0.874	8.78E-116	0	EIF3E
RPS3A	8.10E-120	0.47914707	1	0.997	9.38E-116	0	RPS3A
CALM2	4.21E-117	0.706833795	0.976	0.958	4.88E-113	0	CALM2
SH3BGRL3	3.95E-116	0.620505639	0.995	0.99	4.58E-112	0	SH3BGRL3
SLC25A6	4.22E-116	0.569690668	0.985	0.97	4.89E-112	0	SLC25A6
RPS6	7.51E-110	0.436724617	0.999	1	8.70E-106	0	RPS6
RPS9	9.71E-110	0.402326471	1	0.999	1.12E-105	0	RPS9
RPL26	7.36E-106	0.414193663	0.999	0.999	8.54E-102	0	RPL26
RPL7	5.22E-105	0.440387851	1	0.998	6.06E-101	0	RPL7
FOS	1.04E-104	0.819143271	0.955	0.899	1.20E-100	0	FOS
RPL32	1.26E-102	0.384517687	1	0.999	1.46E-98	0	RPL32
RPL18	3.67E-102	0.43648126	0.998	0.994	4.25E-98	0	RPL18
RPS2	1.15E-101	0.41205229	0.999	0.999	1.33E-97	0	RPS2
PSMB9	1.64E-99	0.720298954	0.872	0.763	1.90E-95	0	PSMB9
HLA-DRA	1.64E-98	0.603367661	0.999	0.998	1.90E-94	0	HLA-DRA
RPL13	2.33E-98	0.370408648	1	1	2.69E-94	0	RPL13
C1orf162	3.14E-98	0.687099955	0.914	0.863	3.64E-94	0	C1orf162
RPL4	6.34E-90	0.527134574	0.99	0.972	7.35E-86	0	RPL4
RPL8	1.64E-87	0.393207181	1	0.996	1.90E-83	0	RPL8
MNDA	1.70E-87	0.953822748	0.767	0.582	1.97E-83	0	MNDA
CD74	2.28E-86	0.475888047	0.999	1	2.65E-82	0	CD74
LST1	2.57E-86	0.607081592	0.988	0.952	2.98E-82	0	LST1
PRELID1	2.87E-86	0.730713811	0.849	0.798	3.33E-82	0	PRELID1
ACTB	1.10E-83	0.428180423	1	1	1.28E-79	0	ACTB
LYZ	8.97E-80	0.705528137	0.997	0.983	1.04E-75	0	LYZ
ITGB2	2.71E-78	0.614151517	0.895	0.849	3.14E-74	0	ITGB2
RPS13	5.85E-75	0.342319468	1	0.999	6.78E-71	0	RPS13
RGS2	1.02E-73	0.6978788	0.874	0.762	1.18E-69	0	RGS2
IFI30	1.43E-71	0.657964102	0.853	0.764	1.65E-67	0	IFI30
FXYD5	1.85E-71	0.612328916	0.873	0.822	2.15E-67	0	FXYD5
LIMD2	3.12E-70	0.679231649	0.738	0.6	3.61E-66	0	LIMD2
AP1S2	9.69E-70	0.761075462	0.814	0.767	1.12E-65	0	AP1S2
RPL19	9.00E-69	0.312257411	1	0.998	1.04E-64	0	RPL19
CXCR4	1.60E-68	0.626679624	0.916	0.87	1.85E-64	0	CXCR4
PTMA	1.27E-67	0.287067016	1	0.999	1.47E-63	0	PTMA
PSME2	1.05E-66	0.593049199	0.914	0.887	1.22E-62	0	PSME2
RPLP0	2.44E-66	0.414667902	0.978	0.978	2.82E-62	0	RPLP0
HERPUD1	6.03E-66	0.756122989	0.818	0.752	6.99E-62	0	HERPUD1
RPL10A	1.40E-65	0.363482197	0.995	0.994	1.62E-61	0	RPL10A
CORO1A	3.26E-64	0.598724205	0.898	0.797	3.78E-60	0	CORO1A
GDI2	8.34E-63	0.631697426	0.743	0.675	9.67E-59	0	GDI2
RNASE6	1.16E-62	0.741193887	0.737	0.656	1.34E-58	0	RNASE6
EEF1A1	5.83E-61	0.26700785	1	0.999	6.76E-57	0	EEF1A1
RPL13A	2.62E-60	0.278646707	1	0.999	3.03E-56	0	RPL13A
RPS3	5.48E-59	0.311632387	0.998	0.998	6.35E-55	0	RPS3
PSMA4	4.94E-58	0.622777896	0.785	0.733	5.73E-54	0	PSMA4
PFDN5	3.97E-57	0.344583026	0.998	0.996	4.60E-53	0	PFDN5
RPL29	1.29E-55	0.315012678	0.999	0.992	1.49E-51	0	RPL29
RPS27A	2.56E-55	0.266052455	1	1	2.97E-51	0	RPS27A
HLA-DMB	1.51E-54	0.545063621	0.835	0.796	1.75E-50	0	HLA-DMB
C10orf54	2.56E-54	0.675188036	0.708	0.623	2.96E-50	0	C10orf54
RPS5	9.28E-54	0.343959572	0.988	0.992	1.08E-49	0	RPS5
EIF4A1	9.46E-54	0.375259897	0.98	0.975	1.10E-49	0	EIF4A1
RPL35A	2.46E-51	0.301279311	1	0.998	2.85E-47	0	RPL35A
RPL35	8.37E-51	0.25904716	0.998	0.998	9.70E-47	0	RPL35
RPS27	2.70E-47	0.250552438	1	1	3.13E-43	0	RPS27
H3F3B	4.39E-47	0.33623548	0.995	0.997	5.09E-43	0	H3F3B
HLA-DMA	2.54E-46	0.426742655	0.926	0.925	2.94E-42	0	HLA-DMA
EVI2B	9.25E-44	0.558862334	0.74	0.693	1.07E-39	0	EVI2B
MIR142	2.79E-43	0.650819281	0.494	0.341	3.24E-39	0	MIR142
RNH1	5.01E-43	0.520782292	0.729	0.718	5.81E-39	0	RNH1
CST3	9.94E-42	0.250303562	0.999	0.999	1.15E-37	0	CST3
IER2	8.27E-41	0.48615431	0.772	0.692	9.59E-37	0	IER2
BTF3	3.26E-40	0.315296779	0.964	0.97	3.78E-36	0	BTF3
COX4I1	7.09E-40	0.283895505	0.983	0.987	8.22E-36	0	COX4I1
CAPZA2	1.88E-39	0.544532895	0.688	0.668	2.17E-35	0	CAPZA2
ARPC5	2.31E-39	0.424233504	0.884	0.881	2.67E-35	0	ARPC5
RPL6	3.81E-38	0.276973211	0.993	0.993	4.41E-34	0	RPL6
PSME1	8.46E-38	0.380801103	0.913	0.92	9.80E-34	0	PSME1
COMMD6	2.86E-37	0.405218632	0.884	0.898	3.31E-33	0	COMMD6
EEF1D	3.29E-37	0.311595957	0.98	0.978	3.82E-33	0	EEF1D
PILRA	9.67E-37	0.589406254	0.573	0.482	1.12E-32	0	PILRA
EIF3L	1.46E-36	0.490297827	0.758	0.761	1.70E-32	0	EIF3L
RPL5	3.34E-36	0.283711747	0.984	0.984	3.87E-32	0	RPL5
RSL24D1	4.17E-36	0.508134515	0.647	0.598	4.84E-32	0	RSL24D1
PFN1	4.93E-36	0.257026806	0.997	0.996	5.72E-32	0	PFN1
CTSH	6.13E-36	0.461824816	0.759	0.703	7.11E-32	0	CTSH
EEF2	1.73E-35	0.356458501	0.912	0.928	2.01E-31	0	EEF2
NCF1	6.15E-35	0.745552341	0.507	0.402	7.12E-31	0	NCF1
ATP5G2	1.35E-34	0.327759177	0.961	0.973	1.56E-30	0	ATP5G2
PSMB10	2.01E-34	0.562191341	0.601	0.555	2.33E-30	0	PSMB10
CASP1	2.38E-34	0.572010353	0.602	0.543	2.76E-30	0	CASP1
CARD16	4.03E-34	0.527003534	0.754	0.725	4.67E-30	0	CARD16
RPS7	6.07E-34	0.254380626	0.994	0.993	7.03E-30	0	RPS7
PHACTR1	1.23E-33	0.58863897	0.61	0.523	1.43E-29	0	PHACTR1
PPA1	2.26E-33	0.568049146	0.645	0.565	2.62E-29	0	PPA1
LSP1	4.44E-33	0.434289506	0.841	0.793	5.15E-29	0	LSP1
CD1D	5.18E-30	0.522285041	0.295	0.177	6.00E-26	0	CD1D
FKBP1A	1.68E-28	0.379871147	0.865	0.886	1.95E-24	0	FKBP1A
EIF3F	7.61E-28	0.359199605	0.797	0.8	8.82E-24	0	EIF3F
ARPC1B	1.75E-27	0.26387188	0.957	0.976	2.03E-23	0	ARPC1B
ATP5A1	2.93E-27	0.430496416	0.68	0.675	3.40E-23	0	ATP5A1
EVI2A	5.23E-26	0.484381852	0.594	0.545	6.07E-22	0	EVI2A
TUBA1A	1.06E-25	0.748808779	0.586	0.535	1.23E-21	0	TUBA1A
HIGD2A	3.32E-25	0.351640334	0.833	0.863	3.85E-21	0	HIGD2A
EIF3M	5.86E-25	0.456557845	0.64	0.643	6.79E-21	0	EIF3M
SUMO1	1.20E-24	0.426593033	0.62	0.608	1.39E-20	0	SUMO1
PYCARD	2.31E-24	0.403406102	0.826	0.855	2.67E-20	0	PYCARD
GPSM3	9.76E-24	0.420162099	0.763	0.795	1.13E-19	0	GPSM3
FAM49B	3.49E-23	0.364897709	0.727	0.739	4.04E-19	0	FAM49B
SGK1	2.84E-22	0.614567847	0.673	0.643	3.30E-18	0	SGK1
GLTSCR2	2.96E-22	0.318847119	0.807	0.826	3.43E-18	0	GLTSCR2
EIF4A2	7.97E-22	0.432781742	0.657	0.666	9.24E-18	0	EIF4A2
S100A4	1.39E-21	0.43010143	0.943	0.921	1.61E-17	0	S100A4
FGL2	4.35E-21	0.288185062	0.849	0.817	5.05E-17	0	FGL2
CASP4	6.30E-21	0.447078555	0.588	0.573	7.31E-17	0	CASP4
PTPRE	7.30E-21	0.368149671	0.719	0.697	8.46E-17	0	PTPRE
PSMB8	7.76E-21	0.400343447	0.652	0.654	8.99E-17	0	PSMB8
RP11-1143G9.4	1.90E-20	0.743038217	0.383	0.282	2.20E-16	0	RP11-1143G9.4
VAMP5	5.77E-20	0.430974683	0.731	0.707	6.68E-16	0	VAMP5
EIF3K	6.42E-20	0.289883599	0.878	0.909	7.44E-16	0	EIF3K
CD52	3.51E-19	0.466612596	0.866	0.87	4.06E-15	0	CD52
CCNI	6.33E-19	0.292394172	0.842	0.887	7.33E-15	0	CCNI
PARK7	2.41E-17	0.334068734	0.724	0.772	2.80E-13	0	PARK7
HNRNPF	5.37E-17	0.381485496	0.634	0.655	6.22E-13	0	HNRNPF
ABI3	6.68E-17	0.463090108	0.492	0.46	7.75E-13	0	ABI3
GMFG	7.56E-17	0.290308767	0.89	0.917	8.76E-13	0	GMFG
TKT	8.68E-17	0.425309591	0.694	0.722	1.01E-12	0	TKT
CNPY3	1.36E-16	0.374064657	0.634	0.67	1.58E-12	0	CNPY3
DRAM2	1.66E-16	0.474233375	0.538	0.536	1.92E-12	0	DRAM2
TSPO	1.77E-16	0.356548328	0.824	0.815	2.06E-12	0	TSPO
APRT	2.02E-16	0.297960829	0.722	0.758	2.34E-12	0	APRT
BRK1	4.03E-16	0.280140367	0.797	0.845	4.67E-12	0	BRK1
HSD17B11	4.53E-16	0.476566344	0.551	0.553	5.25E-12	0	HSD17B11
CLNS1A	5.44E-16	0.454005562	0.46	0.441	6.30E-12	0	CLNS1A
DRAP1	5.56E-16	0.305733692	0.723	0.761	6.45E-12	0	DRAP1
ARF5	7.67E-16	0.389747879	0.518	0.506	8.89E-12	0	ARF5
AKIRIN2	9.53E-16	0.454262745	0.452	0.415	1.10E-11	0	AKIRIN2
CLEC4A	1.14E-15	0.430144073	0.387	0.323	1.32E-11	0	CLEC4A
UBE2L6	1.70E-15	0.404926411	0.568	0.565	1.97E-11	0	UBE2L6
ESD	2.20E-15	0.441662234	0.509	0.512	2.55E-11	0	ESD
EMP3	2.76E-15	0.318789238	0.873	0.915	3.20E-11	0	EMP3
CD37	4.29E-15	0.337635855	0.737	0.736	4.97E-11	0	CD37
S100A8	4.68E-15	0.306080328	0.37	0.559	5.43E-11	0	S100A8
PRR13	9.36E-15	0.312371096	0.694	0.742	1.08E-10	0	PRR13
SERPINA1	9.84E-15	0.400186613	0.793	0.823	1.14E-10	0	SERPINA1
ACTR3	1.60E-14	0.304384915	0.692	0.745	1.85E-10	0	ACTR3
TNFSF10	1.97E-14	0.445948396	0.484	0.426	2.29E-10	0	TNFSF10
EIF2S3	3.60E-14	0.391454235	0.461	0.442	4.17E-10	0	EIF2S3
GPR183	4.42E-14	0.476301039	0.758	0.761	5.12E-10	0	GPR183
THEMIS2	5.16E-14	0.373815372	0.562	0.574	5.98E-10	0	THEMIS2
GSTK1	6.69E-14	0.324485363	0.741	0.787	7.75E-10	0	GSTK1
CMTM6	7.20E-14	0.336731018	0.739	0.789	8.35E-10	0	CMTM6
DOK2	8.58E-14	0.416620921	0.513	0.491	9.94E-10	0	DOK2
OSM	6.57E-13	0.625164761	0.386	0.32	7.61E-09	0	OSM
TXNIP	6.68E-13	0.50032335	0.481	0.431	7.75E-09	0	TXNIP
PTPN6	1.30E-12	0.395102819	0.543	0.562	1.51E-08	0	PTPN6
PPP4C	2.72E-12	0.374917992	0.548	0.571	3.15E-08	0	PPP4C
ARL4A	2.94E-12	0.494520978	0.567	0.575	3.41E-08	0	ARL4A
STAT1	4.74E-12	0.331454045	0.606	0.595	5.50E-08	0	STAT1
PTPLAD2	5.12E-12	0.418055577	0.351	0.304	5.93E-08	0	PTPLAD2
GABARAPL2	7.19E-12	0.358259968	0.604	0.651	8.33E-08	0	GABARAPL2
CYTIP	9.42E-12	0.381043592	0.526	0.504	1.09E-07	0	CYTIP
IFNGR1	1.06E-11	0.340985389	0.592	0.62	1.22E-07	0	IFNGR1
CD48	1.08E-11	0.320573627	0.664	0.702	1.25E-07	0	CD48
CPPED1	1.14E-11	0.393136313	0.307	0.252	1.32E-07	0	CPPED1
TMBIM4.1	1.37E-11	0.320453043	0.697	0.751	1.59E-07	0	TMBIM4.1
S100A6	1.88E-11	0.292864601	0.914	0.884	2.17E-07	0	S100A6
CCT8	2.26E-11	0.361965331	0.483	0.492	2.61E-07	0	CCT8
MIR24-2	2.66E-11	0.410119601	0.411	0.37	3.08E-07	0	MIR24-2
ANXA1	3.34E-11	0.358050668	0.778	0.833	3.87E-07	0	ANXA1
GBP2	3.73E-11	0.39557366	0.5	0.482	4.33E-07	0	GBP2
HMGN1	3.98E-11	0.288353963	0.682	0.718	4.61E-07	0	HMGN1
PSMG2	5.43E-11	0.393223813	0.449	0.451	6.29E-07	0	PSMG2
MTMR14	8.33E-11	0.401170558	0.328	0.291	9.65E-07	0	MTMR14
SLC2A3	9.69E-11	0.32645476	0.587	0.553	1.12E-06	0	SLC2A3
PPP1CA	1.39E-10	0.276953506	0.676	0.747	1.62E-06	0	PPP1CA
WAS	1.83E-10	0.341951438	0.524	0.543	2.12E-06	0	WAS
ACAA1	2.34E-10	0.391166681	0.442	0.441	2.71E-06	0	ACAA1
C14orf2	2.59E-10	0.259305048	0.872	0.923	3.01E-06	0	C14orf2
OXA1L	4.63E-10	0.374822654	0.429	0.425	5.37E-06	0	OXA1L
SUPT4H1	4.74E-10	0.324693313	0.58	0.638	5.49E-06	0	SUPT4H1
NIPSNAP3A	4.76E-10	0.355027877	0.277	0.228	5.51E-06	0	NIPSNAP3A
ATF3	1.51E-09	0.426678188	0.583	0.595	1.74E-05	0	ATF3
COX7A2L	1.87E-09	0.305402948	0.572	0.612	2.17E-05	0	COX7A2L
UBE2E2	2.04E-09	0.407456044	0.323	0.294	2.36E-05	0	UBE2E2
ICAM2	3.30E-09	0.391731282	0.342	0.313	3.83E-05	0	ICAM2
TRAPPC1	5.30E-09	0.293051739	0.639	0.697	6.14E-05	0	TRAPPC1
UBXN1	7.12E-09	0.305986867	0.646	0.721	8.25E-05	0	UBXN1
GCA	1.10E-08	0.397480999	0.467	0.482	0.000127904	0	GCA
EIF3D	1.87E-08	0.306071793	0.559	0.616	0.000216527	0	EIF3D
PAK1	4.13E-08	0.37161044	0.408	0.405	0.000479143	0	PAK1
RHOG	4.14E-08	0.264332107	0.666	0.735	0.000479938	0	RHOG
PQLC3	5.83E-08	0.343686097	0.363	0.346	0.000675445	0	PQLC3
FGR	6.40E-08	0.369253799	0.414	0.402	0.000742013	0	FGR
NDUFB5	6.99E-08	0.286419383	0.582	0.637	0.000809776	0	NDUFB5
HMGN3	1.10E-07	0.310455957	0.548	0.607	0.001274905	0	HMGN3
C14orf166	2.35E-07	0.271636528	0.564	0.623	0.002723215	0	C14orf166
MOB1A	3.14E-07	0.275362754	0.598	0.672	0.003641684	0	MOB1A
FAM105A	3.31E-07	0.36285895	0.307	0.284	0.003831115	0	FAM105A
FBXL5	5.20E-07	0.404198167	0.279	0.254	0.006030663	0	FBXL5
CRIP1	7.56E-07	0.395477962	0.557	0.555	0.008761542	0	CRIP1
VAMP2	1.14E-06	0.269536676	0.462	0.467	0.013204555	0	VAMP2
GSN	1.41E-06	0.324281604	0.491	0.512	0.016381836	0	GSN
GLIPR2	1.65E-06	0.301611391	0.455	0.461	0.019121455	0	GLIPR2
BAX	1.85E-06	0.277459988	0.58	0.643	0.021421866	0	BAX
SMCO4	1.88E-06	0.298468919	0.454	0.473	0.021818393	0	SMCO4
ARL5A	2.16E-06	0.297445883	0.473	0.511	0.025033713	0	ARL5A
CIB1	2.85E-06	0.256479049	0.611	0.685	0.033087705	0	CIB1
STX11	3.38E-06	0.293964827	0.566	0.616	0.039179677	0	STX11
CYC1	7.67E-06	0.26432521	0.475	0.521	0.088853377	0	CYC1
LSM7	1.18E-05	0.257688513	0.543	0.603	0.136983541	0	LSM7
UQCRC2	1.34E-05	0.267034208	0.474	0.521	0.154818853	0	UQCRC2
NDUFA12	1.62E-05	0.265082091	0.521	0.576	0.188334925	0	NDUFA12
GIMAP4	1.80E-05	0.386143569	0.436	0.445	0.208053065	0	GIMAP4
LPAR6	4.07E-05	0.393420656	0.283	0.266	0.471203103	0	LPAR6
PTGES3	5.81E-05	0.25372947	0.566	0.634	0.673803547	0	PTGES3
CDKN1B	6.46E-05	0.283636589	0.291	0.278	0.748453238	0	CDKN1B
CAMK1	7.39E-05	0.252042853	0.307	0.289	0.856902595	0	CAMK1
IRF1	7.71E-05	0.318193849	0.491	0.497	0.893169845	0	IRF1
CKLF	8.95E-05	0.289467535	0.617	0.682	1	0	CKLF
COMMD8	9.94E-05	0.307176864	0.296	0.294	1	0	COMMD8
MKRN1	0.000109626	0.306788571	0.318	0.32	1	0	MKRN1
NUDT1	0.000120539	0.254654267	0.269	0.251	1	0	NUDT1
MYADM	0.000122305	0.337315334	0.421	0.445	1	0	MYADM
STK17B	0.000136791	0.270308805	0.473	0.519	1	0	STK17B
GBP1	0.000138456	0.262533409	0.414	0.401	1	0	GBP1
N4BP2L2	0.00014244	0.274566766	0.493	0.546	1	0	N4BP2L2
POU2F2	0.000248941	0.294227606	0.332	0.329	1	0	POU2F2
CAT	0.000271542	0.272702452	0.406	0.438	1	0	CAT
FAM96A	0.000312587	0.256308296	0.461	0.511	1	0	FAM96A
RSL1D1	0.000326266	0.264984424	0.479	0.533	1	0	RSL1D1
SLC31A2	0.000342202	0.318583024	0.413	0.445	1	0	SLC31A2
TRAPPC6A	0.000564333	0.279325905	0.302	0.305	1	0	TRAPPC6A
APEX1	0.000578312	0.259351532	0.398	0.433	1	0	APEX1
ARRDC1	0.000723788	0.26319524	0.265	0.261	1	0	ARRDC1
SYF2	0.00091267	0.275508885	0.499	0.575	1	0	SYF2
MYO1F	0.001150724	0.28244355	0.459	0.523	1	0	MYO1F
UBE2D1	0.001156327	0.353717813	0.441	0.497	1	0	UBE2D1
CD33	0.001227716	0.315852062	0.342	0.363	1	0	CD33
SPTSSA	0.001355456	0.287794086	0.283	0.286	1	0	SPTSSA
SHKBP1	0.001611936	0.277776238	0.372	0.405	1	0	SHKBP1
PKIB	0.001630909	0.283413233	0.271	0.254	1	0	PKIB
PYURF	0.003008513	0.254657763	0.414	0.463	1	0	PYURF
IGBP1	0.003909094	0.270385361	0.371	0.406	1	0	IGBP1
RNF13	0.004302187	0.269220676	0.479	0.558	1	0	RNF13
S100A2	9.33E-286	1.023449606	0.513	0.059	1.08E-281	1	S100A2
KRT19	2.61E-284	1.047418917	0.542	0.072	3.02E-280	1	KRT19
IGFBP7	3.79E-279	1.12033397	0.771	0.219	4.39E-275	1	IGFBP7
PMP22	1.09E-244	1.187768452	0.542	0.102	1.27E-240	1	PMP22
COL1A1	2.73E-203	0.623211924	0.358	0.038	3.16E-199	1	COL1A1
SLPI	1.68E-190	0.766577495	0.418	0.066	1.95E-186	1	SLPI
THBS1	7.48E-189	1.36502601	0.514	0.113	8.66E-185	1	THBS1
KRT7	1.59E-161	0.640672431	0.322	0.041	1.84E-157	1	KRT7
COL3A1	4.05E-155	0.409054623	0.254	0.021	4.69E-151	1	COL3A1
BTG1	3.79E-151	1.069961098	0.989	0.855	4.39E-147	1	BTG1
C5AR1	2.62E-149	0.941729764	0.893	0.487	3.04E-145	1	C5AR1
FTH1	1.30E-148	0.668614222	1	1	1.50E-144	1	FTH1
LGALS1	4.40E-147	1.019067754	0.993	0.865	5.10E-143	1	LGALS1
PLAUR	2.70E-140	1.023172847	0.975	0.851	3.13E-136	1	PLAUR
IGLL5	4.51E-140	0.790241165	0.679	0.374	5.23E-136	1	IGLL5
TMEM176B	2.81E-133	0.905029619	0.912	0.552	3.25E-129	1	TMEM176B
CD9	4.20E-133	1.089482099	0.548	0.189	4.86E-129	1	CD9
CD14	1.35E-130	1.052848397	0.963	0.687	1.57E-126	1	CD14
CXCL2	3.69E-130	1.225936438	0.807	0.403	4.27E-126	1	CXCL2
KRT8	4.14E-130	0.64895826	0.38	0.086	4.80E-126	1	KRT8
ANXA2	1.64E-128	0.867830932	0.962	0.779	1.91E-124	1	ANXA2
CXCL3	1.17E-123	1.556678497	0.672	0.287	1.36E-119	1	CXCL3
YBX1	4.45E-120	0.695239379	0.996	0.834	5.16E-116	1	YBX1
SLC11A1	1.17E-116	0.748087031	0.607	0.225	1.36E-112	1	SLC11A1
S100A11	6.03E-114	0.593166118	0.999	0.983	6.99E-110	1	S100A11
C4orf48	4.95E-108	0.666481065	0.743	0.381	5.73E-104	1	C4orf48
ATP1B3	6.40E-107	0.889358159	0.91	0.716	7.41E-103	1	ATP1B3
PNRC1	9.68E-106	0.712953879	0.96	0.68	1.12E-101	1	PNRC1
ATP5D	3.57E-105	0.663985333	0.867	0.521	4.14E-101	1	ATP5D
LGALS3	8.20E-101	0.958877164	0.931	0.714	9.51E-97	1	LGALS3
CAPG	1.20E-100	1.024004419	0.766	0.446	1.40E-96	1	CAPG
MXD1	9.22E-100	0.854433938	0.713	0.381	1.07E-95	1	MXD1
RPS26	9.99E-100	0.572892137	0.983	0.937	1.16E-95	1	RPS26
STAB1	4.93E-97	0.592663627	0.414	0.131	5.71E-93	1	STAB1
TACSTD2	1.66E-96	0.429546094	0.312	0.072	1.92E-92	1	TACSTD2
FN1	5.45E-95	0.525161737	0.335	0.086	6.32E-91	1	FN1
VEGFA	2.89E-92	0.702444848	0.649	0.309	3.34E-88	1	VEGFA
IL8	9.51E-92	0.987701843	0.834	0.499	1.10E-87	1	IL8
TMEM176A	2.30E-89	0.691746871	0.754	0.413	2.67E-85	1	TMEM176A
S100A61	8.29E-88	0.741759585	0.998	0.864	9.61E-84	1	S100A6
CHMP1B	1.48E-87	0.983281727	0.892	0.713	1.72E-83	1	CHMP1B
TIMP1	4.96E-87	1.068820996	0.991	0.895	5.75E-83	1	TIMP1
FCGR2A	2.71E-85	0.657241481	0.773	0.458	3.15E-81	1	FCGR2A
VCAN	4.03E-85	0.707945599	0.545	0.22	4.67E-81	1	VCAN
OAZ1	7.35E-85	0.343480381	1	0.998	8.52E-81	1	OAZ1
TSPO1	6.63E-82	0.569343502	0.955	0.782	7.68E-78	1	TSPO
CSTA	1.26E-81	0.676690511	0.864	0.582	1.46E-77	1	CSTA
RAB13	9.70E-81	0.567081439	0.502	0.221	1.12E-76	1	RAB13
TM4SF1	4.47E-79	0.417127206	0.352	0.113	5.18E-75	1	TM4SF1
GPX4	1.31E-76	0.519356878	0.967	0.855	1.51E-72	1	GPX4
TNFRSF12A	3.93E-76	0.404952742	0.307	0.09	4.55E-72	1	TNFRSF12A
CTSD	2.60E-75	1.257563568	0.952	0.728	3.01E-71	1	CTSD
KRT18	4.32E-75	0.512554204	0.312	0.097	5.01E-71	1	KRT18
S100A41	5.02E-74	0.750808382	0.991	0.91	5.82E-70	1	S100A4
SDF4	1.60E-73	0.51776276	0.531	0.26	1.86E-69	1	SDF4
LRPAP1	9.11E-71	0.637423549	0.72	0.486	1.06E-66	1	LRPAP1
CD63	4.55E-70	0.562530853	0.994	0.922	5.27E-66	1	CD63
SOD2	1.20E-69	0.678499412	0.964	0.82	1.39E-65	1	SOD2
CREM	1.33E-69	0.759318444	0.906	0.717	1.55E-65	1	CREM
MMP14	8.17E-69	0.419756534	0.305	0.096	9.47E-65	1	MMP14
GABARAPL1	1.15E-67	0.698949637	0.694	0.421	1.34E-63	1	GABARAPL1
NGFRAP1	2.86E-67	0.479512414	0.37	0.142	3.32E-63	1	NGFRAP1
ATP5H	5.19E-67	0.513788985	0.87	0.664	6.02E-63	1	ATP5H
SPARC	8.25E-67	0.339040547	0.263	0.074	9.56E-63	1	SPARC
S100A10	1.31E-66	0.700703287	0.952	0.774	1.52E-62	1	S100A10
GAPDH	2.48E-66	0.44828011	0.998	0.984	2.88E-62	1	GAPDH
SPINT2	5.74E-65	0.502442713	0.689	0.398	6.65E-61	1	SPINT2
EMP1	8.22E-65	0.45823637	0.293	0.091	9.53E-61	1	EMP1
MMP19	2.53E-63	0.592817495	0.38	0.148	2.93E-59	1	MMP19
TSC22D1	4.08E-63	0.496013844	0.395	0.158	4.73E-59	1	TSC22D1
SAMSN1	9.49E-63	0.696663988	0.837	0.623	1.10E-58	1	SAMSN1
ACP5	1.41E-61	1.281141704	0.589	0.366	1.63E-57	1	ACP5
APOE	1.59E-58	1.645951822	0.728	0.423	1.84E-54	1	APOE
EIF4A3	1.68E-58	0.980060799	0.696	0.481	1.95E-54	1	EIF4A3
CALM1	1.12E-56	0.538053539	0.943	0.816	1.30E-52	1	CALM1
THBD	1.01E-55	0.599717422	0.53	0.269	1.18E-51	1	THBD
GNB2	1.29E-55	0.486103601	0.718	0.48	1.50E-51	1	GNB2
MYL6	5.73E-55	0.374834812	1	0.994	6.64E-51	1	MYL6
ATP6V1F	1.10E-54	0.520490329	0.933	0.815	1.27E-50	1	ATP6V1F
NPC2	4.66E-54	0.428341954	0.995	0.975	5.40E-50	1	NPC2
TFRC	1.61E-53	0.712162772	0.407	0.191	1.87E-49	1	TFRC
COMT	2.69E-53	0.497708727	0.755	0.548	3.12E-49	1	COMT
SDC4	3.80E-52	0.306595345	0.261	0.086	4.40E-48	1	SDC4
THAP2	1.83E-51	0.583857029	0.392	0.183	2.12E-47	1	THAP2
CTSA	1.54E-50	0.562669612	0.724	0.488	1.79E-46	1	CTSA
KRT10	1.69E-50	0.437189713	0.514	0.285	1.96E-46	1	KRT10
CLTB	1.90E-50	0.425974066	0.52	0.288	2.20E-46	1	CLTB
RPL36A	1.92E-50	0.373154889	0.992	0.984	2.22E-46	1	RPL36A
TPT1	6.69E-50	0.310074023	1	0.999	7.75E-46	1	TPT1
AIF1	2.33E-49	0.385088338	0.997	0.988	2.71E-45	1	AIF1
ANXA5	6.57E-49	0.404069756	0.957	0.849	7.61E-45	1	ANXA5
FCER1G	8.20E-49	0.347028353	1	0.965	9.50E-45	1	FCER1G
S100A13	4.42E-48	0.289419809	0.251	0.086	5.13E-44	1	S100A13
FTL	7.79E-48	0.364835254	1	1	9.03E-44	1	FTL
PKM	1.16E-47	0.510661418	0.913	0.771	1.34E-43	1	PKM
IER3	3.04E-47	0.582756674	0.845	0.611	3.52E-43	1	IER3
PLXDC2	7.24E-47	0.431063036	0.487	0.262	8.39E-43	1	PLXDC2
BNIP3L	8.62E-47	0.618215346	0.774	0.562	9.99E-43	1	BNIP3L
TXN	8.92E-47	0.409650045	0.875	0.696	1.03E-42	1	TXN
UPP1	5.32E-46	0.443435422	0.636	0.401	6.17E-42	1	UPP1
ELL2	1.22E-45	0.415307142	0.441	0.227	1.41E-41	1	ELL2
PPIA	2.00E-45	0.335564688	0.99	0.957	2.32E-41	1	PPIA
AP2S1	3.15E-45	0.413431111	0.931	0.836	3.65E-41	1	AP2S1
GK	5.70E-45	0.508981644	0.542	0.316	6.61E-41	1	GK
CSTB	1.54E-44	0.593743571	0.92	0.816	1.78E-40	1	CSTB
ATP6V0B	2.14E-44	0.439909385	0.912	0.806	2.48E-40	1	ATP6V0B
TYMP	2.37E-44	0.416331098	0.974	0.868	2.75E-40	1	TYMP
ALOX5AP	3.79E-44	0.889421079	0.558	0.352	4.40E-40	1	ALOX5AP
ALCAM	9.09E-44	0.383256933	0.323	0.142	1.05E-39	1	ALCAM
SOCS3	3.32E-43	0.494699418	0.731	0.504	3.84E-39	1	SOCS3
CD151	6.59E-43	0.406456273	0.539	0.319	7.64E-39	1	CD151
OST4	9.00E-43	0.337547432	0.969	0.924	1.04E-38	1	OST4
APLP2	6.01E-42	0.427271771	0.825	0.631	6.97E-38	1	APLP2
CYBA	7.27E-42	0.264848527	0.999	0.998	8.43E-38	1	CYBA
GSTO1	2.47E-41	0.423310523	0.91	0.788	2.86E-37	1	GSTO1
RPL27	2.88E-41	0.285865411	1	0.995	3.34E-37	1	RPL27
LAIR1	4.55E-41	0.391838526	0.519	0.302	5.28E-37	1	LAIR1
TBXAS1	5.73E-41	0.453399954	0.691	0.496	6.64E-37	1	TBXAS1
HBEGF	6.81E-41	0.535928035	0.732	0.501	7.90E-37	1	HBEGF
SLC16A3	1.12E-40	0.4774586	0.647	0.441	1.29E-36	1	SLC16A3
NEK6	1.18E-40	0.308278768	0.25	0.096	1.37E-36	1	NEK6
NAF1	2.41E-40	0.411711069	0.28	0.118	2.79E-36	1	NAF1
COTL1	4.77E-40	0.296598465	0.938	0.737	5.52E-36	1	COTL1
CTSB	2.07E-39	0.275675602	0.983	0.827	2.40E-35	1	CTSB
TET2	2.38E-39	0.348914789	0.373	0.183	2.76E-35	1	TET2
ASGR1	3.10E-39	0.30689384	0.382	0.181	3.60E-35	1	ASGR1
AGPAT2	3.94E-39	0.325994721	0.388	0.195	4.57E-35	1	AGPAT2
SAT1	4.24E-39	0.383324297	0.999	0.998	4.91E-35	1	SAT1
ETS2	5.06E-39	0.456292987	0.573	0.36	5.86E-35	1	ETS2
OSM1	7.99E-39	0.474645587	0.517	0.289	9.26E-35	1	OSM
NFKBIA	1.28E-38	0.46176059	0.963	0.873	1.49E-34	1	NFKBIA
NEAT1	1.39E-38	0.293810587	0.998	0.993	1.61E-34	1	NEAT1
HIF1A	1.49E-38	0.396134767	0.743	0.536	1.72E-34	1	HIF1A
PHLDA2	1.60E-38	0.451728629	0.484	0.278	1.86E-34	1	PHLDA2
ARHGAP18	2.03E-38	0.42967624	0.467	0.269	2.35E-34	1	ARHGAP18
ATP5E	2.09E-38	0.255035164	1	0.996	2.42E-34	1	ATP5E
HEXB	2.48E-38	0.497057605	0.672	0.507	2.87E-34	1	HEXB
EIF1	2.63E-38	0.263570293	1	1	3.04E-34	1	EIF1
SLC2A31	3.51E-38	0.468448226	0.742	0.515	4.07E-34	1	SLC2A3
CTSH1	3.76E-38	0.37890575	0.858	0.68	4.36E-34	1	CTSH
RNF130	1.37E-37	0.371654047	0.847	0.662	1.58E-33	1	RNF130
ALDOA	1.76E-37	0.362772915	0.969	0.901	2.04E-33	1	ALDOA
G0S2	4.31E-37	0.839339668	0.726	0.518	5.00E-33	1	G0S2
SPI1	4.86E-37	0.383367463	0.875	0.724	5.64E-33	1	SPI1
CHCHD10	6.26E-37	0.352396561	0.622	0.38	7.26E-33	1	CHCHD10
ITGB1	1.77E-36	0.386974861	0.716	0.513	2.06E-32	1	ITGB1
FCGR2B	2.11E-36	0.460314802	0.384	0.196	2.44E-32	1	FCGR2B
MT1X	2.57E-36	1.019575004	0.598	0.38	2.98E-32	1	MT1X
PIM3	4.44E-36	0.426230881	0.586	0.368	5.15E-32	1	PIM3
PPIB	1.33E-35	0.403116663	0.889	0.757	1.54E-31	1	PPIB
GPX3	6.89E-35	0.313736501	0.291	0.134	7.98E-31	1	GPX3
FAM173A	8.31E-35	0.31604929	0.325	0.163	9.63E-31	1	FAM173A
CAMK11	9.64E-35	0.343791339	0.45	0.254	1.12E-30	1	CAMK1
TCEB2	2.53E-34	0.328375058	0.958	0.897	2.94E-30	1	TCEB2
P4HB	3.11E-34	0.399813734	0.704	0.537	3.61E-30	1	P4HB
CD68	2.32E-33	0.436056586	0.94	0.801	2.69E-29	1	CD68
RP11-1143G9.41	2.36E-33	0.52324268	0.466	0.265	2.74E-29	1	RP11-1143G9.4
ARPC3	3.02E-33	0.260085981	0.99	0.972	3.50E-29	1	ARPC3
ABHD12	7.96E-33	0.335484792	0.322	0.167	9.22E-29	1	ABHD12
MMP24-AS1	9.00E-33	0.301146254	0.458	0.266	1.04E-28	1	MMP24-AS1
INSIG1	9.60E-33	0.492902956	0.775	0.601	1.11E-28	1	INSIG1
VIM	1.02E-32	0.403913217	0.997	0.957	1.19E-28	1	VIM
CD59	1.47E-32	0.485293406	0.538	0.36	1.70E-28	1	CD59
MT-ND4L	1.51E-32	0.389763758	0.674	0.473	1.75E-28	1	MT-ND4L
MAP1LC3B	1.93E-32	0.384281353	0.738	0.559	2.24E-28	1	MAP1LC3B
ID3	2.75E-32	0.303764731	0.497	0.291	3.19E-28	1	ID3
PDXK	2.78E-32	0.337004649	0.414	0.234	3.22E-28	1	PDXK
IGSF6	3.17E-32	0.572858107	0.827	0.676	3.67E-28	1	IGSF6
ZFAND5	4.14E-32	0.391739417	0.739	0.552	4.79E-28	1	ZFAND5
LAPTM5	4.54E-32	0.326608095	0.986	0.941	5.26E-28	1	LAPTM5
GRN	6.26E-32	0.423036454	0.979	0.936	7.26E-28	1	GRN
DNASE2	2.06E-31	0.417332151	0.451	0.276	2.39E-27	1	DNASE2
RALA	2.41E-31	0.435956425	0.479	0.298	2.79E-27	1	RALA
CCL20	2.87E-31	1.049008636	0.367	0.203	3.33E-27	1	CCL20
YBX3	7.16E-31	0.311325032	0.702	0.475	8.30E-27	1	YBX3
AREG	8.51E-31	0.601632765	0.327	0.169	9.87E-27	1	AREG
DAP	8.66E-31	0.296117789	0.3	0.152	1.00E-26	1	DAP
WBP5	1.07E-30	0.257385922	0.296	0.145	1.24E-26	1	WBP5
ID1	2.54E-30	0.278432204	0.312	0.154	2.95E-26	1	ID1
SDS	4.18E-30	0.65969183	0.483	0.305	4.84E-26	1	SDS
PDCL3	4.35E-30	0.385891967	0.449	0.271	5.05E-26	1	PDCL3
APP	4.53E-30	0.250551114	0.318	0.162	5.25E-26	1	APP
QSOX1	5.54E-30	0.269633444	0.331	0.173	6.43E-26	1	QSOX1
CD99	6.06E-30	0.384718878	0.673	0.483	7.03E-26	1	CD99
NDUFA1	6.32E-30	0.329178899	0.929	0.835	7.33E-26	1	NDUFA1
CDKN1A	2.09E-29	0.369376822	0.72	0.514	2.42E-25	1	CDKN1A
RABAC1	2.16E-29	0.30440117	0.67	0.482	2.51E-25	1	RABAC1
SIRPA	2.20E-29	0.287129708	0.38	0.214	2.55E-25	1	SIRPA
SLC7A5	3.08E-29	0.305982416	0.306	0.157	3.57E-25	1	SLC7A5
SPHK1	3.36E-29	0.275248816	0.28	0.136	3.90E-25	1	SPHK1
SNORD3A	4.89E-29	0.4714677	0.27	0.133	5.66E-25	1	SNORD3A
RPL61	7.67E-29	0.259143506	0.998	0.992	8.89E-25	1	RPL6
RP11-108M9.4	1.40E-28	0.269402189	0.338	0.177	1.62E-24	1	RP11-108M9.4
GRB2	1.55E-28	0.351468396	0.804	0.642	1.80E-24	1	GRB2
NENF	1.56E-28	0.281194922	0.542	0.337	1.81E-24	1	NENF
SELK	1.87E-28	0.558824391	0.906	0.794	2.16E-24	1	SELK
PSAP	2.03E-28	0.314711981	0.999	0.982	2.35E-24	1	PSAP
GLUL	2.28E-28	0.297345139	0.91	0.715	2.65E-24	1	GLUL
VAMP8	9.43E-28	0.25442247	0.984	0.919	1.09E-23	1	VAMP8
IL1RN	2.47E-27	0.462174332	0.497	0.314	2.86E-23	1	IL1RN
TPM4	2.54E-27	0.378400318	0.726	0.542	2.94E-23	1	TPM4
DAD1	3.01E-27	0.294808587	0.762	0.587	3.49E-23	1	DAD1
MGST3	7.39E-27	0.447535916	0.653	0.515	8.56E-23	1	MGST3
C1orf85	6.03E-26	0.291843146	0.332	0.188	6.99E-22	1	C1orf85
CHCHD7	9.77E-26	0.320495987	0.442	0.284	1.13E-21	1	CHCHD7
RANBP2	1.16E-25	0.381125901	0.496	0.333	1.34E-21	1	RANBP2
RILPL2	1.93E-25	0.378233321	0.742	0.57	2.23E-21	1	RILPL2
RENBP	2.88E-25	0.301386884	0.424	0.265	3.34E-21	1	RENBP
STXBP2	3.51E-25	0.365099763	0.68	0.504	4.07E-21	1	STXBP2
NAPRT1	3.77E-25	0.259948392	0.422	0.258	4.37E-21	1	NAPRT1
CCNH	4.08E-25	0.37825008	0.526	0.363	4.73E-21	1	CCNH
ZNF267	5.22E-25	0.29957611	0.445	0.276	6.06E-21	1	ZNF267
NAMPT	1.07E-24	0.278962486	0.908	0.765	1.24E-20	1	NAMPT
BCAP31	1.27E-24	0.351694969	0.708	0.588	1.47E-20	1	BCAP31
FAM50A	1.36E-24	0.270404432	0.403	0.248	1.57E-20	1	FAM50A
CMTM3	1.49E-24	0.25836328	0.376	0.223	1.72E-20	1	CMTM3
GCHFR	1.57E-24	0.448798997	0.27	0.144	1.81E-20	1	GCHFR
FOSB	1.70E-24	0.347085969	0.906	0.767	1.97E-20	1	FOSB
VKORC1	1.85E-24	0.31549556	0.548	0.387	2.15E-20	1	VKORC1
CHD1	1.92E-24	0.377734605	0.567	0.408	2.23E-20	1	CHD1
SMIM4	2.68E-24	0.271376991	0.403	0.25	3.11E-20	1	SMIM4
TUBB4B	3.69E-24	0.31851471	0.579	0.411	4.28E-20	1	TUBB4B
CLEC7A	4.17E-24	0.281568444	0.791	0.634	4.83E-20	1	CLEC7A
ALOX5	4.85E-24	0.282575762	0.438	0.274	5.62E-20	1	ALOX5
RUNX1	6.59E-24	0.263016746	0.393	0.24	7.63E-20	1	RUNX1
GLA	7.76E-24	0.337597962	0.446	0.282	9.00E-20	1	GLA
KDELR1	1.03E-23	0.284566344	0.504	0.346	1.20E-19	1	KDELR1
SLC25A37	1.45E-23	0.324770524	0.406	0.248	1.68E-19	1	SLC25A37
HGSNAT	1.48E-23	0.330342098	0.347	0.207	1.72E-19	1	HGSNAT
NDUFB11	1.65E-23	0.287240542	0.892	0.774	1.91E-19	1	NDUFB11
CTSC	1.70E-23	0.544658302	0.815	0.713	1.97E-19	1	CTSC
PDE4B	1.99E-23	0.358127881	0.649	0.492	2.31E-19	1	PDE4B
HM13	2.47E-23	0.288265167	0.513	0.355	2.86E-19	1	HM13
CYCS	2.59E-23	0.638427494	0.884	0.812	3.00E-19	1	CYCS
ANPEP	2.60E-23	0.284836066	0.415	0.252	3.02E-19	1	ANPEP
GNG5	3.65E-23	0.28177232	0.908	0.812	4.23E-19	1	GNG5
BCL2A1	4.84E-23	0.570379535	0.797	0.651	5.61E-19	1	BCL2A1
COX6A1P2	9.92E-23	0.288540197	0.565	0.411	1.15E-18	1	COX6A1P2
TALDO1	1.24E-22	0.295374171	0.785	0.647	1.44E-18	1	TALDO1
GPCPD1	1.53E-22	0.261863468	0.514	0.343	1.77E-18	1	GPCPD1
FAM200B	1.74E-22	0.262002603	0.324	0.186	2.01E-18	1	FAM200B
PPP1R15B	2.38E-22	0.285797963	0.42	0.267	2.76E-18	1	PPP1R15B
NDUFA4	2.83E-22	0.253403662	0.956	0.89	3.27E-18	1	NDUFA4
GNAS	4.79E-22	0.256313984	0.745	0.578	5.56E-18	1	GNAS
ABL2	6.37E-22	0.268962114	0.299	0.166	7.38E-18	1	ABL2
NCF2	9.12E-22	0.270853166	0.607	0.432	1.06E-17	1	NCF2
CAST	1.09E-21	0.267876273	0.654	0.485	1.26E-17	1	CAST
PNPLA8	1.33E-21	0.29300932	0.497	0.339	1.54E-17	1	PNPLA8
CFLAR	1.73E-21	0.306730119	0.771	0.625	2.01E-17	1	CFLAR
SYAP1	2.04E-21	0.402294865	0.67	0.514	2.36E-17	1	SYAP1
HEBP2	2.27E-21	0.250036792	0.286	0.161	2.63E-17	1	HEBP2
RGCC	2.28E-21	0.433887169	0.509	0.354	2.64E-17	1	RGCC
LMNA	2.90E-21	0.365588404	0.666	0.49	3.36E-17	1	LMNA
RAB31	3.92E-21	0.298721002	0.7	0.543	4.54E-17	1	RAB31
ASAH1	6.69E-21	0.260345374	0.901	0.743	7.75E-17	1	ASAH1
B4GALT1	8.21E-21	0.36741922	0.588	0.428	9.52E-17	1	B4GALT1
UQCRQ	1.16E-20	0.262066648	0.911	0.82	1.35E-16	1	UQCRQ
SLC43A2	1.36E-20	0.278925156	0.584	0.414	1.58E-16	1	SLC43A2
REEP5	1.86E-20	0.278727477	0.706	0.557	2.16E-16	1	REEP5
MIR4435-1HG	1.87E-20	0.294844536	0.435	0.28	2.17E-16	1	MIR4435-1HG
DSE	2.59E-20	0.25087462	0.439	0.287	3.00E-16	1	DSE
KTN1	3.19E-20	0.277153935	0.689	0.528	3.70E-16	1	KTN1
TUBA1C	3.33E-20	0.266544682	0.415	0.27	3.86E-16	1	TUBA1C
DBI	6.61E-20	0.288521398	0.895	0.777	7.66E-16	1	DBI
C19orf24	7.02E-20	0.262579714	0.423	0.284	8.14E-16	1	C19orf24
SPAG9	8.05E-20	0.255048084	0.485	0.335	9.33E-16	1	SPAG9
LIMS1	8.20E-20	0.260077852	0.776	0.642	9.50E-16	1	LIMS1
SULT1A1	1.13E-19	0.265382688	0.368	0.23	1.31E-15	1	SULT1A1
NUCB1	3.19E-19	0.284052343	0.584	0.446	3.69E-15	1	NUCB1
NOP10	3.22E-19	0.29401327	0.883	0.786	3.73E-15	1	NOP10
ARRB2	4.28E-19	0.258405742	0.731	0.595	4.96E-15	1	ARRB2
STX4	5.31E-19	0.301842434	0.532	0.381	6.15E-15	1	STX4
C9orf16	6.17E-19	0.264961246	0.723	0.591	7.15E-15	1	C9orf16
ENO1	6.54E-19	0.261734129	0.927	0.844	7.57E-15	1	ENO1
ROMO1	7.62E-19	0.263364557	0.693	0.543	8.83E-15	1	ROMO1
TMEM107	7.80E-19	0.276950474	0.26	0.147	9.04E-15	1	TMEM107
SLC25A19	1.43E-18	0.262108478	0.321	0.195	1.65E-14	1	SLC25A19
ITPR2	2.26E-18	0.254731984	0.251	0.143	2.62E-14	1	ITPR2
ZNF331	3.16E-18	0.392027202	0.758	0.628	3.66E-14	1	ZNF331
KRTCAP2	4.01E-18	0.255435895	0.697	0.567	4.64E-14	1	KRTCAP2
SHFM1	5.59E-18	0.254377958	0.799	0.674	6.48E-14	1	SHFM1
MLEC	8.79E-18	0.252947206	0.405	0.275	1.02E-13	1	MLEC
TMEM14C	1.22E-17	0.259350131	0.648	0.505	1.42E-13	1	TMEM14C
PLIN2	1.54E-17	0.269551501	0.771	0.614	1.79E-13	1	PLIN2
YWHAH	2.57E-17	0.25624571	0.528	0.377	2.98E-13	1	YWHAH
PRMT10	5.08E-17	0.336885197	0.45	0.315	5.89E-13	1	PRMT10
LYZ1	6.61E-17	0.330882665	0.995	0.984	7.66E-13	1	LYZ
WDR74	8.15E-17	0.3668169	0.341	0.225	9.45E-13	1	WDR74
LY86	8.38E-17	0.266163991	0.772	0.663	9.71E-13	1	LY86
FBP1	8.72E-17	0.405489634	0.421	0.296	1.01E-12	1	FBP1
LDHA	1.08E-16	0.295721647	0.852	0.736	1.25E-12	1	LDHA
APOC1	1.66E-16	1.433560416	0.643	0.52	1.92E-12	1	APOC1
BCAS2	8.16E-16	0.362053781	0.539	0.412	9.45E-12	1	BCAS2
ALG13	4.56E-15	0.268396566	0.368	0.251	5.29E-11	1	ALG13
C1QC	6.14E-15	0.397892098	0.717	0.592	7.12E-11	1	C1QC
PLTP	1.30E-14	0.685352416	0.304	0.2	1.51E-10	1	PLTP
CHD2	1.60E-14	0.275097228	0.476	0.358	1.85E-10	1	CHD2
PLD3	1.69E-14	0.298201693	0.655	0.504	1.95E-10	1	PLD3
TGFBI	2.32E-14	0.313752383	0.701	0.56	2.68E-10	1	TGFBI
PTGS2	4.76E-14	0.369474538	0.276	0.174	5.52E-10	1	PTGS2
IL1B	6.46E-14	0.61082303	0.681	0.555	7.48E-10	1	IL1B
CALR	9.38E-14	0.334610124	0.829	0.734	1.09E-09	1	CALR
PPP1R15A	3.46E-12	0.27963164	0.838	0.741	4.01E-08	1	PPP1R15A
MT1E	2.22E-11	0.439241528	0.3	0.199	2.58E-07	1	MT1E
TWISTNB	1.21E-10	0.427653896	0.411	0.313	1.40E-06	1	TWISTNB
RP11-386I14.4	4.14E-10	0.292225581	0.273	0.187	4.80E-06	1	RP11-386I14.4
MT1G	3.69E-05	1.62984166	0.287	0.23	0.427319186	1	MT1G
SEPP1	0	3.922401105	0.992	0.204	0	2	SEPP1
SLC40A1	0	3.463148773	0.975	0.146	0	2	SLC40A1
CCL3	0	3.076040693	0.992	0.54	0	2	CCL3
MS4A7	0	2.16926562	1	0.745	0	2	MS4A7
C1QB	0	2.166412167	1	0.655	0	2	C1QB
C1QA	0	2.112158745	1	0.681	0	2	C1QA
LIPA	0	2.071912276	0.992	0.542	0	2	LIPA
VCAM1	0	2.053990789	0.758	0.055	0	2	VCAM1
CREG1	0	2.029796256	0.971	0.373	0	2	CREG1
FCGR3A	0	1.917008422	0.995	0.514	0	2	FCGR3A
LGMN	0	1.896663466	0.985	0.448	0	2	LGMN
PDK4	0	1.656407303	0.736	0.1	0	2	PDK4
SDC3	0	1.440127913	0.788	0.103	0	2	SDC3
EPB41L2	0	1.417122102	0.84	0.175	0	2	EPB41L2
SMPDL3A	0	1.374598763	0.798	0.155	0	2	SMPDL3A
RGL1	0	1.303091103	0.729	0.077	0	2	RGL1
NR1H3	0	1.169329194	0.716	0.104	0	2	NR1H3
SCD	0	1.134319302	0.672	0.091	0	2	SCD
TMEM37	0	1.094291073	0.672	0.075	0	2	TMEM37
WWP1	0	0.960102998	0.648	0.087	0	2	WWP1
ME1	0	0.821807818	0.553	0.05	0	2	ME1
CDH5	0	0.772743202	0.433	0.014	0	2	CDH5
FTL1	6.86E-307	1.614826655	1	1	7.95E-303	2	FTL
CTSB1	1.35E-298	1.733726607	0.999	0.834	1.57E-294	2	CTSB
METTL7B	1.47E-296	0.852346899	0.497	0.042	1.70E-292	2	METTL7B
CCL4	4.58E-296	3.155655763	0.979	0.626	5.31E-292	2	CCL4
IFI27	6.05E-296	2.856575262	0.861	0.253	7.01E-292	2	IFI27
EXT1	2.73E-295	0.699794801	0.451	0.029	3.16E-291	2	EXT1
MAF	9.33E-294	1.351976713	0.828	0.208	1.08E-289	2	MAF
RND3	2.23E-293	1.113152596	0.473	0.038	2.59E-289	2	RND3
MMD	3.41E-289	1.131747313	0.65	0.106	3.95E-285	2	MMD
STOM	2.38E-286	1.494470945	0.857	0.286	2.75E-282	2	STOM
ALB	4.78E-285	1.367939827	0.912	0.276	5.54E-281	2	ALB
SELENBP1	3.42E-284	0.615828158	0.348	0.009	3.97E-280	2	SELENBP1
CFD	3.78E-284	2.099048907	0.972	0.532	4.38E-280	2	CFD
ETV5	1.99E-278	1.000346443	0.589	0.084	2.31E-274	2	ETV5
MS4A4A	3.24E-273	1.656627761	0.945	0.409	3.76E-269	2	MS4A4A
SERPING1	3.18E-272	1.299849387	0.877	0.268	3.69E-268	2	SERPING1
AXL	1.02E-271	1.471041697	0.883	0.283	1.18E-267	2	AXL
MS4A6A	1.38E-269	1.499689651	0.995	0.803	1.60E-265	2	MS4A6A
FRMD4A	2.04E-269	0.909540959	0.55	0.07	2.37E-265	2	FRMD4A
IFIT1	4.94E-267	1.040562424	0.583	0.082	5.72E-263	2	IFIT1
VMO1	5.55E-264	1.414700873	0.804	0.219	6.43E-260	2	VMO1
DAB2	1.32E-263	1.240693778	0.845	0.233	1.53E-259	2	DAB2
HMOX1	2.58E-263	1.787839227	0.949	0.446	2.99E-259	2	HMOX1
C1QC1	1.24E-257	1.837090438	0.997	0.55	1.44E-253	2	C1QC
TSPAN4	5.74E-250	1.223754448	0.845	0.254	6.65E-246	2	TSPAN4
HLA-B	1.52E-247	0.799897152	1	1	1.76E-243	2	HLA-B
APOE1	4.05E-247	0.573653806	0.985	0.397	4.70E-243	2	APOE
MTSS1	1.53E-246	0.825867263	0.664	0.117	1.77E-242	2	MTSS1
PLD31	2.47E-245	1.604063177	0.933	0.465	2.87E-241	2	PLD3
WSB1	1.77E-243	1.553173468	0.979	0.661	2.06E-239	2	WSB1
FUCA1	6.51E-241	1.214577364	0.754	0.201	7.54E-237	2	FUCA1
ACVRL1	4.75E-238	0.623353244	0.43	0.04	5.50E-234	2	ACVRL1
CTSL	5.12E-238	1.469908135	0.98	0.489	5.94E-234	2	CTSL
IFIT3	2.53E-234	1.158988866	0.642	0.127	2.93E-230	2	IFIT3
ABCA1	1.84E-232	1.280667678	0.832	0.267	2.13E-228	2	ABCA1
MT-ATP6	9.67E-232	1.209988557	0.993	0.996	1.12E-227	2	MT-ATP6
SLCO2B1	1.15E-228	0.920567111	0.677	0.142	1.33E-224	2	SLCO2B1
SPATS2L	9.06E-228	1.04380399	0.752	0.207	1.05E-223	2	SPATS2L
ITM2B	2.24E-227	1.06778645	0.999	0.971	2.59E-223	2	ITM2B
SGPP1	2.11E-226	0.7294857	0.475	0.06	2.45E-222	2	SGPP1
MT-ND3	3.01E-226	1.231840846	0.993	0.994	3.49E-222	2	MT-ND3
C1orf54	9.35E-226	1.283378075	0.883	0.323	1.08E-221	2	C1orf54
SCARB2	3.10E-224	1.102013376	0.828	0.269	3.59E-220	2	SCARB2
TPP1	8.70E-224	1.234739703	0.955	0.631	1.01E-219	2	TPP1
TMEM123	1.85E-215	1.273759461	0.951	0.561	2.15E-211	2	TMEM123
FAM213A	2.57E-213	0.723770389	0.565	0.099	2.98E-209	2	FAM213A
DST	1.05E-211	0.858829871	0.618	0.13	1.21E-207	2	DST
PRNP	8.12E-211	1.233241544	0.901	0.385	9.41E-207	2	PRNP
GPX1	1.27E-209	0.981560183	1	0.988	1.47E-205	2	GPX1
PLTP1	2.50E-209	0.875864937	0.66	0.144	2.89E-205	2	PLTP
MERTK	4.40E-209	0.679298647	0.489	0.072	5.10E-205	2	MERTK
RAC1	3.40E-208	1.203928933	0.977	0.614	3.94E-204	2	RAC1
IFI6	3.11E-206	1.262206528	0.983	0.674	3.61E-202	2	IFI6
FCGRT	1.63E-203	1.170568253	0.987	0.917	1.89E-199	2	FCGRT
ADAP2	7.00E-203	1.145201129	0.868	0.349	8.12E-199	2	ADAP2
FEZ1	1.69E-202	0.482883365	0.315	0.02	1.96E-198	2	FEZ1
ALDH1A1	1.57E-201	0.924624248	0.644	0.144	1.82E-197	2	ALDH1A1
MRC1L1	1.78E-201	0.703119121	0.471	0.069	2.07E-197	2	MRC1L1
CHPT1	2.69E-201	0.65804372	0.537	0.093	3.12E-197	2	CHPT1
METTL7A	4.93E-201	0.993101674	0.734	0.212	5.71E-197	2	METTL7A
CFP	2.00E-200	1.42226441	0.913	0.51	2.31E-196	2	CFP
IFIT2	8.02E-200	1.094344706	0.574	0.114	9.30E-196	2	IFIT2
UGCG	2.21E-198	0.953022041	0.646	0.159	2.57E-194	2	UGCG
PYGL	9.10E-198	0.877275922	0.618	0.142	1.05E-193	2	PYGL
IFI44L	6.35E-197	1.056878802	0.816	0.273	7.36E-193	2	IFI44L
MCOLN1	4.04E-196	1.167202021	0.816	0.311	4.69E-192	2	MCOLN1
HLA-E	5.27E-195	0.872258622	0.997	0.971	6.11E-191	2	HLA-E
PGM2L1	1.25E-193	0.515665299	0.338	0.029	1.44E-189	2	PGM2L1
SNX24	2.13E-192	0.665368875	0.477	0.076	2.47E-188	2	SNX24
TCF7L2	5.19E-192	0.757512133	0.59	0.121	6.02E-188	2	TCF7L2
CTSZ	1.47E-191	1.141432551	0.969	0.656	1.70E-187	2	CTSZ
NRP1	6.06E-190	0.735248729	0.55	0.107	7.02E-186	2	NRP1
ATP1B1	1.54E-189	1.196302605	0.864	0.375	1.79E-185	2	ATP1B1
CD81	1.18E-188	0.982654175	0.86	0.313	1.37E-184	2	CD81
MFSD1	3.56E-187	1.108475273	0.917	0.504	4.12E-183	2	MFSD1
QPRT	3.54E-186	0.646900996	0.458	0.073	4.10E-182	2	QPRT
TNF	1.66E-184	1.605874263	0.507	0.098	1.92E-180	2	TNF
GATM	7.61E-183	0.660969169	0.469	0.076	8.82E-179	2	GATM
LAMP1	8.54E-180	0.980543344	0.842	0.311	9.90E-176	2	LAMP1
BCAM	9.90E-180	0.417468323	0.287	0.019	1.15E-175	2	BCAM
MT-CO3	1.07E-179	0.81036315	0.999	1	1.24E-175	2	MT-CO3
ANKH	1.82E-179	0.697049039	0.513	0.097	2.10E-175	2	ANKH
EGR3	4.99E-179	0.821305491	0.385	0.049	5.78E-175	2	EGR3
KLF2	4.48E-178	1.390281123	0.693	0.212	5.19E-174	2	KLF2
A2M	6.30E-178	0.925735155	0.649	0.165	7.30E-174	2	A2M
RAPGEF2	1.72E-177	0.638808853	0.466	0.077	1.99E-173	2	RAPGEF2
BLVRB	2.85E-177	1.151931296	0.956	0.651	3.30E-173	2	BLVRB
LGALS3BP	4.76E-176	1.023582233	0.792	0.291	5.52E-172	2	LGALS3BP
HES1	6.12E-176	1.650048343	0.754	0.266	7.10E-172	2	HES1
C3AR1	1.38E-175	1.04986465	0.858	0.349	1.60E-171	2	C3AR1
FCHO2	1.46E-173	0.6298514	0.489	0.091	1.70E-169	2	FCHO2
GPR137B	1.76E-173	0.782503043	0.664	0.184	2.04E-169	2	GPR137B
NENF1	4.57E-173	0.938228043	0.809	0.303	5.30E-169	2	NENF
MT-ND2	3.38E-172	0.916029892	0.995	0.993	3.92E-168	2	MT-ND2
RSAD2	1.15E-171	0.65850784	0.442	0.07	1.33E-167	2	RSAD2
FEZ2	1.89E-171	0.881582816	0.734	0.237	2.19E-167	2	FEZ2
BRI3	2.35E-171	1.008368403	0.9	0.418	2.73E-167	2	BRI3
ENPP2	1.25E-170	0.625205343	0.458	0.079	1.45E-166	2	ENPP2
CTSS	1.29E-170	0.867503067	1	0.974	1.49E-166	2	CTSS
LY96	1.07E-168	1.018046809	0.955	0.724	1.24E-164	2	LY96
MFHAS1	1.28E-168	0.514150317	0.344	0.039	1.48E-164	2	MFHAS1
LGALS8	2.55E-167	0.864810458	0.626	0.172	2.96E-163	2	LGALS8
STON2	3.39E-167	0.389698757	0.303	0.026	3.93E-163	2	STON2
CTSD1	2.60E-166	0.791444979	0.996	0.734	3.01E-162	2	CTSD
RBP7	1.37E-164	0.686841501	0.583	0.131	1.58E-160	2	RBP7
CD631	2.61E-161	0.984716488	0.996	0.926	3.02E-157	2	CD63
FRMD4B	2.24E-160	0.889564531	0.708	0.233	2.59E-156	2	FRMD4B
C6orf62	2.48E-160	1.088803835	0.833	0.37	2.88E-156	2	C6orf62
NPL	1.75E-159	0.776834197	0.702	0.211	2.03E-155	2	NPL
NCEH1	1.49E-158	0.633782323	0.453	0.085	1.72E-154	2	NCEH1
ASAH11	2.25E-158	1.011102655	0.98	0.738	2.60E-154	2	ASAH1
ICAM1	8.00E-158	1.361419267	0.852	0.437	9.27E-154	2	ICAM1
DUSP1	8.36E-158	1.335071346	0.964	0.866	9.69E-154	2	DUSP1
HNMT	3.24E-157	0.90850345	0.88	0.393	3.75E-153	2	HNMT
FILIP1L	2.54E-156	0.677093105	0.439	0.079	2.95E-152	2	FILIP1L
IFT74	3.33E-156	0.503957046	0.36	0.049	3.86E-152	2	IFT74
FAM26F	1.46E-155	0.985806383	0.947	0.564	1.69E-151	2	FAM26F
RNASET2	1.52E-155	0.901370941	0.991	0.881	1.76E-151	2	RNASET2
CEBPB	1.05E-154	1.041630235	0.965	0.529	1.21E-150	2	CEBPB
ISYNA1	1.12E-154	0.479609692	0.324	0.038	1.30E-150	2	ISYNA1
BASP1	1.67E-154	1.036605525	0.874	0.421	1.94E-150	2	BASP1
GNS	2.42E-154	0.917243302	0.781	0.295	2.80E-150	2	GNS
SNX6	8.56E-154	0.96556272	0.872	0.443	9.92E-150	2	SNX6
KLF6	8.24E-152	1.329010628	0.975	0.782	9.54E-148	2	KLF6
FCER1G1	8.01E-151	0.806188324	1	0.967	9.29E-147	2	FCER1G
XAF1	2.00E-149	0.82549203	0.741	0.254	2.32E-145	2	XAF1
FXYD6	7.13E-149	0.593086801	0.394	0.065	8.26E-145	2	FXYD6
GPR126	9.99E-146	0.379972639	0.263	0.023	1.16E-141	2	GPR126
CTSF	8.56E-145	0.380815311	0.304	0.035	9.92E-141	2	CTSF
PRDX1	4.62E-144	0.868344011	0.976	0.711	5.35E-140	2	PRDX1
SASH1	9.62E-144	0.46767318	0.368	0.056	1.11E-139	2	SASH1
TRPV4	9.71E-144	0.378462804	0.255	0.021	1.13E-139	2	TRPV4
NFIA	1.63E-143	0.441041545	0.33	0.044	1.89E-139	2	NFIA
MAN1A1	2.92E-143	0.62392476	0.514	0.121	3.39E-139	2	MAN1A1
MYO9A	3.87E-142	0.52304408	0.374	0.061	4.48E-138	2	MYO9A
NBPF1	4.53E-141	0.434481896	0.342	0.049	5.25E-137	2	NBPF1
CD681	6.75E-141	0.944617319	0.977	0.803	7.83E-137	2	CD68
IGFBP4	7.88E-141	0.480081229	0.387	0.066	9.13E-137	2	IGFBP4
RHOB	8.13E-141	1.143687403	0.8	0.346	9.42E-137	2	RHOB
CEPT1	8.40E-141	0.599629938	0.505	0.118	9.74E-137	2	CEPT1
PHACTR2	1.16E-140	0.754543836	0.657	0.212	1.34E-136	2	PHACTR2
B2M	6.11E-140	0.510427513	1	1	7.09E-136	2	B2M
FMNL2	4.89E-139	0.529219227	0.458	0.096	5.66E-135	2	FMNL2
FGB	4.91E-139	0.467618298	0.397	0.069	5.70E-135	2	FGB
P4HA1	1.37E-137	0.692337934	0.632	0.196	1.58E-133	2	P4HA1
ITSN1	4.49E-137	0.464836109	0.359	0.058	5.20E-133	2	ITSN1
AMBP	6.84E-134	0.390043534	0.327	0.046	7.92E-130	2	AMBP
CEBPD	1.10E-133	1.083662144	0.86	0.452	1.28E-129	2	CEBPD
PLAC8	1.83E-133	1.207277365	0.9	0.552	2.12E-129	2	PLAC8
BHLHE40	3.42E-133	1.162634003	0.737	0.329	3.96E-129	2	BHLHE40
PLA2G15	1.59E-132	0.524419466	0.374	0.067	1.84E-128	2	PLA2G15
GLUL1	4.56E-132	0.988757745	0.971	0.717	5.28E-128	2	GLUL
HSP90AA1	5.12E-132	0.843860475	0.999	0.897	5.94E-128	2	HSP90AA1
EGR1	8.48E-131	1.480947145	0.634	0.234	9.83E-127	2	EGR1
SLC46A1	2.85E-130	0.405654501	0.292	0.038	3.31E-126	2	SLC46A1
PDE4DIP	1.80E-128	0.712126725	0.581	0.178	2.08E-124	2	PDE4DIP
GCNT1	2.26E-128	0.444387054	0.346	0.057	2.62E-124	2	GCNT1
MT-CO2	3.05E-128	0.673377309	0.995	0.999	3.53E-124	2	MT-CO2
NPC21	3.35E-127	0.65181537	0.995	0.977	3.89E-123	2	NPC2
TCN2	3.45E-125	0.659388223	0.638	0.204	4.00E-121	2	TCN2
KCNMA1	8.84E-125	0.503672512	0.47	0.11	1.02E-120	2	KCNMA1
TCF4	5.16E-124	0.650557301	0.587	0.176	5.98E-120	2	TCF4
ITGB5	5.98E-124	0.437277574	0.32	0.051	6.94E-120	2	ITGB5
WDR75	9.91E-124	0.460729489	0.3	0.043	1.15E-119	2	WDR75
YBX11	6.35E-123	0.776932621	0.985	0.846	7.36E-119	2	YBX1
MT-CO1	8.29E-123	0.604822896	0.996	1	9.61E-119	2	MT-CO1
SIAH2	1.76E-122	0.523712989	0.429	0.095	2.04E-118	2	SIAH2
CLIC2	2.12E-122	0.635872625	0.598	0.188	2.46E-118	2	CLIC2
ETNK1	5.48E-122	0.674842723	0.63	0.215	6.35E-118	2	ETNK1
OTUD1	1.65E-121	1.026553289	0.586	0.196	1.91E-117	2	OTUD1
SEL1L3	8.17E-121	0.485009753	0.402	0.084	9.46E-117	2	SEL1L3
CYBB	1.67E-120	0.868867247	0.945	0.618	1.94E-116	2	CYBB
MARCKS	2.51E-120	0.867531944	0.957	0.562	2.91E-116	2	MARCKS
IDH1	5.76E-120	0.638190578	0.582	0.179	6.67E-116	2	IDH1
SERINC1	2.75E-119	0.744429523	0.762	0.326	3.18E-115	2	SERINC1
TRIM14	3.31E-119	0.514542889	0.423	0.097	3.84E-115	2	TRIM14
CRYL1	6.03E-119	0.588890855	0.567	0.17	6.99E-115	2	CRYL1
SNX10	1.39E-118	0.852592855	0.848	0.438	1.61E-114	2	SNX10
SMYD4	2.81E-118	0.447544776	0.311	0.05	3.26E-114	2	SMYD4
FGA	6.67E-118	0.4262624	0.342	0.061	7.73E-114	2	FGA
PDGFC	9.76E-118	0.364790171	0.28	0.039	1.13E-113	2	PDGFC
FABP5	4.60E-117	1.153126542	0.885	0.528	5.33E-113	2	FABP5
PRCP	4.03E-116	0.833706662	0.84	0.462	4.67E-112	2	PRCP
MT-ND1	7.94E-116	0.685520863	0.992	0.987	9.20E-112	2	MT-ND1
OAS2	1.46E-115	0.549798514	0.509	0.139	1.69E-111	2	OAS2
HSP90B1	5.94E-115	0.951961063	0.929	0.67	6.89E-111	2	HSP90B1
TIMP2	6.05E-115	0.678098354	0.742	0.295	7.01E-111	2	TIMP2
FAM20A	1.18E-114	0.435259835	0.391	0.082	1.36E-110	2	FAM20A
CPM	4.61E-114	0.63076056	0.553	0.17	5.34E-110	2	CPM
RAB32	7.14E-114	0.905423159	0.81	0.423	8.28E-110	2	RAB32
PABPC4	4.30E-113	0.779987573	0.809	0.374	4.98E-109	2	PABPC4
MX1	5.29E-113	0.72837705	0.746	0.319	6.14E-109	2	MX1
DHRS3	3.31E-112	0.612739054	0.554	0.178	3.84E-108	2	DHRS3
LAMP2	1.64E-110	0.784736183	0.842	0.425	1.91E-106	2	LAMP2
SLC4A7	1.68E-110	0.570495954	0.47	0.128	1.94E-106	2	SLC4A7
ANKRD36C	1.01E-109	0.584007894	0.419	0.104	1.17E-105	2	ANKRD36C
CD4	1.13E-109	0.779641674	0.825	0.437	1.30E-105	2	CD4
FAM198B	1.18E-109	0.491540982	0.462	0.119	1.37E-105	2	FAM198B
CTSC1	2.54E-109	0.648062626	0.976	0.691	2.95E-105	2	CTSC
DUSP2	3.55E-109	1.209912946	0.824	0.494	4.11E-105	2	DUSP2
ATP11C	3.91E-109	0.409719286	0.326	0.06	4.53E-105	2	ATP11C
MAFB	7.97E-109	0.772986376	0.881	0.434	9.23E-105	2	MAFB
NFIC	7.09E-108	0.631834549	0.554	0.186	8.21E-104	2	NFIC
EPHX1	9.17E-108	0.432652853	0.374	0.081	1.06E-103	2	EPHX1
ACP2	1.08E-107	0.600653443	0.573	0.189	1.26E-103	2	ACP2
MPP1	1.53E-107	0.692822866	0.742	0.313	1.77E-103	2	MPP1
ARL6IP1	9.15E-107	0.753215411	0.936	0.629	1.06E-102	2	ARL6IP1
AIG1	9.59E-107	0.577415982	0.575	0.192	1.11E-102	2	AIG1
HSPA1B	9.90E-107	0.944422495	0.769	0.333	1.15E-102	2	HSPA1B
MT2A	1.16E-106	0.920311256	0.973	0.804	1.34E-102	2	MT2A
ACTN1	1.57E-105	0.73407249	0.709	0.308	1.81E-101	2	ACTN1
MAFF	1.12E-104	0.743023353	0.581	0.202	1.29E-100	2	MAFF
DDAH2	2.30E-104	0.731146569	0.778	0.389	2.67E-100	2	DDAH2
SNX5	3.56E-104	0.699017206	0.757	0.352	4.13E-100	2	SNX5
IER5	4.98E-104	0.801711987	0.644	0.246	5.77E-100	2	IER5
CD82	7.76E-104	0.537290269	0.543	0.171	9.00E-100	2	CD82
MIR155HG	7.76E-103	0.730683246	0.383	0.091	8.99E-99	2	MIR155HG
ARL4C	3.65E-102	0.974210896	0.86	0.487	4.23E-98	2	ARL4C
TSPAN3	5.26E-102	0.512013931	0.51	0.157	6.09E-98	2	TSPAN3
RNF141	7.18E-102	0.530276056	0.533	0.164	8.33E-98	2	RNF141
DAPK1	3.49E-101	0.543500762	0.503	0.152	4.05E-97	2	DAPK1
NFE2L1	2.26E-100	0.430924018	0.387	0.094	2.62E-96	2	NFE2L1
RBP4	2.76E-100	0.363887744	0.324	0.063	3.20E-96	2	RBP4
CHCHD101	4.19E-99	0.617670267	0.805	0.363	4.85E-95	2	CHCHD10
CD83	6.71E-99	0.975925642	0.94	0.749	7.78E-95	2	CD83
TGOLN2	1.25E-98	0.682700979	0.845	0.469	1.45E-94	2	TGOLN2
APOL6	1.27E-98	0.634422764	0.619	0.232	1.47E-94	2	APOL6
NINJ1	2.52E-98	0.771853551	0.927	0.63	2.92E-94	2	NINJ1
ATP2A2	1.22E-97	0.604275276	0.551	0.188	1.41E-93	2	ATP2A2
HSPA5	5.29E-97	1.248835815	0.879	0.62	6.13E-93	2	HSPA5
LYSMD2	5.84E-97	0.509300599	0.545	0.18	6.77E-93	2	LYSMD2
FAM8A1	6.99E-97	0.29068892	0.258	0.04	8.10E-93	2	FAM8A1
FGL21	1.08E-96	0.769129747	0.968	0.8	1.25E-92	2	FGL2
TNFRSF21	1.45E-95	0.35892664	0.304	0.059	1.68E-91	2	TNFRSF21
ORM1	7.94E-95	0.393398717	0.372	0.088	9.20E-91	2	ORM1
IQGAP1	2.12E-94	0.723178919	0.901	0.595	2.45E-90	2	IQGAP1
CPEB4	2.26E-94	0.544249173	0.57	0.198	2.62E-90	2	CPEB4
MKNK1	4.01E-94	0.543765643	0.566	0.199	4.64E-90	2	MKNK1
HSPA1A	2.48E-93	0.825918223	0.907	0.507	2.87E-89	2	HSPA1A
IL10RA	3.24E-93	0.708847249	0.738	0.355	3.76E-89	2	IL10RA
ADAM17	4.41E-93	0.593862913	0.63	0.246	5.11E-89	2	ADAM17
SLC29A1	1.63E-92	0.397530776	0.324	0.071	1.89E-88	2	SLC29A1
CMPK2	2.06E-92	0.37750137	0.299	0.059	2.38E-88	2	CMPK2
NCOA7	4.86E-92	0.674627991	0.519	0.179	5.63E-88	2	NCOA7
GADD45B	1.96E-91	0.897286377	0.944	0.694	2.27E-87	2	GADD45B
TMEM156	9.16E-91	0.331244299	0.272	0.05	1.06E-86	2	TMEM156
TNFAIP2	3.72E-90	0.923792871	0.786	0.393	4.31E-86	2	TNFAIP2
TMEM140	4.73E-90	0.402692018	0.307	0.065	5.48E-86	2	TMEM140
COQ2	6.21E-90	0.415428332	0.403	0.111	7.20E-86	2	COQ2
TSPAN14	6.49E-90	0.503286995	0.518	0.174	7.52E-86	2	TSPAN14
TRIM22	7.34E-90	0.623830572	0.728	0.326	8.51E-86	2	TRIM22
ODC1	8.27E-90	0.469769745	0.422	0.121	9.59E-86	2	ODC1
MT-ND4	1.12E-89	0.525132211	0.997	0.999	1.30E-85	2	MT-ND4
JDP2	1.28E-89	0.420219332	0.33	0.074	1.49E-85	2	JDP2
LCP2	4.74E-89	0.679953553	0.846	0.483	5.49E-85	2	LCP2
RDX	7.26E-89	0.52506687	0.607	0.229	8.42E-85	2	RDX
PCBP1-AS1	9.01E-89	0.305290069	0.258	0.045	1.04E-84	2	PCBP1-AS1
KMO	1.14E-88	0.461881516	0.391	0.104	1.32E-84	2	KMO
PIK3AP1	4.07E-88	0.553339537	0.621	0.24	4.72E-84	2	PIK3AP1
MAPK6	6.42E-88	0.544480356	0.553	0.2	7.44E-84	2	MAPK6
ABCG1	1.20E-87	0.402713389	0.395	0.107	1.39E-83	2	ABCG1
PLA2G16	1.65E-87	0.539343793	0.613	0.241	1.91E-83	2	PLA2G16
AP2A2	3.81E-87	0.452643907	0.477	0.152	4.42E-83	2	AP2A2
RBM47	4.50E-87	0.639312701	0.762	0.384	5.22E-83	2	RBM47
NCOA4	5.33E-87	0.666229712	0.744	0.38	6.17E-83	2	NCOA4
CDV3	6.03E-87	0.607863617	0.613	0.249	6.98E-83	2	CDV3
SLC31A1	1.58E-86	0.46061726	0.517	0.175	1.83E-82	2	SLC31A1
NRIP1	1.64E-86	0.474887142	0.51	0.167	1.90E-82	2	NRIP1
KLHDC8B	2.90E-86	0.409233063	0.308	0.068	3.36E-82	2	KLHDC8B
JUN	1.15E-85	0.86527149	0.924	0.655	1.33E-81	2	JUN
TM7SF3	1.73E-85	0.351678963	0.378	0.101	2.00E-81	2	TM7SF3
PTPLAD1	3.55E-85	0.401928736	0.364	0.095	4.12E-81	2	PTPLAD1
RASGEF1B	6.94E-85	0.748651212	0.789	0.41	8.04E-81	2	RASGEF1B
GNPTAB	9.19E-85	0.497774128	0.466	0.151	1.07E-80	2	GNPTAB
NFKBIZ	9.68E-85	1.052241013	0.742	0.413	1.12E-80	2	NFKBIZ
BMP2K	1.15E-84	0.440209224	0.433	0.13	1.34E-80	2	BMP2K
TGFBR2	1.51E-84	0.454140961	0.495	0.164	1.75E-80	2	TGFBR2
YWHAH1	4.49E-84	0.481109791	0.766	0.344	5.21E-80	2	YWHAH
CALM3	7.78E-84	0.669794317	0.893	0.604	9.02E-80	2	CALM3
GAA	2.10E-83	0.560842824	0.646	0.274	2.43E-79	2	GAA
TMEM59	2.62E-83	0.672151649	0.935	0.758	3.04E-79	2	TMEM59
LYN	2.98E-83	0.659278167	0.784	0.411	3.45E-79	2	LYN
HIC1	8.93E-83	0.436541838	0.371	0.1	1.04E-78	2	HIC1
EGR2	1.03E-82	0.680313299	0.402	0.119	1.19E-78	2	EGR2
SLC9A9	1.82E-82	0.391961808	0.381	0.104	2.11E-78	2	SLC9A9
SRBD1	2.61E-82	0.347084429	0.278	0.057	3.02E-78	2	SRBD1
PNRC11	2.81E-82	1.024624045	0.932	0.702	3.26E-78	2	PNRC1
EPAS1	1.42E-81	0.390804476	0.403	0.115	1.65E-77	2	EPAS1
MITF	1.60E-81	0.402667754	0.37	0.1	1.86E-77	2	MITF
STAT2	2.28E-81	0.489183297	0.519	0.183	2.64E-77	2	STAT2
NRP2	5.40E-81	0.600249176	0.49	0.172	6.26E-77	2	NRP2
BST2	9.14E-81	0.666248457	0.931	0.695	1.06E-76	2	BST2
GABARAP	3.96E-80	0.540699425	0.979	0.837	4.59E-76	2	GABARAP
B3GNT7	7.64E-80	0.312473241	0.272	0.056	8.86E-76	2	B3GNT7
NTAN1	1.01E-79	0.446204725	0.51	0.181	1.18E-75	2	NTAN1
SPRED1	1.36E-79	0.384713107	0.368	0.102	1.58E-75	2	SPRED1
APPL2	1.50E-79	0.311384131	0.255	0.05	1.74E-75	2	APPL2
TNFSF101	6.74E-79	0.717432352	0.746	0.386	7.81E-75	2	TNFSF10
GUSB	9.17E-79	0.564997796	0.694	0.327	1.06E-74	2	GUSB
CD164	3.38E-78	0.618007663	0.876	0.583	3.92E-74	2	CD164
KLF4	4.74E-78	0.928081027	0.842	0.557	5.49E-74	2	KLF4
NFKBIA1	5.24E-77	0.810577055	0.979	0.876	6.07E-73	2	NFKBIA
ISG15	5.40E-77	0.513168272	0.953	0.751	6.25E-73	2	ISG15
SERPINB6	6.28E-77	0.629596819	0.766	0.422	7.28E-73	2	SERPINB6
LMO4	7.93E-77	0.49356091	0.533	0.202	9.19E-73	2	LMO4
RP11-145M9.4	1.81E-76	0.38241391	0.406	0.123	2.10E-72	2	RP11-145M9.4
PAG1	2.28E-76	0.456723744	0.517	0.185	2.65E-72	2	PAG1
SUCLG2	3.02E-76	0.486030835	0.553	0.21	3.50E-72	2	SUCLG2
OSBPL11	4.71E-76	0.396143395	0.375	0.109	5.45E-72	2	OSBPL11
ACAT1	5.07E-76	0.497476879	0.519	0.199	5.87E-72	2	ACAT1
JUND	5.19E-76	0.7918894	0.937	0.721	6.02E-72	2	JUND
ADAM10	5.26E-76	0.41770565	0.505	0.18	6.10E-72	2	ADAM10
SLC44A2	5.94E-76	0.297689221	0.276	0.06	6.89E-72	2	SLC44A2
ALDH9A1	9.48E-76	0.464750306	0.494	0.179	1.10E-71	2	ALDH9A1
DTX3L	3.06E-75	0.380790428	0.385	0.113	3.55E-71	2	DTX3L
NEU1	3.20E-75	0.628440268	0.59	0.25	3.71E-71	2	NEU1
CMPK1	1.05E-74	0.495171165	0.609	0.253	1.22E-70	2	CMPK1
COLGALT1	5.02E-74	0.369948942	0.409	0.127	5.82E-70	2	COLGALT1
CYBA1	9.14E-74	0.438775044	0.997	0.998	1.06E-69	2	CYBA
MAN2B2	1.08E-73	0.293236903	0.286	0.066	1.25E-69	2	MAN2B2
RAP2B	3.12E-73	0.597831077	0.682	0.325	3.61E-69	2	RAP2B
RTN4	7.32E-73	0.56963946	0.941	0.675	8.49E-69	2	RTN4
AKR1B1	7.36E-73	0.595617406	0.752	0.385	8.53E-69	2	AKR1B1
LMO2	1.91E-72	0.335236655	0.343	0.094	2.22E-68	2	LMO2
EIF1B	3.86E-72	0.660341173	0.813	0.491	4.48E-68	2	EIF1B
CYB5R1	3.93E-72	0.3888409	0.406	0.129	4.56E-68	2	CYB5R1
HP	6.15E-72	0.301912264	0.367	0.104	7.13E-68	2	HP
COPRS	1.32E-71	0.380184813	0.398	0.127	1.53E-67	2	COPRS
KCTD12	1.37E-71	0.564532109	0.693	0.333	1.59E-67	2	KCTD12
TLR4	1.83E-71	0.404686741	0.443	0.15	2.12E-67	2	TLR4
CD591	1.89E-71	0.614201858	0.692	0.344	2.19E-67	2	CD59
CTSA1	2.64E-71	0.576041242	0.832	0.484	3.06E-67	2	CTSA
PTMS	3.65E-71	0.509561952	0.611	0.266	4.24E-67	2	PTMS
MT-CYB	4.82E-71	0.507668055	0.995	0.99	5.59E-67	2	MT-CYB
FUCA2	5.26E-71	0.476705519	0.595	0.252	6.09E-67	2	FUCA2
HSPB1	3.06E-70	0.369242303	0.874	0.569	3.55E-66	2	HSPB1
SLC35F6	3.37E-70	0.412036527	0.459	0.163	3.91E-66	2	SLC35F6
SUSD1	3.82E-70	0.289304773	0.254	0.055	4.42E-66	2	SUSD1
SNX9	9.15E-70	0.477414014	0.589	0.25	1.06E-65	2	SNX9
FNBP1	5.86E-69	0.588441204	0.83	0.504	6.79E-65	2	FNBP1
BEX4	1.28E-68	0.485801782	0.563	0.24	1.48E-64	2	BEX4
EFR3A	5.60E-68	0.434262458	0.479	0.177	6.49E-64	2	EFR3A
EPN1	7.55E-68	0.462914759	0.543	0.226	8.75E-64	2	EPN1
NMRK1	8.46E-68	0.303350621	0.287	0.072	9.80E-64	2	NMRK1
PKIB1	9.63E-68	0.41560786	0.538	0.209	1.12E-63	2	PKIB
RNF145	1.11E-67	0.477988998	0.67	0.312	1.29E-63	2	RNF145
DSC2	2.42E-67	0.336348991	0.327	0.092	2.81E-63	2	DSC2
CTBS	2.57E-67	0.435715722	0.522	0.208	2.98E-63	2	CTBS
GNAS1	2.94E-67	0.58475152	0.876	0.565	3.41E-63	2	GNAS
SGMS1	4.75E-67	0.329432445	0.306	0.082	5.51E-63	2	SGMS1
TGFBI1	5.30E-67	0.577452767	0.852	0.542	6.14E-63	2	TGFBI
PPAP2B	1.36E-66	0.273961732	0.306	0.08	1.58E-62	2	PPAP2B
IGSF61	1.39E-66	0.615166651	0.929	0.667	1.61E-62	2	IGSF6
VAMP81	1.66E-66	0.50797613	0.984	0.923	1.93E-62	2	VAMP8
SUMF2	2.09E-66	0.482732741	0.553	0.234	2.42E-62	2	SUMF2
MBOAT1	2.23E-66	0.27627776	0.262	0.061	2.58E-62	2	MBOAT1
IL18	2.36E-66	0.514431319	0.646	0.302	2.73E-62	2	IL18
CBR1	3.15E-66	0.49834532	0.582	0.253	3.65E-62	2	CBR1
DRAM1	5.91E-66	0.412589455	0.479	0.18	6.85E-62	2	DRAM1
TMBIM6	6.13E-66	0.53848434	0.967	0.837	7.10E-62	2	TMBIM6
GIMAP6	9.65E-66	0.334342814	0.292	0.077	1.12E-61	2	GIMAP6
SUMF1	1.98E-65	0.323916988	0.334	0.099	2.29E-61	2	SUMF1
CISD2	2.85E-65	0.539361074	0.745	0.413	3.31E-61	2	CISD2
CD302	3.09E-65	0.527856245	0.796	0.444	3.59E-61	2	CD302
CNTLN	4.29E-65	0.349976713	0.362	0.113	4.97E-61	2	CNTLN
PSAP1	1.16E-64	0.44260524	0.996	0.984	1.34E-60	2	PSAP
GIMAP41	1.66E-64	0.478078675	0.756	0.388	1.92E-60	2	GIMAP4
MGLL	7.67E-64	0.358704474	0.411	0.14	8.89E-60	2	MGLL
GNPDA1	1.07E-63	0.408632081	0.485	0.185	1.24E-59	2	GNPDA1
CECR1	1.43E-63	0.533471971	0.778	0.446	1.65E-59	2	CECR1
RPN2	3.22E-63	0.576420687	0.83	0.511	3.73E-59	2	RPN2
ME2	3.38E-63	0.460601301	0.478	0.192	3.91E-59	2	ME2
SIGLEC7	1.90E-62	0.422355421	0.454	0.173	2.20E-58	2	SIGLEC7
CCND1	2.64E-62	0.318945945	0.413	0.142	3.06E-58	2	CCND1
BLOC1S2	5.85E-62	0.520419421	0.693	0.362	6.78E-58	2	BLOC1S2
HSPH1	6.25E-62	0.448160463	0.602	0.274	7.24E-58	2	HSPH1
TPD52	6.76E-62	0.325510544	0.327	0.098	7.83E-58	2	TPD52
ID2	9.42E-62	0.708443526	0.952	0.738	1.09E-57	2	ID2
CALU	9.91E-62	0.403606039	0.438	0.165	1.15E-57	2	CALU
QKI	1.02E-61	0.510912018	0.736	0.38	1.18E-57	2	QKI
DYNLL2	1.77E-61	0.31175965	0.304	0.087	2.05E-57	2	DYNLL2
OAS3	3.12E-61	0.301606001	0.338	0.104	3.61E-57	2	OAS3
IFIH1	4.69E-61	0.311073721	0.316	0.094	5.44E-57	2	IFIH1
TCEAL3	5.57E-61	0.362949227	0.378	0.127	6.46E-57	2	TCEAL3
WNK1	9.93E-61	0.480017758	0.611	0.284	1.15E-56	2	WNK1
HLA-C	1.16E-60	0.38998001	1	0.998	1.34E-56	2	HLA-C
DENND4C	1.28E-60	0.314729635	0.291	0.08	1.48E-56	2	DENND4C
IL6ST	1.46E-60	0.346894486	0.393	0.133	1.69E-56	2	IL6ST
MAGT1	5.51E-60	0.387878207	0.49	0.196	6.39E-56	2	MAGT1
BLVRA	9.36E-60	0.490979249	0.744	0.411	1.08E-55	2	BLVRA
TTYH3	1.68E-59	0.448953812	0.53	0.226	1.95E-55	2	TTYH3
MBD2	2.04E-59	0.367308242	0.474	0.186	2.37E-55	2	MBD2
LAG3	2.82E-59	0.310210431	0.287	0.081	3.27E-55	2	LAG3
PRKAR1A	5.40E-59	0.558673782	0.765	0.456	6.26E-55	2	PRKAR1A
NFATC2	5.51E-59	0.30112117	0.307	0.09	6.38E-55	2	NFATC2
SNX18	5.62E-59	0.340095215	0.356	0.115	6.51E-55	2	SNX18
CD72	6.13E-59	0.482295493	0.518	0.227	7.10E-55	2	CD72
PIK3C2A	8.53E-59	0.277339665	0.283	0.078	9.88E-55	2	PIK3C2A
ZFP36L1	9.20E-59	0.620110767	0.951	0.758	1.07E-54	2	ZFP36L1
EPS8	1.15E-58	0.296445211	0.32	0.095	1.34E-54	2	EPS8
CITED2	1.19E-58	0.495875632	0.49	0.199	1.37E-54	2	CITED2
PTGER4	2.04E-58	0.527669096	0.598	0.285	2.37E-54	2	PTGER4
CCDC47	3.05E-58	0.398409452	0.535	0.232	3.54E-54	2	CCDC47
OSTM1	4.46E-58	0.345899419	0.422	0.156	5.16E-54	2	OSTM1
CD38	4.68E-58	0.407116249	0.497	0.204	5.42E-54	2	CD38
PTGER2	7.39E-58	0.355267531	0.362	0.119	8.56E-54	2	PTGER2
ERAP1	8.57E-58	0.289180681	0.302	0.088	9.93E-54	2	ERAP1
NAIP	1.24E-57	0.369886101	0.511	0.21	1.44E-53	2	NAIP
ST6GAL1	1.43E-57	0.312395531	0.322	0.1	1.65E-53	2	ST6GAL1
ADI1	1.82E-57	0.474800614	0.65	0.337	2.11E-53	2	ADI1
NPTN	2.13E-57	0.303027555	0.304	0.09	2.47E-53	2	NPTN
PANK2	2.48E-57	0.30496742	0.371	0.127	2.87E-53	2	PANK2
GPR155	2.67E-57	0.303193362	0.308	0.092	3.10E-53	2	GPR155
DICER1	2.76E-57	0.344966806	0.45	0.171	3.20E-53	2	DICER1
TYROBP	2.91E-57	0.383187708	1	0.963	3.37E-53	2	TYROBP
TWF1	4.05E-57	0.281411216	0.272	0.076	4.69E-53	2	TWF1
ARRDC3	4.13E-57	0.527039977	0.517	0.226	4.79E-53	2	ARRDC3
TSC22D2	4.15E-57	0.530541232	0.482	0.203	4.81E-53	2	TSC22D2
SLC39A8	5.76E-57	0.292537304	0.287	0.083	6.68E-53	2	SLC39A8
CLTA	5.90E-57	0.535756881	0.899	0.683	6.84E-53	2	CLTA
GALC	1.13E-56	0.337444534	0.368	0.126	1.31E-52	2	GALC
RFK	1.32E-56	0.352440742	0.389	0.142	1.53E-52	2	RFK
ADAR	1.66E-56	0.43465873	0.696	0.352	1.92E-52	2	ADAR
GRINA	1.85E-56	0.48997982	0.82	0.488	2.15E-52	2	GRINA
FGG	7.65E-56	0.265888466	0.284	0.081	8.86E-52	2	FGG
COMT1	1.28E-55	0.546188216	0.81	0.551	1.49E-51	2	COMT
VOPP1	1.43E-55	0.432394822	0.57	0.262	1.66E-51	2	VOPP1
PRRG4	1.83E-55	0.289506782	0.283	0.082	2.12E-51	2	PRRG4
CTSO	2.28E-55	0.290548547	0.33	0.105	2.64E-51	2	CTSO
RABGAP1L	2.68E-55	0.415319833	0.563	0.252	3.11E-51	2	RABGAP1L
TMEM106B	5.98E-55	0.27499664	0.295	0.088	6.93E-51	2	TMEM106B
DSTN	1.94E-54	0.469117704	0.722	0.396	2.25E-50	2	DSTN
SAMD9L	2.41E-54	0.391003087	0.509	0.219	2.79E-50	2	SAMD9L
NAGK	2.78E-54	0.525552939	0.801	0.499	3.22E-50	2	NAGK
IFITM3	6.74E-54	0.43560458	0.988	0.887	7.81E-50	2	IFITM3
CANX	8.61E-54	0.507872196	0.797	0.513	9.98E-50	2	CANX
TMEM87B	1.77E-53	0.257617131	0.27	0.077	2.05E-49	2	TMEM87B
MMP191	2.21E-53	0.581875943	0.406	0.158	2.56E-49	2	MMP19
ST3GAL5	2.62E-53	0.312036297	0.387	0.14	3.04E-49	2	ST3GAL5
SLC46A3	4.14E-53	0.289729342	0.324	0.107	4.80E-49	2	SLC46A3
ZFHX3	4.21E-53	0.350633622	0.459	0.185	4.88E-49	2	ZFHX3
SLC7A7	5.24E-53	0.450291683	0.833	0.496	6.08E-49	2	SLC7A7
DMXL2	6.84E-53	0.349869758	0.522	0.222	7.93E-49	2	DMXL2
KLF10	6.95E-53	0.579192006	0.561	0.276	8.05E-49	2	KLF10
GLRX5	1.90E-52	0.275656871	0.286	0.087	2.20E-48	2	GLRX5
SFT2D2	2.03E-52	0.418224864	0.557	0.259	2.36E-48	2	SFT2D2
IFNAR2	2.48E-52	0.443720219	0.628	0.308	2.87E-48	2	IFNAR2
ADAM9	3.97E-52	0.328273914	0.397	0.151	4.60E-48	2	ADAM9
PFKFB3	6.52E-52	0.633276593	0.682	0.384	7.56E-48	2	PFKFB3
FDX1	1.20E-51	0.381779069	0.482	0.208	1.39E-47	2	FDX1
SOAT1	1.23E-51	0.392593106	0.549	0.25	1.43E-47	2	SOAT1
TMEM106A	2.05E-51	0.319633005	0.367	0.135	2.37E-47	2	TMEM106A
TMED7	2.31E-51	0.324200035	0.409	0.158	2.68E-47	2	TMED7
PITHD1	3.15E-51	0.329300688	0.434	0.175	3.65E-47	2	PITHD1
UBB	5.29E-51	0.395061487	0.985	0.945	6.13E-47	2	UBB
SAMD9	6.60E-51	0.339577845	0.405	0.155	7.65E-47	2	SAMD9
SULT1A11	9.80E-51	0.332707847	0.501	0.215	1.14E-46	2	SULT1A1
DNAJB1	1.56E-50	0.524504021	0.83	0.549	1.81E-46	2	DNAJB1
SNX2	2.53E-50	0.44144744	0.749	0.447	2.94E-46	2	SNX2
LRP1	2.84E-50	0.390111183	0.527	0.237	3.29E-46	2	LRP1
LARP7	3.53E-50	0.411842156	0.591	0.29	4.09E-46	2	LARP7
ING2	7.59E-50	0.252195968	0.262	0.077	8.80E-46	2	ING2
GCH1	1.19E-49	0.36481129	0.446	0.182	1.38E-45	2	GCH1
APIP	1.52E-49	0.322048639	0.458	0.192	1.76E-45	2	APIP
ACSL1	1.62E-49	0.392545296	0.559	0.264	1.88E-45	2	ACSL1
IFNAR1	1.66E-49	0.415542614	0.534	0.244	1.93E-45	2	IFNAR1
SCCPDH	3.38E-49	0.280333787	0.377	0.142	3.91E-45	2	SCCPDH
GM2A	4.13E-49	0.389357004	0.501	0.223	4.79E-45	2	GM2A
ATP5EP2	5.14E-49	0.2715555	0.34	0.12	5.96E-45	2	ATP5EP2
RALBP1	5.62E-49	0.358705933	0.453	0.193	6.51E-45	2	RALBP1
RUFY1	5.67E-49	0.28325112	0.306	0.102	6.57E-45	2	RUFY1
OAS1	9.59E-49	0.346941893	0.569	0.267	1.11E-44	2	OAS1
AAK1	1.36E-48	0.379309377	0.585	0.281	1.58E-44	2	AAK1
MSRB2	1.80E-48	0.347036693	0.494	0.221	2.09E-44	2	MSRB2
ATP6V1A	2.27E-48	0.364092931	0.527	0.242	2.63E-44	2	ATP6V1A
PARP9	3.05E-48	0.335518002	0.47	0.201	3.54E-44	2	PARP9
RUFY3	3.11E-48	0.256257907	0.302	0.099	3.61E-44	2	RUFY3
CLN5	3.14E-48	0.276852023	0.324	0.113	3.64E-44	2	CLN5
TMEM30A	3.21E-48	0.340712756	0.466	0.201	3.72E-44	2	TMEM30A
CYFIP1	5.63E-48	0.371318367	0.442	0.188	6.53E-44	2	CYFIP1
SPIN1	9.57E-48	0.2552338	0.26	0.078	1.11E-43	2	SPIN1
ABRACL	1.05E-47	0.500237571	0.849	0.598	1.22E-43	2	ABRACL
ZFP36	1.64E-47	0.603699575	0.969	0.903	1.91E-43	2	ZFP36
SNN	1.78E-47	0.294028711	0.51	0.225	2.06E-43	2	SNN
ZMPSTE24	3.35E-47	0.27605477	0.315	0.11	3.88E-43	2	ZMPSTE24
RBMS1	3.44E-47	0.402575282	0.555	0.268	3.98E-43	2	RBMS1
APOL1	1.12E-46	0.251484001	0.282	0.091	1.30E-42	2	APOL1
LINC00998	1.25E-46	0.415668238	0.591	0.295	1.45E-42	2	LINC00998
CLTC	1.33E-46	0.388507401	0.557	0.268	1.55E-42	2	CLTC
ST8SIA4	1.57E-46	0.347612421	0.53	0.245	1.82E-42	2	ST8SIA4
HEXA	3.66E-46	0.44297649	0.702	0.408	4.25E-42	2	HEXA
GSAP	3.68E-46	0.276939965	0.31	0.107	4.26E-42	2	GSAP
MYC	5.85E-46	0.327645338	0.263	0.083	6.79E-42	2	MYC
TPT11	6.37E-46	0.273569848	0.997	1	7.39E-42	2	TPT1
SRC	7.49E-46	0.274584589	0.302	0.103	8.68E-42	2	SRC
RNF213	8.15E-46	0.459297468	0.782	0.481	9.44E-42	2	RNF213
TNFSF13B	1.09E-45	0.434686977	0.897	0.645	1.26E-41	2	TNFSF13B
CCL2	1.56E-45	0.42189439	0.401	0.166	1.81E-41	2	CCL2
VIM1	1.83E-45	0.334792742	0.989	0.961	2.12E-41	2	VIM
SLC8B1	1.87E-45	0.403955549	0.39	0.161	2.17E-41	2	SLC8B1
SLC8A1	2.03E-45	0.365527649	0.591	0.284	2.35E-41	2	SLC8A1
CELF1	3.66E-45	0.385450675	0.565	0.271	4.25E-41	2	CELF1
PARP14	9.94E-45	0.397091461	0.637	0.331	1.15E-40	2	PARP14
HIPK2	1.18E-44	0.301439921	0.306	0.109	1.37E-40	2	HIPK2
DPYSL2	2.42E-44	0.429176637	0.708	0.401	2.80E-40	2	DPYSL2
GIMAP5	2.96E-44	0.276745804	0.446	0.188	3.43E-40	2	GIMAP5
GRN1	3.74E-44	0.381926928	0.981	0.938	4.34E-40	2	GRN
LEPROT	5.28E-44	0.364423745	0.642	0.345	6.11E-40	2	LEPROT
TLE4	5.64E-44	0.328186806	0.526	0.241	6.53E-40	2	TLE4
STK10	8.83E-44	0.2824823	0.457	0.196	1.02E-39	2	STK10
RNF144B	1.45E-43	0.337567033	0.47	0.21	1.68E-39	2	RNF144B
FNDC3B	1.92E-43	0.284472114	0.453	0.197	2.23E-39	2	FNDC3B
PRKCB	3.54E-43	0.396365305	0.557	0.273	4.10E-39	2	PRKCB
RGS1	4.23E-43	0.682119798	0.885	0.683	4.90E-39	2	RGS1
GALNT1	6.70E-43	0.281250403	0.414	0.172	7.77E-39	2	GALNT1
NDFIP1	7.30E-43	0.46288411	0.764	0.501	8.46E-39	2	NDFIP1
NR4A2	9.31E-43	0.748099077	0.876	0.741	1.08E-38	2	NR4A2
MT-ND5	9.52E-43	0.486281149	0.96	0.811	1.10E-38	2	MT-ND5
RNF135	1.19E-42	0.250777419	0.348	0.134	1.38E-38	2	RNF135
UNC93B1	1.37E-42	0.382155365	0.598	0.315	1.58E-38	2	UNC93B1
EIF2AK2	1.59E-42	0.338105642	0.518	0.249	1.84E-38	2	EIF2AK2
IFI44	2.01E-42	0.281688121	0.479	0.217	2.32E-38	2	IFI44
CD46	3.02E-42	0.321443397	0.486	0.226	3.50E-38	2	CD46
STARD7	3.10E-42	0.311659419	0.479	0.216	3.59E-38	2	STARD7
FAM91A1	3.55E-42	0.298853388	0.364	0.147	4.11E-38	2	FAM91A1
CXCL16	3.92E-42	0.412098081	0.883	0.644	4.54E-38	2	CXCL16
LY6E	5.80E-42	0.404380161	0.919	0.774	6.73E-38	2	LY6E
C18orf32	9.45E-42	0.333085288	0.51	0.24	1.10E-37	2	C18orf32
SRSF9	1.38E-41	0.374916475	0.702	0.4	1.60E-37	2	SRSF9
MCUR1	2.36E-41	0.271401446	0.374	0.154	2.74E-37	2	MCUR1
RXRA	2.47E-41	0.25721381	0.417	0.174	2.86E-37	2	RXRA
CCDC88A	3.68E-41	0.406075235	0.674	0.386	4.26E-37	2	CCDC88A
TMEM127	4.35E-41	0.255750977	0.372	0.148	5.05E-37	2	TMEM127
TMC6	5.97E-41	0.347157954	0.493	0.235	6.92E-37	2	TMC6
PQLC31	7.51E-41	0.349499373	0.591	0.308	8.70E-37	2	PQLC3
CALCOCO2	8.07E-41	0.329870137	0.555	0.271	9.36E-37	2	CALCOCO2
ARID5B	1.06E-40	0.377328836	0.455	0.207	1.22E-36	2	ARID5B
GBA	1.27E-40	0.271048576	0.327	0.127	1.47E-36	2	GBA
SQSTM1	1.36E-40	0.440751499	0.86	0.625	1.58E-36	2	SQSTM1
APH1B	1.62E-40	0.268949795	0.364	0.148	1.88E-36	2	APH1B
KIAA1033	1.70E-40	0.29817126	0.474	0.218	1.97E-36	2	KIAA1033
KLF3	1.83E-40	0.313572481	0.514	0.246	2.12E-36	2	KLF3
LASP1	2.26E-40	0.324457912	0.497	0.236	2.62E-36	2	LASP1
FYB	2.85E-40	0.389085327	0.932	0.731	3.31E-36	2	FYB
ARL8A	2.94E-40	0.251144656	0.355	0.142	3.41E-36	2	ARL8A
MX2	3.69E-40	0.355964001	0.562	0.289	4.27E-36	2	MX2
AHCYL1	3.70E-40	0.322409163	0.438	0.199	4.29E-36	2	AHCYL1
OASL	3.86E-40	0.279222389	0.34	0.134	4.48E-36	2	OASL
RREB1	4.22E-40	0.262498476	0.336	0.131	4.89E-36	2	RREB1
ERO1LB	6.69E-40	0.470921697	0.328	0.131	7.75E-36	2	ERO1LB
STARD4	8.11E-40	0.278074601	0.31	0.117	9.40E-36	2	STARD4
PLIN21	1.06E-39	0.344244468	0.866	0.607	1.23E-35	2	PLIN2
DPP7	1.07E-39	0.404894974	0.82	0.57	1.24E-35	2	DPP7
AAED1	1.64E-39	0.272368373	0.371	0.155	1.90E-35	2	AAED1
RNF19A	2.21E-39	0.323262332	0.415	0.184	2.56E-35	2	RNF19A
LPCAT2	2.27E-39	0.347984012	0.454	0.215	2.63E-35	2	LPCAT2
TCEAL4	2.37E-39	0.322723362	0.506	0.247	2.75E-35	2	TCEAL4
PEBP1	3.20E-39	0.418446553	0.801	0.531	3.71E-35	2	PEBP1
SERINC3	3.26E-39	0.327047816	0.581	0.301	3.78E-35	2	SERINC3
PPCS	3.41E-39	0.341491506	0.591	0.317	3.95E-35	2	PPCS
CST31	3.45E-39	0.251108428	1	0.999	4.00E-35	2	CST3
ZBTB1	4.79E-39	0.341908822	0.451	0.212	5.55E-35	2	ZBTB1
MT-ND4L1	5.43E-39	0.430799063	0.753	0.472	6.29E-35	2	MT-ND4L
MESDC1	5.46E-39	0.278676182	0.377	0.16	6.33E-35	2	MESDC1
PLK3	6.27E-39	0.396013644	0.522	0.266	7.26E-35	2	PLK3
GSPT1	6.28E-39	0.338263778	0.502	0.25	7.28E-35	2	GSPT1
CPQ	1.10E-38	0.285616055	0.465	0.215	1.28E-34	2	CPQ
TMEM248	1.65E-38	0.283307527	0.421	0.19	1.91E-34	2	TMEM248
C4orf481	1.73E-38	0.369219975	0.724	0.407	2.00E-34	2	C4orf48
ATP2B1	2.57E-38	0.297739288	0.896	0.641	2.97E-34	2	ATP2B1
RPN1	3.31E-38	0.345594279	0.649	0.36	3.84E-34	2	RPN1
NT5C3A	3.63E-38	0.311555634	0.411	0.183	4.21E-34	2	NT5C3A
FAM120A	3.97E-38	0.321561643	0.555	0.285	4.60E-34	2	FAM120A
GNB1	4.81E-38	0.356418025	0.65	0.363	5.58E-34	2	GNB1
ESF1	4.88E-38	0.266137481	0.397	0.172	5.65E-34	2	ESF1
CNDP2	6.31E-38	0.389235431	0.64	0.361	7.32E-34	2	CNDP2
ATP6AP2	6.76E-38	0.382441358	0.853	0.61	7.83E-34	2	ATP6AP2
KDSR	7.81E-38	0.276691777	0.356	0.149	9.05E-34	2	KDSR
TMED5	1.16E-37	0.309749798	0.545	0.275	1.34E-33	2	TMED5
SH2B3	1.21E-37	0.346848303	0.632	0.343	1.41E-33	2	SH2B3
SH3BP5	1.87E-37	0.290231005	0.553	0.28	2.17E-33	2	SH3BP5
TRIB1	1.89E-37	0.437894514	0.438	0.211	2.19E-33	2	TRIB1
SEL1L	6.82E-37	0.252072863	0.356	0.149	7.91E-33	2	SEL1L
CREBL2	7.21E-37	0.313466231	0.481	0.234	8.36E-33	2	CREBL2
TSPYL1	7.60E-37	0.270354827	0.438	0.2	8.81E-33	2	TSPYL1
DDIT3	9.03E-37	0.382653105	0.429	0.203	1.05E-32	2	DDIT3
PLEKHO2	9.61E-37	0.270854953	0.394	0.172	1.11E-32	2	PLEKHO2
PJA2	1.03E-36	0.277473798	0.458	0.215	1.19E-32	2	PJA2
DOK21	1.71E-36	0.370947071	0.736	0.454	1.98E-32	2	DOK2
RENBP1	1.89E-36	0.288323946	0.523	0.258	2.19E-32	2	RENBP
TMX2	2.41E-36	0.261953294	0.395	0.175	2.79E-32	2	TMX2
2-Mar	3.11E-36	0.250173343	0.426	0.196	3.61E-32	2	2-Mar
CD331	3.11E-36	0.311926509	0.594	0.317	3.61E-32	2	CD33
EHBP1L1	3.49E-36	0.256755391	0.306	0.121	4.04E-32	2	EHBP1L1
GOLGA4	5.55E-36	0.360010496	0.522	0.268	6.43E-32	2	GOLGA4
RNF131	5.97E-36	0.345636682	0.78	0.498	6.92E-32	2	RNF13
CD300A	8.41E-36	0.354559706	0.742	0.459	9.75E-32	2	CD300A
KIAA1598	1.25E-35	0.265253749	0.463	0.219	1.45E-31	2	KIAA1598
H2AFJ	1.73E-35	0.376774343	0.722	0.457	2.01E-31	2	H2AFJ
IQGAP2	1.78E-35	0.319302204	0.542	0.282	2.06E-31	2	IQGAP2
SWAP70	2.55E-35	0.289550785	0.417	0.193	2.96E-31	2	SWAP70
AMDHD2	3.57E-35	0.253387054	0.35	0.149	4.14E-31	2	AMDHD2
JAK1	3.79E-35	0.34243697	0.752	0.475	4.40E-31	2	JAK1
GOLIM4	3.95E-35	0.275329612	0.402	0.184	4.58E-31	2	GOLIM4
PLEKHA2	4.20E-35	0.292358062	0.485	0.237	4.87E-31	2	PLEKHA2
HNRNPAB	4.28E-35	0.322414406	0.507	0.26	4.96E-31	2	HNRNPAB
RAD23B	4.73E-35	0.280893244	0.479	0.237	5.48E-31	2	RAD23B
SRGN	6.25E-35	0.262007989	1	0.998	7.25E-31	2	SRGN
UCP2	1.20E-34	0.366910985	0.927	0.753	1.40E-30	2	UCP2
CYB5A	1.51E-34	0.27494757	0.429	0.202	1.75E-30	2	CYB5A
DNPH1	2.23E-34	0.331687906	0.642	0.37	2.58E-30	2	DNPH1
ICAM21	5.33E-34	0.268565204	0.542	0.281	6.17E-30	2	ICAM2
CD44	7.88E-34	0.341063392	0.941	0.788	9.14E-30	2	CD44
TPMT	1.21E-33	0.270641965	0.526	0.27	1.40E-29	2	TPMT
G3BP1	1.33E-33	0.334817019	0.51	0.269	1.54E-29	2	G3BP1
OSTF1	1.76E-33	0.362932862	0.776	0.529	2.04E-29	2	OSTF1
YTHDF3	3.17E-33	0.294707313	0.438	0.212	3.68E-29	2	YTHDF3
P2RX4	3.48E-33	0.2542388	0.417	0.195	4.03E-29	2	P2RX4
NCF4	4.74E-33	0.294760689	0.555	0.29	5.49E-29	2	NCF4
TM9SF3	5.26E-33	0.265290774	0.447	0.22	6.10E-29	2	TM9SF3
NBN	5.27E-33	0.295983713	0.403	0.192	6.11E-29	2	NBN
UBE2J1	6.66E-33	0.297125245	0.621	0.353	7.72E-29	2	UBE2J1
VAMP51	7.09E-33	0.300053542	0.899	0.68	8.21E-29	2	VAMP5
SLC25A24	1.18E-32	0.266179122	0.32	0.137	1.37E-28	2	SLC25A24
ATP6V0E1	1.34E-32	0.362514084	0.959	0.89	1.56E-28	2	ATP6V0E1
FNIP2	1.47E-32	0.332114969	0.676	0.41	1.70E-28	2	FNIP2
GNG2	1.88E-32	0.257293591	0.455	0.221	2.18E-28	2	GNG2
LMAN1	2.32E-32	0.285579616	0.465	0.234	2.69E-28	2	LMAN1
SSB	2.45E-32	0.346490586	0.749	0.477	2.84E-28	2	SSB
UTRN	2.84E-32	0.257667972	0.482	0.24	3.29E-28	2	UTRN
CTNNA1	4.96E-32	0.262165693	0.51	0.261	5.75E-28	2	CTNNA1
PDIA6	1.68E-31	0.424928711	0.79	0.563	1.94E-27	2	PDIA6
ATOX1	2.36E-31	0.335212872	0.864	0.639	2.74E-27	2	ATOX1
GLO1	3.25E-31	0.270851377	0.502	0.259	3.77E-27	2	GLO1
SLC15A3	3.30E-31	0.258652091	0.462	0.23	3.83E-27	2	SLC15A3
POMP	4.05E-31	0.345390378	0.977	0.915	4.69E-27	2	POMP
SDCBP	4.40E-31	0.313688429	0.963	0.851	5.10E-27	2	SDCBP
TNFAIP3	4.79E-31	0.745657796	0.762	0.576	5.55E-27	2	TNFAIP3
NBEAL1	4.98E-31	0.304454034	0.955	0.843	5.77E-27	2	NBEAL1
ADIPOR1	6.11E-31	0.318884975	0.601	0.348	7.08E-27	2	ADIPOR1
SMS	1.01E-30	0.306665967	0.745	0.481	1.17E-26	2	SMS
PCBP1	1.20E-30	0.340409422	0.943	0.789	1.40E-26	2	PCBP1
STAT11	1.56E-30	0.277273915	0.84	0.555	1.81E-26	2	STAT1
CHID1	2.03E-30	0.258818828	0.423	0.21	2.35E-26	2	CHID1
PRDX4	2.05E-30	0.264759976	0.493	0.256	2.38E-26	2	PRDX4
TIPARP	2.63E-30	0.340912963	0.566	0.327	3.05E-26	2	TIPARP
ARMCX3	3.36E-30	0.288324403	0.469	0.242	3.90E-26	2	ARMCX3
AMD1	3.58E-30	0.328080216	0.626	0.363	4.15E-26	2	AMD1
MYCBP2	1.09E-29	0.266459111	0.561	0.314	1.26E-25	2	MYCBP2
IER31	1.37E-29	0.717558739	0.788	0.636	1.59E-25	2	IER3
SELT	4.04E-29	0.340149834	0.838	0.608	4.69E-25	2	SELT
SNAP23	4.70E-29	0.281850652	0.617	0.355	5.45E-25	2	SNAP23
MEF2A	6.17E-29	0.254201948	0.49	0.251	7.15E-25	2	MEF2A
RASSF4	8.19E-29	0.285475586	0.615	0.354	9.50E-25	2	RASSF4
SKAP2	9.58E-29	0.307036802	0.721	0.468	1.11E-24	2	SKAP2
PUM1	2.12E-28	0.254104131	0.355	0.167	2.45E-24	2	PUM1
CHMP3	3.28E-28	0.268170225	0.598	0.344	3.80E-24	2	CHMP3
SIK1	3.32E-28	0.351015602	0.546	0.313	3.84E-24	2	SIK1
EMR2	3.51E-28	0.278752183	0.469	0.248	4.06E-24	2	EMR2
RAB10	4.41E-28	0.31457516	0.7	0.438	5.11E-24	2	RAB10
PELI1	4.58E-28	0.276771757	0.31	0.139	5.31E-24	2	PELI1
PDCD4	5.84E-28	0.25213104	0.541	0.298	6.77E-24	2	PDCD4
GLRX	7.27E-28	0.346748582	0.806	0.561	8.42E-24	2	GLRX
NR4A1	7.87E-28	0.394576599	0.805	0.6	9.12E-24	2	NR4A1
METAP2	8.25E-28	0.268919015	0.638	0.378	9.56E-24	2	METAP2
MAT2B	1.29E-27	0.274042313	0.467	0.251	1.49E-23	2	MAT2B
HSBP1	1.68E-27	0.32693239	0.838	0.634	1.94E-23	2	HSBP1
SSU72	1.77E-27	0.27228981	0.644	0.386	2.05E-23	2	SSU72
SFPQ	2.39E-27	0.307456141	0.732	0.459	2.77E-23	2	SFPQ
DYNC1I2	2.97E-27	0.287489794	0.622	0.37	3.44E-23	2	DYNC1I2
PDIA4	4.50E-27	0.299829203	0.539	0.311	5.21E-23	2	PDIA4
ABL21	5.07E-27	0.524935228	0.332	0.168	5.88E-23	2	ABL2
CD53	7.75E-27	0.332568975	0.905	0.748	8.99E-23	2	CD53
PLEK	9.50E-27	0.347793252	0.904	0.736	1.10E-22	2	PLEK
RAB311	1.15E-26	0.304333236	0.788	0.537	1.33E-22	2	RAB31
TCEAL8	1.45E-26	0.253161415	0.475	0.259	1.68E-22	2	TCEAL8
IL10RB	1.65E-26	0.258868867	0.587	0.336	1.91E-22	2	IL10RB
CELF2	3.88E-26	0.306844121	0.677	0.422	4.49E-22	2	CELF2
PRDM1	4.55E-26	0.497709466	0.397	0.217	5.27E-22	2	PRDM1
ADPGK	7.67E-26	0.259446717	0.569	0.324	8.89E-22	2	ADPGK
ZFAND51	8.06E-26	0.379553537	0.788	0.555	9.34E-22	2	ZFAND5
EMC7	4.86E-25	0.271086115	0.586	0.35	5.63E-21	2	EMC7
GTF2A2	1.43E-24	0.295184519	0.662	0.411	1.65E-20	2	GTF2A2
FOSB1	1.88E-24	0.504890901	0.883	0.78	2.18E-20	2	FOSB
ACTR2	2.35E-24	0.344516272	0.849	0.641	2.73E-20	2	ACTR2
CCNL1	2.45E-24	0.393060466	0.838	0.644	2.84E-20	2	CCNL1
RAP1B	2.54E-24	0.2591951	0.832	0.622	2.94E-20	2	RAP1B
YWHAQ	2.55E-24	0.306523779	0.725	0.497	2.96E-20	2	YWHAQ
UFM1	7.14E-24	0.251007753	0.595	0.349	8.27E-20	2	UFM1
DNAJA1	2.40E-23	0.32308343	0.852	0.627	2.78E-19	2	DNAJA1
SERPINF1	2.88E-23	0.380911255	0.316	0.165	3.34E-19	2	SERPINF1
CHMP5	3.20E-23	0.261137137	0.702	0.459	3.71E-19	2	CHMP5
EPSTI1	3.81E-23	0.275659977	0.85	0.644	4.41E-19	2	EPSTI1
YWHAB	4.10E-23	0.313227302	0.927	0.821	4.75E-19	2	YWHAB
MBNL1	9.46E-23	0.295153171	0.748	0.505	1.10E-18	2	MBNL1
REL	1.57E-22	0.517844662	0.881	0.783	1.82E-18	2	REL
C20orf24	2.65E-22	0.315430215	0.68	0.456	3.07E-18	2	C20orf24
NUCKS1	3.36E-22	0.259297851	0.788	0.534	3.90E-18	2	NUCKS1
ATP6AP1	5.18E-22	0.271315415	0.702	0.455	6.01E-18	2	ATP6AP1
LAPTM4A	6.05E-22	0.27183318	0.893	0.732	7.01E-18	2	LAPTM4A
RNF1301	6.42E-22	0.279839947	0.873	0.669	7.44E-18	2	RNF130
CD97	8.31E-22	0.265477132	0.668	0.424	9.63E-18	2	CD97
SP110	8.94E-22	0.260941134	0.648	0.422	1.04E-17	2	SP110
PPT1	1.66E-21	0.258507348	0.874	0.688	1.92E-17	2	PPT1
CXCL31	2.39E-21	0.501663508	0.519	0.337	2.77E-17	2	CXCL3
CAPZA1	2.52E-21	0.267790038	0.862	0.678	2.92E-17	2	CAPZA1
HCLS1	3.31E-20	0.277274687	0.857	0.695	3.83E-16	2	HCLS1
M6PR	3.42E-20	0.273992702	0.74	0.529	3.97E-16	2	M6PR
DYNLL1	1.95E-19	0.316789646	0.903	0.761	2.26E-15	2	DYNLL1
YBX31	2.27E-19	0.259202288	0.714	0.487	2.63E-15	2	YBX3
CYLD	3.61E-19	0.266464509	0.443	0.264	4.18E-15	2	CYLD
FOS1	6.23E-19	0.45013615	0.957	0.904	7.22E-15	2	FOS
ATF31	1.55E-18	0.289370273	0.758	0.563	1.80E-14	2	ATF3
POLR2L	2.62E-18	0.257257936	0.925	0.825	3.04E-14	2	POLR2L
SGK11	2.81E-18	0.35236758	0.809	0.622	3.26E-14	2	SGK1
CXCL21	4.72E-18	0.430611414	0.629	0.459	5.47E-14	2	CXCL2
DAZAP2	5.99E-17	0.271133297	0.888	0.731	6.94E-13	2	DAZAP2
NDUFA41	7.51E-17	0.273726273	0.957	0.894	8.70E-13	2	NDUFA4
ST13	2.47E-16	0.252991971	0.82	0.627	2.87E-12	2	ST13
BIRC3	8.96E-16	0.433250236	0.593	0.43	1.04E-11	2	BIRC3
ARL5B	2.36E-15	0.2798792	0.443	0.284	2.73E-11	2	ARL5B
MIDN	5.20E-15	0.388673146	0.638	0.478	6.03E-11	2	MIDN
NR4A3	1.97E-13	0.476900023	0.599	0.447	2.28E-09	2	NR4A3
KDM6B	1.69E-12	0.352548944	0.686	0.551	1.96E-08	2	KDM6B
SELK1	9.49E-12	0.435305688	0.9	0.802	1.10E-07	2	SELK
NFKB1	4.98E-11	0.287988089	0.523	0.384	5.78E-07	2	NFKB1
IL1B1	0.000187502	0.367512647	0.618	0.573	1	2	IL1B
CEBPB1	1.03E-193	2.116705548	0.952	0.553	1.19E-189	3	CEBPB
AQP9	2.33E-191	1.570067921	0.604	0.123	2.70E-187	3	AQP9
RPL28	1.20E-163	0.659261372	1	1	1.40E-159	3	RPL28
COTL11	2.03E-147	1.405603392	0.965	0.755	2.36E-143	3	COTL1
RPL37	8.46E-144	0.738368733	1	0.997	9.81E-140	3	RPL37
RPL17	7.20E-141	1.006579339	0.977	0.926	8.35E-137	3	RPL17
S100A81	7.15E-137	2.145530479	0.892	0.472	8.28E-133	3	S100A8
S100A9	2.27E-136	2.221447069	0.959	0.66	2.63E-132	3	S100A9
PHLDA1	2.12E-132	1.959943986	0.734	0.332	2.45E-128	3	PHLDA1
NEAT11	3.32E-131	1.066520498	1	0.993	3.84E-127	3	NEAT1
RPS11	6.66E-131	0.725020128	1	0.998	7.72E-127	3	RPS11
BTG11	2.17E-126	1.327328097	0.988	0.87	2.52E-122	3	BTG1
RPL36A1	6.73E-126	0.806854561	0.996	0.984	7.80E-122	3	RPL36A
RPS24	1.73E-125	0.587640047	1	0.999	2.01E-121	3	RPS24
UBA52	3.59E-125	0.598503875	1	0.998	4.16E-121	3	UBA52
TPT12	3.98E-125	0.656170454	1	0.999	4.61E-121	3	TPT1
TIMP11	7.39E-125	1.528985164	0.992	0.905	8.56E-121	3	TIMP1
SRGN1	1.04E-124	0.926490944	1	0.998	1.20E-120	3	SRGN
MT-ND31	2.04E-124	0.840798903	1	0.994	2.37E-120	3	MT-ND3
VCAN1	8.46E-124	1.459061667	0.705	0.238	9.80E-120	3	VCAN
ALB1	3.16E-118	1.106205613	0.786	0.323	3.66E-114	3	ALB
MAFB1	2.29E-117	1.587528855	0.832	0.462	2.65E-113	3	MAFB
PPIF	3.84E-113	1.628851613	0.792	0.449	4.45E-109	3	PPIF
NAMPT1	2.94E-112	1.237623616	0.94	0.777	3.40E-108	3	NAMPT
SOD21	7.05E-112	1.386060214	0.979	0.834	8.17E-108	3	SOD2
RPS10	1.47E-111	0.693886483	0.998	0.99	1.70E-107	3	RPS10
ATP2B11	1.43E-110	1.49882156	0.884	0.656	1.66E-106	3	ATP2B1
SERPINB9	1.68E-110	1.461588011	0.84	0.553	1.95E-106	3	SERPINB9
GABARAP1	1.87E-108	0.927194776	0.965	0.846	2.17E-104	3	GABARAP
RPL38	1.39E-106	0.621165098	1	0.996	1.61E-102	3	RPL38
C5AR11	1.26E-97	1.26893982	0.859	0.536	1.46E-93	3	C5AR1
CSTA1	3.38E-96	1.051189678	0.896	0.609	3.92E-92	3	CSTA
SERPINA11	1.19E-95	0.895522472	0.971	0.798	1.38E-91	3	SERPINA1
SLC11A11	6.33E-95	1.16988287	0.649	0.262	7.33E-91	3	SLC11A1
MT-ATP61	1.09E-92	0.673722904	0.998	0.995	1.27E-88	3	MT-ATP6
DUSP6	1.58E-92	1.654981754	0.579	0.235	1.83E-88	3	DUSP6
NBPF15	1.91E-92	1.167631944	0.641	0.301	2.22E-88	3	NBPF15
CTNNB1	1.13E-90	1.279518983	0.817	0.555	1.31E-86	3	CTNNB1
SLA	2.01E-89	1.248654506	0.685	0.36	2.33E-85	3	SLA
RPS261	3.11E-89	0.746916062	0.994	0.941	3.61E-85	3	RPS26
CTSS1	1.04E-88	0.77262601	0.996	0.976	1.20E-84	3	CTSS
MT-ND21	4.57E-88	0.65607002	1	0.993	5.29E-84	3	MT-ND2
NBEAL11	5.89E-87	0.829982065	0.94	0.85	6.83E-83	3	NBEAL1
CRADD	4.27E-85	1.219645491	0.384	0.103	4.95E-81	3	CRADD
CD93	4.33E-85	1.360032259	0.568	0.246	5.02E-81	3	CD93
SAT11	6.94E-84	0.72080401	1	0.998	8.04E-80	3	SAT1
GPCPD11	4.51E-83	1.086163689	0.666	0.345	5.23E-79	3	GPCPD1
ATP13A3	9.68E-82	1.15774092	0.585	0.264	1.12E-77	3	ATP13A3
RPS21	1.07E-81	0.567728195	0.994	0.986	1.25E-77	3	RPS21
MT-CO21	1.44E-81	0.500392836	1	0.998	1.67E-77	3	MT-CO2
RPS12	2.44E-81	0.465218927	1	1	2.83E-77	3	RPS12
RPL23	1.13E-80	0.552087583	0.996	0.995	1.32E-76	3	RPL23
G0S21	4.80E-80	1.237294833	0.873	0.524	5.56E-76	3	G0S2
S100A62	8.58E-80	0.881088511	0.99	0.879	9.95E-76	3	S100A6
RPLP2	1.18E-78	0.40135772	1	1	1.36E-74	3	RPLP2
CD441	1.13E-76	1.01214047	0.94	0.796	1.31E-72	3	CD44
RPL37A	5.65E-76	0.472058399	1	0.999	6.54E-72	3	RPL37A
FAU	4.98E-73	0.443936039	1	0.998	5.77E-69	3	FAU
BCL2A11	5.70E-73	1.096738561	0.886	0.657	6.61E-69	3	BCL2A1
RPL391	1.43E-72	0.415992546	1	1	1.66E-68	3	RPL39
BRI31	3.74E-72	0.971350927	0.77	0.458	4.33E-68	3	BRI3
SNORA76	2.39E-71	1.031973527	0.591	0.299	2.77E-67	3	SNORA76
SMAD3	2.97E-71	0.684551321	0.288	0.065	3.45E-67	3	SMAD3
RPS271	3.99E-70	0.415394712	1	1	4.62E-66	3	RPS27
NRIP11	4.58E-70	1.073827634	0.473	0.189	5.30E-66	3	NRIP1
B4GALT5	8.15E-70	0.897592159	0.454	0.17	9.45E-66	3	B4GALT5
UPP11	9.71E-69	0.96820432	0.705	0.419	1.13E-64	3	UPP1
LIMS11	1.40E-68	1.168756842	0.807	0.653	1.63E-64	3	LIMS1
RPL9	6.08E-68	0.446088868	0.998	0.997	7.05E-64	3	RPL9
CD521	2.33E-67	0.77773123	0.977	0.857	2.70E-63	3	CD52
MT-ND11	1.01E-66	0.580610901	0.998	0.987	1.17E-62	3	MT-ND1
RPS91	2.49E-66	0.427164375	0.998	1	2.89E-62	3	RPS9
TNFRSF1B	4.78E-66	1.009997429	0.793	0.611	5.54E-62	3	TNFRSF1B
ANPEP1	8.23E-65	1.032922151	0.55	0.255	9.54E-61	3	ANPEP
EHD1	7.73E-64	1.022136431	0.568	0.284	8.96E-60	3	EHD1
RPS29	2.73E-63	0.38059776	1	0.999	3.16E-59	3	RPS29
S100A42	8.95E-63	0.634125647	0.992	0.919	1.04E-58	3	S100A4
HIF1A1	1.27E-62	1.134433102	0.761	0.557	1.47E-58	3	HIF1A
ZEB2	2.72E-62	0.916867003	0.799	0.607	3.15E-58	3	ZEB2
RPS16	3.90E-62	0.422159307	1	0.998	4.52E-58	3	RPS16
CCRL2	3.11E-61	1.00497547	0.631	0.343	3.61E-57	3	CCRL2
METRNL	2.55E-60	0.934770562	0.633	0.376	2.96E-56	3	METRNL
PLIN22	1.21E-59	1.220144387	0.847	0.622	1.40E-55	3	PLIN2
MT-ND41	1.33E-59	0.416522868	1	0.998	1.54E-55	3	MT-ND4
RPL30	1.77E-58	0.405934341	1	0.999	2.05E-54	3	RPL30
MT-CO11	2.00E-58	0.368100258	1	0.999	2.32E-54	3	MT-CO1
FLNA	2.24E-58	1.014742626	0.637	0.391	2.60E-54	3	FLNA
SNN1	8.38E-58	0.857668341	0.5	0.241	9.71E-54	3	SNN
LYN1	1.03E-57	0.855840232	0.681	0.442	1.19E-53	3	LYN
ACSL11	1.04E-57	1.016398416	0.548	0.28	1.20E-53	3	ACSL1
RPL261	1.81E-57	0.385141491	1	0.999	2.10E-53	3	RPL26
WARS	2.50E-57	0.977669373	0.67	0.427	2.90E-53	3	WARS
NUMB	4.47E-57	1.006693133	0.548	0.292	5.18E-53	3	NUMB
FTH11	4.34E-56	0.46946608	1	1	5.03E-52	3	FTH1
FAM107B	5.22E-55	1.208485356	0.542	0.3	6.05E-51	3	FAM107B
TYMP1	2.35E-53	0.613481816	0.958	0.882	2.73E-49	3	TYMP
B3GNT5	8.51E-52	1.012424914	0.371	0.143	9.87E-48	3	B3GNT5
RPL24	1.46E-49	0.408017611	0.996	0.992	1.70E-45	3	RPL24
CD481	2.81E-49	0.776795895	0.795	0.681	3.25E-45	3	CD48
RPL14	4.67E-49	0.393510685	0.998	0.996	5.41E-45	3	RPL14
MARCKS1	7.93E-49	0.853490806	0.817	0.598	9.19E-45	3	MARCKS
RPL271	8.76E-49	0.391565848	1	0.996	1.02E-44	3	RPL27
FGR1	5.78E-48	0.77126081	0.618	0.381	6.70E-44	3	FGR
RPSAP58	9.21E-48	0.657855205	0.865	0.78	1.07E-43	3	RPSAP58
YBX32	1.35E-47	0.854462244	0.708	0.499	1.57E-43	3	YBX3
LCP21	2.68E-47	0.824004497	0.712	0.517	3.10E-43	3	LCP2
LST11	7.03E-46	0.565364356	0.992	0.956	8.15E-42	3	LST1
PFDN51	1.05E-45	0.374287679	0.998	0.996	1.21E-41	3	PFDN5
IRF2BP2	6.00E-45	0.828039745	0.67	0.504	6.96E-41	3	IRF2BP2
SLC43A21	1.19E-44	0.822645173	0.635	0.427	1.38E-40	3	SLC43A2
IL1RN1	9.80E-44	1.426529306	0.562	0.326	1.14E-39	3	IL1RN
TGM2	5.01E-43	1.322473628	0.456	0.247	5.81E-39	3	TGM2
TLE3	2.10E-42	0.806103048	0.448	0.228	2.43E-38	3	TLE3
RPS15A	2.58E-42	0.321189111	1	0.999	2.99E-38	3	RPS15A
NBPF10	3.12E-42	0.819035707	0.527	0.315	3.62E-38	3	NBPF10
NINJ11	1.26E-41	0.697974987	0.815	0.658	1.47E-37	3	NINJ1
LPCAT1	2.66E-41	0.734405087	0.376	0.169	3.08E-37	3	LPCAT1
GK1	3.84E-41	0.914242799	0.558	0.339	4.45E-37	3	GK
MT-CYB1	7.95E-41	0.410231893	0.998	0.99	9.21E-37	3	MT-CYB
GSTO11	2.27E-40	0.585087881	0.896	0.803	2.63E-36	3	GSTO1
RPS28	3.26E-40	0.275119515	1	0.999	3.78E-36	3	RPS28
CYBB1	5.08E-40	0.687778095	0.817	0.649	5.89E-36	3	CYBB
UBE2R2	3.30E-39	0.741859563	0.566	0.372	3.82E-35	3	UBE2R2
BACH1	4.42E-39	0.711277683	0.483	0.271	5.12E-35	3	BACH1
ZBTB43	1.00E-38	0.727317712	0.392	0.188	1.16E-34	3	ZBTB43
LTA4H	2.43E-38	0.778717006	0.598	0.402	2.81E-34	3	LTA4H
PNP	3.24E-38	0.837185758	0.407	0.205	3.76E-34	3	PNP
HES4	8.51E-38	0.979110623	0.431	0.223	9.86E-34	3	HES4
CHST15	8.75E-37	0.585744942	0.282	0.106	1.01E-32	3	CHST15
APLP21	1.34E-36	0.661488183	0.792	0.656	1.55E-32	3	APLP2
FOSL2	1.34E-36	0.720011069	0.718	0.563	1.56E-32	3	FOSL2
NFKB11	4.00E-36	0.845168568	0.579	0.385	4.63E-32	3	NFKB1
H3F3A	4.60E-36	0.388359879	0.998	0.996	5.33E-32	3	H3F3A
MT-CO31	5.16E-36	0.279029881	1	0.999	5.99E-32	3	MT-CO3
DDX21	1.66E-35	0.771132175	0.734	0.639	1.92E-31	3	DDX21
EFHD2	1.97E-35	0.666013603	0.674	0.529	2.28E-31	3	EFHD2
ZBTB7A	3.06E-35	0.703722991	0.373	0.185	3.54E-31	3	ZBTB7A
LYZ2	4.77E-35	0.529536337	0.996	0.985	5.53E-31	3	LYZ
SFPQ1	5.92E-35	0.692980609	0.637	0.484	6.86E-31	3	SFPQ
RGCC1	1.74E-34	1.060800944	0.571	0.364	2.01E-30	3	RGCC
ZFAS1	2.72E-34	0.600949327	0.84	0.797	3.15E-30	3	ZFAS1
RPL321	2.75E-34	0.293498085	1	1	3.19E-30	3	RPL32
CXCL22	4.82E-34	0.857841559	0.712	0.458	5.59E-30	3	CXCL2
CDKN1A1	5.02E-34	0.679422483	0.71	0.538	5.82E-30	3	CDKN1A
JARID2	4.59E-33	0.822123054	0.454	0.266	5.32E-29	3	JARID2
ACSL3	2.34E-32	1.033687603	0.425	0.249	2.72E-28	3	ACSL3
LITAF	3.16E-32	0.67374497	0.875	0.827	3.66E-28	3	LITAF
IL6R	7.45E-32	0.709409991	0.45	0.27	8.63E-28	3	IL6R
EZR	1.23E-31	0.650813898	0.726	0.589	1.42E-27	3	EZR
PLAUR1	1.64E-31	0.582754701	0.948	0.868	1.90E-27	3	PLAUR
CXXC5	2.04E-31	0.643625053	0.33	0.157	2.36E-27	3	CXXC5
ATP5D1	3.48E-31	0.588171289	0.728	0.575	4.04E-27	3	ATP5D
PABPC41	4.40E-31	0.674337103	0.587	0.422	5.09E-27	3	PABPC4
PTP4A2	7.50E-31	0.626602032	0.685	0.567	8.69E-27	3	PTP4A2
CTSL1	1.23E-30	0.611961946	0.776	0.538	1.43E-26	3	CTSL
EMP31	2.19E-30	0.487071289	0.938	0.901	2.54E-26	3	EMP3
THBD1	2.51E-30	0.941945689	0.496	0.301	2.91E-26	3	THBD
JOSD1	3.72E-30	0.634219635	0.442	0.262	4.31E-26	3	JOSD1
ITGA5	4.26E-30	0.614424916	0.276	0.116	4.94E-26	3	ITGA5
PRKAG2	4.81E-30	0.693632387	0.376	0.203	5.57E-26	3	PRKAG2
RPL291	7.32E-30	0.307999735	1	0.993	8.48E-26	3	RPL29
WTAP	8.32E-30	0.806303527	0.624	0.486	9.65E-26	3	WTAP
INSIG11	3.86E-29	0.804650653	0.751	0.623	4.47E-25	3	INSIG1
SLC25A371	6.37E-29	0.776425662	0.442	0.261	7.38E-25	3	SLC25A37
NACA	1.48E-28	0.337766163	0.985	0.989	1.71E-24	3	NACA
MESDC11	1.84E-28	0.80355435	0.338	0.175	2.14E-24	3	MESDC1
PABPC1	2.17E-28	0.374051648	0.979	0.969	2.51E-24	3	PABPC1
IL81	2.32E-28	1.336620641	0.72	0.549	2.69E-24	3	IL8
NRG1	3.20E-28	0.469409763	0.253	0.096	3.71E-24	3	NRG1
VEGFA1	3.63E-28	0.763211831	0.544	0.358	4.21E-24	3	VEGFA
EEF1G	3.83E-28	0.62068413	0.562	0.421	4.44E-24	3	EEF1G
VMP1	3.91E-28	0.700672635	0.784	0.731	4.53E-24	3	VMP1
TWISTNB1	4.26E-28	1.091098505	0.486	0.315	4.94E-24	3	TWISTNB
UQCRB	4.62E-28	0.375011006	0.977	0.972	5.35E-24	3	UQCRB
RASSF3	1.22E-27	0.601960517	0.425	0.254	1.42E-23	3	RASSF3
MAP2K3	2.12E-27	0.622413151	0.502	0.334	2.45E-23	3	MAP2K3
TOMM7	2.31E-27	0.399739939	0.938	0.923	2.68E-23	3	TOMM7
EIF11	3.65E-27	0.276933047	1	1	4.23E-23	3	EIF1
FNIP21	4.58E-27	0.80503536	0.569	0.436	5.31E-23	3	FNIP2
STXBP21	7.64E-27	0.601531892	0.656	0.526	8.86E-23	3	STXBP2
SEC62	1.85E-26	0.643154175	0.77	0.716	2.15E-22	3	SEC62
GNA13	1.93E-26	0.675110689	0.583	0.452	2.24E-22	3	GNA13
RPL35A1	2.03E-26	0.272137752	1	0.998	2.35E-22	3	RPL35A
SPAG91	2.58E-26	0.677013593	0.502	0.35	2.99E-22	3	SPAG9
CSGALNACT2	3.53E-26	0.603570263	0.332	0.174	4.10E-22	3	CSGALNACT2
PNRC12	4.19E-26	0.33544244	0.894	0.718	4.86E-22	3	PNRC1
LCP1	1.02E-25	0.485150873	0.859	0.783	1.18E-21	3	LCP1
EEF1A11	1.89E-25	0.261622109	1	1	2.19E-21	3	EEF1A1
AGPAT9	4.29E-25	0.78869044	0.365	0.2	4.97E-21	3	AGPAT9
FOXO3	6.31E-25	0.640262218	0.459	0.298	7.32E-21	3	FOXO3
RHOQ	6.45E-25	0.670406955	0.409	0.256	7.47E-21	3	RHOQ
PLEK1	9.19E-25	0.536215132	0.828	0.754	1.06E-20	3	PLEK
CPEB41	9.57E-25	0.652682946	0.394	0.237	1.11E-20	3	CPEB4
TYROBP1	1.11E-24	0.292914107	1	0.965	1.28E-20	3	TYROBP
RPS17	1.23E-24	0.540030637	0.407	0.253	1.42E-20	3	RPS17
TSPO2	2.22E-24	0.412099197	0.907	0.806	2.58E-20	3	TSPO
LINC00936	2.93E-24	0.585508798	0.595	0.432	3.39E-20	3	LINC00936
AP1S21	3.69E-24	0.434414998	0.834	0.771	4.28E-20	3	AP1S2
KCTD20	8.91E-24	0.641506817	0.38	0.235	1.03E-19	3	KCTD20
DENND5A	1.35E-23	0.472409194	0.253	0.115	1.57E-19	3	DENND5A
RAC11	2.11E-23	0.416045692	0.84	0.648	2.44E-19	3	RAC1
NFAT5	2.15E-23	0.540873209	0.349	0.197	2.49E-19	3	NFAT5
MCL1	2.38E-23	0.462470976	0.927	0.906	2.76E-19	3	MCL1
ASPH	2.87E-23	0.767899782	0.274	0.137	3.33E-19	3	ASPH
FGD4	3.10E-23	0.55959454	0.342	0.192	3.59E-19	3	FGD4
TKT1	3.46E-23	0.541175531	0.764	0.71	4.01E-19	3	TKT
SAMSN11	3.62E-23	0.49421621	0.764	0.655	4.19E-19	3	SAMSN1
LRRFIP1	6.03E-23	0.562770016	0.801	0.762	6.99E-19	3	LRRFIP1
ZFYVE16	1.01E-22	0.654853707	0.481	0.336	1.17E-18	3	ZFYVE16
CD55	1.07E-22	0.581766772	0.701	0.605	1.24E-18	3	CD55
ARHGAP26	1.15E-22	0.491778671	0.272	0.132	1.33E-18	3	ARHGAP26
PNPLA81	1.28E-22	0.666654366	0.49	0.357	1.49E-18	3	PNPLA8
RNF1451	1.96E-22	0.678748604	0.486	0.351	2.27E-18	3	RNF145
ETS21	2.42E-22	0.651318394	0.533	0.388	2.80E-18	3	ETS2
THBS11	3.55E-22	1.136200775	0.334	0.177	4.11E-18	3	THBS1
CDC42EP3	8.01E-22	0.617326994	0.28	0.139	9.29E-18	3	CDC42EP3
EEF1D1	1.07E-21	0.300794596	0.986	0.978	1.25E-17	3	EEF1D
ATP5EP21	1.11E-21	0.4668111	0.274	0.139	1.28E-17	3	ATP5EP2
FCER1G2	2.92E-21	0.281585568	1	0.969	3.39E-17	3	FCER1G
IL1B2	3.40E-21	0.959135667	0.708	0.565	3.94E-17	3	IL1B
PCBP11	6.53E-21	0.394226183	0.842	0.808	7.56E-17	3	PCBP1
MGAT1	6.93E-21	0.53068635	0.712	0.66	8.04E-17	3	MGAT1
NSA2	5.38E-20	0.561184564	0.566	0.468	6.24E-16	3	NSA2
ERGIC1	1.00E-19	0.556725498	0.357	0.225	1.16E-15	3	ERGIC1
ISG20	1.80E-19	0.580913986	0.577	0.451	2.09E-15	3	ISG20
CHMP4B	1.95E-19	0.566186424	0.581	0.499	2.27E-15	3	CHMP4B
CXCL32	2.78E-19	0.596952181	0.535	0.345	3.23E-15	3	CXCL3
CD371	5.22E-19	0.462244526	0.776	0.732	6.05E-15	3	CD37
ARFGAP3	1.26E-18	0.569841262	0.378	0.254	1.47E-14	3	ARFGAP3
ZFP36L11	2.95E-18	0.739345166	0.805	0.785	3.41E-14	3	ZFP36L1
CITED21	4.14E-18	0.691408302	0.361	0.229	4.80E-14	3	CITED2
MYO9B	4.54E-18	0.556274497	0.452	0.336	5.26E-14	3	MYO9B
KDM6B1	4.61E-18	0.511605009	0.66	0.561	5.34E-14	3	KDM6B
STARD41	5.12E-18	0.487026898	0.255	0.133	5.94E-14	3	STARD4
SH2B31	7.04E-18	0.561869629	0.485	0.375	8.16E-14	3	SH2B3
PAPSS2	1.09E-17	0.476662469	0.276	0.15	1.26E-13	3	PAPSS2
EMILIN2	2.21E-17	0.408315205	0.28	0.156	2.57E-13	3	EMILIN2
C9orf72	2.72E-17	0.496795881	0.471	0.342	3.15E-13	3	C9orf72
FMNL1	3.11E-17	0.465481337	0.492	0.373	3.61E-13	3	FMNL1
IER32	3.60E-17	0.416964926	0.764	0.646	4.17E-13	3	IER3
ACTR21	1.37E-16	0.441095839	0.722	0.666	1.59E-12	3	ACTR2
IFITM31	1.44E-16	0.430625899	0.948	0.896	1.67E-12	3	IFITM3
JUND1	1.67E-16	0.449231564	0.774	0.751	1.93E-12	3	JUND
MAPK61	1.80E-16	0.535643077	0.361	0.241	2.09E-12	3	MAPK6
ZMIZ1	2.12E-16	0.542011163	0.297	0.181	2.46E-12	3	ZMIZ1
SPHK11	2.22E-16	0.48499328	0.268	0.153	2.57E-12	3	SPHK1
EMR21	2.93E-16	0.515109543	0.39	0.268	3.39E-12	3	EMR2
BASP11	4.75E-16	0.778809059	0.573	0.479	5.50E-12	3	BASP1
FNDC3B1	5.58E-16	0.599727436	0.34	0.223	6.46E-12	3	FNDC3B
ASAH12	6.01E-16	0.274758203	0.888	0.761	6.96E-12	3	ASAH1
YWHAZ	7.18E-16	0.381543075	0.82	0.804	8.32E-12	3	YWHAZ
ZYX	1.16E-15	0.487114625	0.585	0.512	1.34E-11	3	ZYX
B4GALT11	1.42E-15	0.734287315	0.548	0.45	1.64E-11	3	B4GALT1
XIAP	1.75E-15	0.479344038	0.309	0.194	2.03E-11	3	XIAP
EAF1	3.63E-15	0.465431714	0.278	0.162	4.20E-11	3	EAF1
MALT1	4.42E-15	0.41487472	0.268	0.155	5.12E-11	3	MALT1
DAZAP21	5.33E-15	0.324494552	0.778	0.752	6.18E-11	3	DAZAP2
RYBP	7.35E-15	0.463315798	0.288	0.176	8.51E-11	3	RYBP
SERPINB1	7.37E-15	0.529310608	0.73	0.712	8.54E-11	3	SERPINB1
KYNU	1.23E-14	0.526849014	0.473	0.379	1.43E-10	3	KYNU
NCF21	1.48E-14	0.478940581	0.544	0.458	1.71E-10	3	NCF2
ERN1	1.52E-14	0.484201772	0.284	0.172	1.76E-10	3	ERN1
CARD161	3.15E-14	0.377548546	0.753	0.729	3.65E-10	3	CARD16
YBX12	4.54E-14	0.271210115	0.95	0.857	5.26E-10	3	YBX1
RNF149	8.18E-14	0.446906482	0.676	0.644	9.49E-10	3	RNF149
CMTM61	8.40E-14	0.370744675	0.776	0.778	9.74E-10	3	CMTM6
GNS1	9.95E-14	0.465573371	0.463	0.356	1.15E-09	3	GNS
TNIP1	1.14E-13	0.549091162	0.349	0.252	1.32E-09	3	TNIP1
LYST	1.55E-13	0.462539418	0.361	0.248	1.79E-09	3	LYST
NDUFB1	1.63E-13	0.378717617	0.838	0.825	1.88E-09	3	NDUFB1
RNMT	3.31E-13	0.534091405	0.438	0.352	3.84E-09	3	RNMT
PET100	4.03E-13	0.355115045	0.687	0.647	4.67E-09	3	PET100
CLEC7A1	4.13E-13	0.400225445	0.705	0.661	4.79E-09	3	CLEC7A
FAM49A	4.53E-13	0.483812011	0.475	0.393	5.25E-09	3	FAM49A
MX21	4.85E-13	0.544813022	0.421	0.32	5.62E-09	3	MX2
IQGAP11	4.91E-13	0.40401679	0.687	0.635	5.69E-09	3	IQGAP1
S100A101	5.88E-13	0.305878857	0.89	0.8	6.82E-09	3	S100A10
MAP2K1	8.92E-13	0.451383309	0.382	0.286	1.03E-08	3	MAP2K1
GMFG1	9.45E-13	0.326250754	0.902	0.912	1.10E-08	3	GMFG
SERP1	9.66E-13	0.26887634	0.903	0.917	1.12E-08	3	SERP1
RAB21	1.27E-12	0.434509479	0.313	0.212	1.47E-08	3	RAB21
CAST1	1.52E-12	0.470282556	0.571	0.513	1.76E-08	3	CAST
CDV31	1.65E-12	0.42759652	0.392	0.293	1.91E-08	3	CDV3
AHNAK	2.45E-12	0.420424701	0.512	0.421	2.84E-08	3	AHNAK
CECR11	2.64E-12	0.435420542	0.55	0.49	3.06E-08	3	CECR1
CRTAP	3.41E-12	0.490609865	0.473	0.406	3.95E-08	3	CRTAP
ARF6	3.70E-12	0.48866313	0.591	0.549	4.29E-08	3	ARF6
IFNGR2	8.76E-12	0.473199652	0.477	0.394	1.02E-07	3	IFNGR2
NUP214	1.50E-11	0.430112744	0.458	0.361	1.73E-07	3	NUP214
RHOA	1.80E-11	0.27770721	0.929	0.928	2.09E-07	3	RHOA
EHD4	1.91E-11	0.553566937	0.315	0.224	2.21E-07	3	EHD4
CHCHD102	2.24E-11	0.349185525	0.531	0.417	2.60E-07	3	CHCHD10
TAF10	2.30E-11	0.383733442	0.305	0.212	2.66E-07	3	TAF10
IQSEC1	2.55E-11	0.386027406	0.261	0.166	2.96E-07	3	IQSEC1
SYAP11	4.95E-11	0.531693601	0.589	0.54	5.74E-07	3	SYAP1
RILPL21	4.97E-11	0.429512311	0.641	0.6	5.75E-07	3	RILPL2
IFITM2	6.42E-11	0.43459885	0.813	0.787	7.44E-07	3	IFITM2
PLSCR1	8.60E-11	0.399819931	0.683	0.668	9.96E-07	3	PLSCR1
SLC7A51	1.16E-10	0.406337082	0.27	0.177	1.35E-06	3	SLC7A5
MTPN	1.25E-10	0.40945497	0.602	0.589	1.45E-06	3	MTPN
CCL21	1.50E-10	1.384749382	0.286	0.191	1.74E-06	3	CCL2
RELB	1.78E-10	0.357091106	0.28	0.19	2.06E-06	3	RELB
SH3BP51	1.83E-10	0.49852353	0.388	0.313	2.12E-06	3	SH3BP5
GCH11	2.32E-10	0.432248549	0.305	0.211	2.69E-06	3	GCH1
RHBDF2	2.54E-10	0.377424974	0.295	0.208	2.94E-06	3	RHBDF2
MAP3K8	2.58E-10	0.617406615	0.629	0.627	2.99E-06	3	MAP3K8
CREM1	3.02E-10	0.309931039	0.803	0.75	3.50E-06	3	CREM
DMXL21	3.65E-10	0.379467396	0.347	0.258	4.23E-06	3	DMXL2
RBM3	3.84E-10	0.286381705	0.761	0.769	4.45E-06	3	RBM3
SELL	3.88E-10	0.483667158	0.384	0.3	4.50E-06	3	SELL
C14orf21	4.74E-10	0.314622906	0.892	0.913	5.49E-06	3	C14orf2
RUNX11	7.49E-10	0.458440059	0.342	0.263	8.69E-06	3	RUNX1
MPHOSPH6	9.99E-10	0.450598051	0.334	0.258	1.16E-05	3	MPHOSPH6
LINC00657	1.04E-09	0.418802368	0.349	0.274	1.20E-05	3	LINC00657
RP11-386I14.41	1.24E-09	0.485185969	0.286	0.195	1.43E-05	3	RP11-386I14.4
GNAI2	1.42E-09	0.360372959	0.68	0.669	1.64E-05	3	GNAI2
TPM41	2.03E-09	0.618085642	0.593	0.578	2.35E-05	3	TPM4
LILRB3	2.32E-09	0.423949048	0.299	0.217	2.69E-05	3	LILRB3
PAG11	2.93E-09	0.428809846	0.307	0.226	3.40E-05	3	PAG1
JMJD1C	3.12E-09	0.410003399	0.525	0.476	3.61E-05	3	JMJD1C
EIF4G2	4.22E-09	0.378742436	0.631	0.62	4.89E-05	3	EIF4G2
IRAK3	4.76E-09	0.331051808	0.259	0.176	5.52E-05	3	IRAK3
GRINA1	5.75E-09	0.352249884	0.583	0.533	6.66E-05	3	GRINA
METTL9	6.53E-09	0.402533538	0.465	0.417	7.57E-05	3	METTL9
QKI1	6.62E-09	0.407737866	0.477	0.428	7.67E-05	3	QKI
ARL8B	7.47E-09	0.440999261	0.413	0.355	8.66E-05	3	ARL8B
HPCAL1	8.65E-09	0.387593079	0.28	0.204	0.000100219	3	HPCAL1
RXRA1	9.65E-09	0.337575716	0.284	0.201	0.000111877	3	RXRA
NOTCH2NL	1.20E-08	0.356510067	0.423	0.357	0.000139522	3	NOTCH2NL
RAB1A	1.39E-08	0.341239003	0.568	0.543	0.000161666	3	RAB1A
NOTCH2	1.55E-08	0.338730735	0.276	0.194	0.000179134	3	NOTCH2
DUSP5	2.31E-08	0.35143936	0.255	0.176	0.00026738	3	DUSP5
CHMP1B1	3.51E-08	0.381878272	0.763	0.748	0.000407304	3	CHMP1B
MIR4435-1HG1	4.14E-08	0.536700032	0.367	0.305	0.000479728	3	MIR4435-1HG
SQSTM11	4.69E-08	0.376351198	0.67	0.659	0.00054389	3	SQSTM1
ITGB11	4.73E-08	0.425198305	0.569	0.552	0.000548719	3	ITGB1
TNFRSF1A	4.84E-08	0.543950969	0.465	0.434	0.000561335	3	TNFRSF1A
NABP1	4.91E-08	0.565257172	0.432	0.395	0.00056876	3	NABP1
PDE4B1	5.02E-08	0.374669376	0.548	0.521	0.000582208	3	PDE4B
YTHDF31	5.26E-08	0.321958883	0.315	0.238	0.000609706	3	YTHDF3
MECP2	5.39E-08	0.357885665	0.317	0.247	0.000624132	3	MECP2
HSD17B111	5.75E-08	0.285717606	0.579	0.549	0.000666641	3	HSD17B11
DRAM11	6.38E-08	0.412159901	0.29	0.217	0.000739134	3	DRAM1
FABP51	6.55E-08	0.478117016	0.61	0.578	0.000758838	3	FABP5
TET21	8.06E-08	0.356965197	0.286	0.214	0.000934214	3	TET2
CFLAR1	8.24E-08	0.315898005	0.658	0.654	0.000954918	3	CFLAR
C15orf48	1.47E-07	0.744389883	0.616	0.585	0.00169882	3	C15orf48
CAPNS1	1.93E-07	0.345712312	0.508	0.482	0.002231398	3	CAPNS1
ACSL4	2.10E-07	0.440027676	0.253	0.186	0.002438361	3	ACSL4
MSN	3.73E-07	0.274482214	0.612	0.61	0.004327108	3	MSN
CAPN2	4.42E-07	0.297361049	0.282	0.211	0.00512554	3	CAPN2
ODF3B	5.07E-07	0.362061896	0.421	0.374	0.005871369	3	ODF3B
RAB20	5.07E-07	0.30518982	0.569	0.545	0.005879436	3	RAB20
CYTH1	5.18E-07	0.353752521	0.355	0.302	0.005999446	3	CYTH1
STK101	5.45E-07	0.337812706	0.293	0.228	0.006315188	3	STK10
BID	6.98E-07	0.350345331	0.61	0.615	0.008090676	3	BID
RAB8B	7.38E-07	0.392457334	0.371	0.322	0.008549229	3	RAB8B
AGTRAP	8.62E-07	0.415942306	0.353	0.301	0.009994906	3	AGTRAP
RASSF5	1.05E-06	0.381964647	0.417	0.378	0.012156977	3	RASSF5
REL1	1.25E-06	0.27595	0.805	0.797	0.014448283	3	REL
CSNK1A1	1.29E-06	0.353119789	0.556	0.557	0.014983816	3	CSNK1A1
OXSR1	1.35E-06	0.356936751	0.286	0.228	0.015617059	3	OXSR1
POLR1D	2.12E-06	0.325918918	0.525	0.525	0.024625414	3	POLR1D
PLK31	2.27E-06	0.333086537	0.353	0.299	0.026265209	3	PLK3
C4orf482	2.29E-06	0.305829135	0.492	0.45	0.026544854	3	C4orf48
BZW1	2.34E-06	0.500773867	0.541	0.551	0.027132224	3	BZW1
ETF1	2.68E-06	0.39852767	0.454	0.429	0.031108108	3	ETF1
DDX17	3.57E-06	0.343945933	0.529	0.533	0.041411638	3	DDX17
GABARAPL11	3.72E-06	0.306519646	0.506	0.472	0.043158503	3	GABARAPL1
NDUFB9	3.84E-06	0.416250202	0.587	0.61	0.044451914	3	NDUFB9
LINC00152	5.25E-06	0.467433038	0.5	0.479	0.060816813	3	LINC00152
HSBP11	6.78E-06	0.317147998	0.639	0.668	0.078568908	3	HSBP1
RIOK3	9.14E-06	0.30888933	0.261	0.208	0.105984266	3	RIOK3
TLE41	1.16E-05	0.323092481	0.328	0.279	0.134645376	3	TLE4
FAM45A	1.22E-05	0.395248431	0.313	0.262	0.141284385	3	FAM45A
CD58	1.22E-05	0.320010239	0.34	0.297	0.141953275	3	CD58
TMEM167A	1.23E-05	0.308987616	0.55	0.56	0.142554157	3	TMEM167A
BCL3	1.32E-05	0.348587328	0.293	0.241	0.152777288	3	BCL3
SRSF91	1.46E-05	0.30065173	0.461	0.444	0.169113039	3	SRSF9
TNFAIP21	1.71E-05	0.334210408	0.488	0.447	0.197980491	3	TNFAIP2
CORO1C	1.73E-05	0.447085617	0.351	0.318	0.200431809	3	CORO1C
TOMM20	2.21E-05	0.258042373	0.537	0.544	0.256148388	3	TOMM20
ZCCHC6	4.05E-05	0.280411013	0.251	0.199	0.469288837	3	ZCCHC6
C9orf89	4.67E-05	0.287039424	0.338	0.291	0.541828027	3	C9orf89
ATF4	4.74E-05	0.306832398	0.515	0.519	0.548818849	3	ATF4
TES	4.76E-05	0.296691934	0.284	0.234	0.551418633	3	TES
FAM120A1	6.52E-05	0.285080101	0.357	0.321	0.755204003	3	FAM120A
ACOT9	6.69E-05	0.343366145	0.351	0.323	0.775691271	3	ACOT9
TOP1	7.92E-05	0.361964398	0.45	0.451	0.917552393	3	TOP1
PHF20L1	8.11E-05	0.344877712	0.286	0.245	0.939626153	3	PHF20L1
CUX1	9.19E-05	0.308510571	0.263	0.22	1	3	CUX1
HNRNPL	0.000113112	0.300056902	0.274	0.235	1	3	HNRNPL
NOP101	0.000120711	0.273472491	0.793	0.807	1	3	NOP10
UTRN1	0.000126255	0.288997957	0.311	0.273	1	3	UTRN
MYH9	0.000127284	0.27235852	0.396	0.369	1	3	MYH9
USP36	0.000131213	0.317145739	0.373	0.34	1	3	USP36
LINC-PINT	0.000142219	0.318654618	0.263	0.218	1	3	LINC-PINT
AHR	0.000153287	0.341331921	0.28	0.24	1	3	AHR
PIK3AP11	0.000161382	0.290255088	0.334	0.293	1	3	PIK3AP1
NR4A31	0.00016501	0.271963597	0.504	0.465	1	3	NR4A3
MAP3K2	0.000213119	0.302697163	0.324	0.29	1	3	MAP3K2
EIF5AL1	0.000215857	0.263535719	0.332	0.3	1	3	EIF5AL1
MBD21	0.000216498	0.293965086	0.266	0.224	1	3	MBD2
GNB11	0.000273382	0.312926346	0.409	0.406	1	3	GNB1
EIF1B1	0.000289117	0.350142898	0.525	0.541	1	3	EIF1B
DPYD	0.000381442	0.282812709	0.259	0.22	1	3	DPYD
MMP24-AS11	0.000506175	0.320923278	0.322	0.303	1	3	MMP24-AS1
CEBPD1	0.000537281	0.349888636	0.519	0.512	1	3	CEBPD
MBOAT7	0.000558121	0.298024783	0.264	0.23	1	3	MBOAT7
CCL201	0.000694046	0.745219866	0.282	0.23	1	3	CCL20
RBM471	0.000701844	0.302315034	0.438	0.441	1	3	RBM47
SLC15A31	0.000784503	0.268745488	0.293	0.261	1	3	SLC15A3
TGIF1	0.001005934	0.291079283	0.421	0.403	1	3	TGIF1
MYD88	0.001009186	0.288895158	0.359	0.346	1	3	MYD88
FERMT3	0.001109485	0.307008189	0.459	0.474	1	3	FERMT3
OGFRL1	0.001326391	0.287585222	0.28	0.251	1	3	OGFRL1
WAC	0.001465701	0.299414025	0.33	0.314	1	3	WAC
DYNC1H1	0.001874027	0.331108703	0.29	0.268	1	3	DYNC1H1
KHDRBS1	0.002042537	0.273171923	0.429	0.441	1	3	KHDRBS1
UBE2D11	0.002203646	0.262822377	0.473	0.485	1	3	UBE2D1
ELL21	0.002325069	0.311338744	0.293	0.267	1	3	ELL2
IVNS1ABP	0.002608432	0.356079516	0.376	0.377	1	3	IVNS1ABP
SATB1	0.002920342	0.267842303	0.278	0.249	1	3	SATB1
DNTTIP2	0.002960733	0.318045092	0.324	0.312	1	3	DNTTIP2
HAVCR2	0.003769184	0.34110282	0.429	0.449	1	3	HAVCR2
ATP6V1B2	0.00414794	0.25179444	0.425	0.423	1	3	ATP6V1B2
PTPN12	0.007886528	0.276124125	0.268	0.251	1	3	PTPN12
SHOC2	0.007912485	0.254930207	0.278	0.265	1	3	SHOC2
GZMK	1.44E-254	1.980824348	0.796	0.17	1.67E-250	4	GZMK
GZMA	1.77E-245	2.068525102	0.886	0.256	2.05E-241	4	GZMA
CD69	1.50E-243	2.892787021	0.963	0.39	1.74E-239	4	CD69
IL32	6.40E-230	2.415158522	0.976	0.521	7.42E-226	4	IL32
CCL5	1.24E-216	2.538501458	0.945	0.429	1.44E-212	4	CCL5
RORA	1.21E-213	1.368283846	0.583	0.088	1.41E-209	4	RORA
KLRB1	1.75E-205	2.865064066	0.825	0.268	2.03E-201	4	KLRB1
CD3D	2.00E-202	1.687784083	0.827	0.251	2.31E-198	4	CD3D
LCK	6.92E-190	1.227292243	0.581	0.099	8.02E-186	4	LCK
CD3E	4.28E-177	1.26097159	0.629	0.132	4.96E-173	4	CD3E
CD2	4.53E-177	1.368823978	0.684	0.162	5.25E-173	4	CD2
PTPRCAP	4.26E-171	1.553307838	0.789	0.257	4.94E-167	4	PTPRCAP
CST7	1.92E-169	1.482832854	0.877	0.329	2.23E-165	4	CST7
CD27	4.25E-165	0.824936194	0.399	0.045	4.93E-161	4	CD27
GZMM	5.54E-153	1.038895236	0.564	0.115	6.42E-149	4	GZMM
NKG7	8.09E-153	2.043191759	0.888	0.452	9.37E-149	4	NKG7
LTB	5.20E-143	1.73883518	0.75	0.256	6.02E-139	4	LTB
CD3G	1.38E-134	0.861907854	0.443	0.074	1.61E-130	4	CD3G
TRAT1	2.83E-129	0.744221377	0.366	0.051	3.27E-125	4	TRAT1
ITM2A	2.48E-126	0.968585281	0.432	0.078	2.87E-122	4	ITM2A
LAT	7.76E-123	0.814018621	0.432	0.078	8.99E-119	4	LAT
PRF1	9.52E-119	1.013210833	0.487	0.109	1.10E-114	4	PRF1
FAM46C	1.02E-118	0.832488534	0.469	0.099	1.19E-114	4	FAM46C
CXCR41	3.14E-118	1.203145907	0.996	0.869	3.64E-114	4	CXCR4
CD96	4.94E-118	0.781726307	0.408	0.072	5.72E-114	4	CD96
SH2D1A	2.42E-115	0.76825321	0.375	0.061	2.80E-111	4	SH2D1A
IL7R	3.88E-114	1.188871139	0.493	0.115	4.49E-110	4	IL7R
IL2RG	1.23E-113	1.14981267	0.829	0.417	1.43E-109	4	IL2RG
SPOCK2	1.41E-111	0.864022238	0.456	0.1	1.64E-107	4	SPOCK2
CTSW	1.72E-108	0.963315488	0.507	0.131	2.00E-104	4	CTSW
RPL31	9.37E-108	0.71642812	1	0.997	1.09E-103	4	RPL3
HOPX	7.82E-103	0.750297073	0.331	0.053	9.07E-99	4	HOPX
1-Sep	9.91E-97	0.807248137	0.447	0.108	1.15E-92	4	1-Sep
CD7	5.36E-95	1.069802858	0.526	0.161	6.21E-91	4	CD7
GZMH	2.02E-89	1.18594309	0.476	0.135	2.34E-85	4	GZMH
GATA3	5.93E-89	0.581681984	0.254	0.035	6.87E-85	4	GATA3
RARRES3	6.99E-85	1.003755673	0.84	0.483	8.10E-81	4	RARRES3
IFITM1	5.21E-83	0.93353857	0.599	0.219	6.03E-79	4	IFITM1
CD8A	1.52E-81	0.907427456	0.432	0.118	1.76E-77	4	CD8A
FKBP11	3.15E-81	0.856959577	0.382	0.093	3.65E-77	4	FKBP11
ACAP1	1.80E-79	0.755058133	0.489	0.152	2.09E-75	4	ACAP1
JUNB1	1.89E-79	0.899206921	0.987	0.93	2.20E-75	4	JUNB
RPS4X1	3.67E-79	0.613883677	0.998	0.998	4.25E-75	4	RPS4X
SKAP1	8.89E-79	0.504078052	0.265	0.043	1.03E-74	4	SKAP1
CORO1A1	4.42E-78	0.871126187	0.969	0.806	5.13E-74	4	CORO1A
FYN	2.23E-77	0.788953011	0.493	0.157	2.59E-73	4	FYN
RHOH	9.07E-77	0.770740354	0.445	0.133	1.05E-72	4	RHOH
VAMP21	5.55E-76	0.912469668	0.776	0.435	6.44E-72	4	VAMP2
RPS31	4.69E-73	0.493030044	1	0.998	5.44E-69	4	RPS3
LEPROTL1	1.27E-70	0.942225184	0.757	0.462	1.47E-66	4	LEPROTL1
SH2D2A	1.56E-70	0.655231601	0.366	0.095	1.81E-66	4	SH2D2A
EVL	2.19E-70	0.899069058	0.759	0.447	2.53E-66	4	EVL
HLA-A	8.57E-69	0.463655268	1	1	9.93E-65	4	HLA-A
RPS191	1.59E-68	0.455428559	1	1	1.85E-64	4	RPS19
SLC38A1	7.86E-68	0.776630019	0.417	0.128	9.10E-64	4	SLC38A1
RPS181	1.17E-65	0.461007392	1	1	1.35E-61	4	RPS18
CLEC2D	3.42E-64	0.505574243	0.261	0.052	3.96E-60	4	CLEC2D
CDC42SE2	5.36E-63	0.896970037	0.732	0.431	6.21E-59	4	CDC42SE2
RPL101	1.91E-61	0.410995247	1	1	2.22E-57	4	RPL10
TSC22D3	5.23E-61	0.883612354	0.82	0.58	6.06E-57	4	TSC22D3
H3F3B1	1.05E-60	0.515842729	1	0.996	1.22E-56	4	H3F3B
RPL131	2.20E-60	0.407336251	1	1	2.55E-56	4	RPL13
RPL151	4.37E-60	0.438160693	1	0.998	5.07E-56	4	RPL15
CD247	3.11E-59	0.515789265	0.283	0.066	3.60E-55	4	CD247
TBC1D10C	7.41E-57	0.527797717	0.371	0.11	8.59E-53	4	TBC1D10C
TUBA4A	7.58E-57	0.852718007	0.55	0.245	8.79E-53	4	TUBA4A
ALOX5AP1	1.10E-55	0.384753501	0.754	0.357	1.28E-51	4	ALOX5AP
LBH	1.33E-55	0.514872723	0.281	0.07	1.54E-51	4	LBH
TMEM66	5.06E-55	0.679201631	0.945	0.82	5.86E-51	4	TMEM66
B2M1	1.32E-54	0.322061311	1	1	1.53E-50	4	B2M
EEF1D2	2.41E-53	0.489802796	0.993	0.977	2.80E-49	4	EEF1D
IER21	8.84E-53	0.734756945	0.904	0.691	1.02E-48	4	IER2
IRF11	5.38E-52	0.713264178	0.781	0.467	6.23E-48	4	IRF1
TRAF3IP3	1.13E-50	0.600750806	0.434	0.159	1.30E-46	4	TRAF3IP3
HCST	1.11E-49	0.680712213	0.961	0.824	1.29E-45	4	HCST
YPEL5	7.68E-49	0.761007443	0.833	0.602	8.90E-45	4	YPEL5
RPS151	6.01E-48	0.343197685	1	0.999	6.96E-44	4	RPS15
PSMB91	7.50E-47	0.602854971	0.932	0.774	8.70E-43	4	PSMB9
STAT4	5.91E-46	0.585299421	0.353	0.123	6.85E-42	4	STAT4
RPS272	1.35E-45	0.357007843	1	1	1.57E-41	4	RPS27
RPS22	3.15E-45	0.383646379	1	0.999	3.65E-41	4	RPS2
RAC2	1.97E-44	0.654021925	0.781	0.535	2.28E-40	4	RAC2
RPL341	2.75E-44	0.375497564	1	1	3.18E-40	4	RPL34
C16orf54	3.21E-44	0.651146301	0.333	0.11	3.72E-40	4	C16orf54
RPL18A1	8.55E-44	0.397334281	1	0.999	9.91E-40	4	RPL18A
RPL13A1	8.09E-43	0.335423801	1	1	9.38E-39	4	RPL13A
BTG2	9.69E-43	0.677405439	0.763	0.497	1.12E-38	4	BTG2
CLEC2B	1.15E-42	0.673113578	0.868	0.699	1.33E-38	4	CLEC2B
CMC1	3.62E-42	1.181924842	0.491	0.245	4.19E-38	4	CMC1
MYL12A	6.72E-42	0.47232618	0.985	0.936	7.79E-38	4	MYL12A
PPP2R5C	1.18E-41	0.724546782	0.623	0.364	1.37E-37	4	PPP2R5C
RPS27A1	3.05E-41	0.313527421	1	1	3.53E-37	4	RPS27A
LIMD21	9.50E-41	0.640835643	0.822	0.613	1.10E-36	4	LIMD2
CYTIP1	1.02E-40	0.644315445	0.748	0.485	1.18E-36	4	CYTIP
RPS61	3.47E-40	0.347242988	1	1	4.02E-36	4	RPS6
PTPN7	6.63E-40	0.570424833	0.445	0.191	7.68E-36	4	PTPN7
PTPRC	1.78E-39	0.551894775	0.943	0.849	2.07E-35	4	PTPRC
ARHGDIB	3.87E-39	0.437651313	0.996	0.943	4.48E-35	4	ARHGDIB
TERF2IP	7.69E-39	0.621959188	0.647	0.39	8.91E-35	4	TERF2IP
OCIAD2	1.45E-38	0.456492521	0.333	0.121	1.67E-34	4	OCIAD2
GYPC	1.72E-38	0.614029933	0.634	0.373	1.99E-34	4	GYPC
GNB2L11	3.26E-38	0.385967254	0.998	0.991	3.78E-34	4	GNB2L1
RPS141	4.57E-38	0.340101565	1	0.999	5.30E-34	4	RPS14
ICAM3	5.17E-37	0.510264809	0.548	0.272	5.99E-33	4	ICAM3
RPL41	1.40E-36	0.419180062	0.991	0.975	1.62E-32	4	RPL4
TNFAIP31	2.78E-36	0.557498597	0.827	0.581	3.23E-32	4	TNFAIP3
SRSF7	3.03E-35	0.64764338	0.82	0.629	3.51E-31	4	SRSF7
HMGB2	1.24E-34	0.366864227	0.678	0.398	1.44E-30	4	HMGB2
MIR24-21	1.55E-34	0.634364321	0.612	0.356	1.79E-30	4	MIR24-2
ODF2L	1.80E-34	0.474596158	0.296	0.108	2.09E-30	4	ODF2L
PIK3R1	4.52E-34	0.68903861	0.476	0.25	5.24E-30	4	PIK3R1
RPS15A1	6.06E-34	0.29413155	1	0.999	7.03E-30	4	RPS15A
STK4	7.95E-34	0.561976822	0.713	0.482	9.21E-30	4	STK4
RPL181	1.11E-33	0.329241364	0.998	0.995	1.29E-29	4	RPL18
PFN11	3.07E-33	0.347829757	1	0.996	3.56E-29	4	PFN1
GPR65	4.00E-33	0.652553869	0.645	0.4	4.64E-29	4	GPR65
EIF4A21	6.05E-33	0.558595779	0.811	0.649	7.01E-29	4	EIF4A2
EIF3E1	9.97E-33	0.438707971	0.961	0.876	1.16E-28	4	EIF3E
MIR1421	3.93E-32	0.523122196	0.612	0.353	4.56E-28	4	MIR142
FOS2	5.14E-32	0.471148978	0.985	0.905	5.95E-28	4	FOS
RPL10A1	5.23E-32	0.334217397	0.998	0.993	6.06E-28	4	RPL10A
DUSP10	1.34E-31	0.483573079	0.368	0.16	1.55E-27	4	DUSP10
CRIP11	1.79E-31	0.43778103	0.8	0.531	2.07E-27	4	CRIP1
EEF21	4.65E-31	0.419105671	0.961	0.921	5.39E-27	4	EEF2
HLA-C1	7.21E-31	0.29821883	0.998	0.999	8.36E-27	4	HLA-C
C12orf75	9.36E-31	0.477030162	0.281	0.103	1.08E-26	4	C12orf75
LYAR	1.34E-30	0.526667568	0.373	0.17	1.55E-26	4	LYAR
SYTL3	1.35E-30	0.50480187	0.316	0.129	1.56E-26	4	SYTL3
SUMO11	4.71E-30	0.511582762	0.768	0.595	5.46E-26	4	SUMO1
RPL71	1.36E-29	0.303958022	1	0.998	1.58E-25	4	RPL7
PBXIP1	2.75E-29	0.420099387	0.294	0.119	3.19E-25	4	PBXIP1
PRKCH	3.26E-29	0.387010968	0.289	0.113	3.78E-25	4	PRKCH
RPL322	5.97E-29	0.275736132	1	1	6.92E-25	4	RPL32
PSME11	9.01E-29	0.408920099	0.967	0.913	1.04E-24	4	PSME1
ANXA11	2.61E-28	0.526466566	0.917	0.811	3.02E-24	4	ANXA1
PDCD41	3.31E-28	0.547381837	0.526	0.315	3.83E-24	4	PDCD4
CHST12	1.46E-27	0.44262677	0.327	0.143	1.70E-23	4	CHST12
7-Sep	1.54E-27	0.530082855	0.728	0.554	1.78E-23	4	7-Sep
RAB27A	1.98E-27	0.382487112	0.292	0.116	2.29E-23	4	RAB27A
SLC2A32	2.59E-27	0.474876138	0.774	0.539	3.00E-23	4	SLC2A3
GLTSCR21	2.98E-27	0.45512292	0.886	0.815	3.45E-23	4	GLTSCR2
BIN2	3.06E-27	0.511411242	0.491	0.278	3.54E-23	4	BIN2
PARP8	6.17E-27	0.398905797	0.263	0.101	7.15E-23	4	PARP8
STK17B1	6.28E-27	0.512847686	0.706	0.488	7.27E-23	4	STK17B
WIPF1	6.66E-27	0.553632388	0.678	0.506	7.72E-23	4	WIPF1
PIP4K2A	2.07E-26	0.574795944	0.476	0.276	2.40E-22	4	PIP4K2A
GIMAP7	2.09E-26	0.440275464	0.432	0.219	2.42E-22	4	GIMAP7
HINT1	4.57E-26	0.447188144	0.923	0.842	5.29E-22	4	HINT1
APOBEC3G	4.89E-26	0.523321092	0.404	0.211	5.67E-22	4	APOBEC3G
EMB	5.17E-26	0.422418355	0.377	0.181	5.99E-22	4	EMB
ISG201	6.21E-26	0.556144271	0.656	0.445	7.20E-22	4	ISG20
SH3BGRL31	1.13E-25	0.336251811	0.998	0.99	1.30E-21	4	SH3BGRL3
RPLP01	1.36E-25	0.334138753	0.989	0.977	1.58E-21	4	RPLP0
RPS51	2.13E-25	0.295308674	0.998	0.99	2.47E-21	4	RPS5
RPS81	7.52E-25	0.263235409	1	0.999	8.71E-21	4	RPS8
RPL392	2.03E-24	0.252609676	1	1	2.35E-20	4	RPL39
CD522	3.56E-24	0.479190541	0.958	0.861	4.12E-20	4	CD52
LDHB	4.24E-24	0.52300762	0.752	0.591	4.91E-20	4	LDHB
SLC25A61	5.30E-24	0.322435928	0.987	0.972	6.15E-20	4	SLC25A6
PIM2	7.59E-24	0.42383022	0.357	0.171	8.80E-20	4	PIM2
RPL23A	9.84E-24	0.278322324	1	0.998	1.14E-19	4	RPL23A
AMICA11	1.28E-23	0.409214069	0.768	0.542	1.48E-19	4	AMICA1
RSL24D11	1.52E-23	0.450223951	0.763	0.594	1.76E-19	4	RSL24D1
ITM2C	1.67E-23	0.553608353	0.298	0.134	1.94E-19	4	ITM2C
DDX6	1.70E-23	0.405304857	0.388	0.2	1.97E-19	4	DDX6
PCSK7	2.92E-23	0.481604556	0.43	0.246	3.39E-19	4	PCSK7
TBCC	6.05E-23	0.386282904	0.279	0.122	7.01E-19	4	TBCC
CCDC12	7.42E-23	0.420443047	0.533	0.331	8.60E-19	4	CCDC12
RUNX3	1.45E-22	0.429548958	0.465	0.26	1.68E-18	4	RUNX3
GPSM31	1.46E-22	0.400643209	0.862	0.78	1.69E-18	4	GPSM3
AKNA	2.49E-22	0.41999359	0.393	0.213	2.89E-18	4	AKNA
CIRBP	2.89E-22	0.432562691	0.864	0.764	3.35E-18	4	CIRBP
HNRNPA0	2.93E-22	0.453042278	0.776	0.634	3.40E-18	4	HNRNPA0
DNAJB6	3.55E-22	0.400226161	0.789	0.624	4.11E-18	4	DNAJB6
TMA7	4.07E-22	0.337072369	0.974	0.934	4.72E-18	4	TMA7
ARGLU1	5.76E-22	0.398532666	0.645	0.443	6.67E-18	4	ARGLU1
ANXA6	6.24E-22	0.433934395	0.452	0.261	7.23E-18	4	ANXA6
FXYD51	7.76E-22	0.383563444	0.912	0.826	8.99E-18	4	FXYD5
TSTD1	9.20E-22	0.358026865	0.349	0.175	1.07E-17	4	TSTD1
MRPL10	1.15E-21	0.353944457	0.272	0.119	1.34E-17	4	MRPL10
PNISR	1.43E-21	0.495567663	0.669	0.5	1.66E-17	4	PNISR
6-Sep	1.60E-21	0.457883592	0.592	0.399	1.85E-17	4	6-Sep
HMGN11	7.16E-21	0.378070321	0.844	0.696	8.30E-17	4	HMGN1
APMAP	9.19E-21	0.449862659	0.434	0.26	1.07E-16	4	APMAP
TSC22D4	9.21E-21	0.408581601	0.43	0.249	1.07E-16	4	TSC22D4
EVI2A1	9.35E-21	0.452621601	0.715	0.541	1.08E-16	4	EVI2A
HNRNPF1	1.51E-20	0.399096012	0.768	0.639	1.75E-16	4	HNRNPF
PSMB81	1.52E-20	0.407098061	0.798	0.639	1.77E-16	4	PSMB8
PSMA41	1.65E-20	0.383308134	0.851	0.735	1.91E-16	4	PSMA4
ZFP361	3.74E-20	0.314381564	0.969	0.907	4.33E-16	4	ZFP36
APRT1	7.36E-20	0.388592042	0.829	0.742	8.54E-16	4	APRT
FAM177A1	8.58E-20	0.509958626	0.596	0.437	9.94E-16	4	FAM177A1
RPSA	9.52E-20	0.282832056	0.987	0.971	1.10E-15	4	RPSA
RHOF	9.76E-20	0.376129354	0.342	0.175	1.13E-15	4	RHOF
CD372	1.02E-19	0.390555085	0.866	0.723	1.18E-15	4	CD37
SUB1	1.06E-19	0.330193471	0.945	0.907	1.22E-15	4	SUB1
OFD1	1.11E-19	0.331278577	0.344	0.176	1.28E-15	4	OFD1
PTPN22	1.11E-19	0.34526093	0.252	0.113	1.29E-15	4	PTPN22
RP11-347P5.1	1.44E-19	0.430128705	0.331	0.165	1.67E-15	4	RP11-347P5.1
C5orf56	1.76E-19	0.34999001	0.25	0.112	2.04E-15	4	C5orf56
GOLGA7	2.86E-19	0.356786739	0.434	0.254	3.32E-15	4	GOLGA7
1-Jun	3.26E-19	0.273201615	0.844	0.68	3.77E-15	4	JUN
PMAIP1	6.40E-19	0.499733286	0.502	0.32	7.42E-15	4	PMAIP1
EIF3M1	1.10E-18	0.37236394	0.752	0.631	1.27E-14	4	EIF3M
HLA-DRB11	1.30E-18	0.3294822	0.989	0.982	1.51E-14	4	HLA-DRB1
RNPS1	1.57E-18	0.436497035	0.555	0.392	1.82E-14	4	RNPS1
ANKRD44	1.95E-18	0.311486991	0.333	0.17	2.26E-14	4	ANKRD44
HERPUD11	2.35E-18	0.441909574	0.862	0.758	2.72E-14	4	HERPUD1
ARHGEF1	2.76E-18	0.357220115	0.401	0.232	3.20E-14	4	ARHGEF1
GYG1	2.79E-18	0.376824486	0.434	0.262	3.23E-14	4	GYG1
HLA-DQB11	2.94E-18	0.325009099	0.947	0.885	3.41E-14	4	HLA-DQB1
KMT2E	3.74E-18	0.419175012	0.68	0.541	4.33E-14	4	KMT2E
N4BP2L21	4.04E-18	0.423942621	0.682	0.519	4.68E-14	4	N4BP2L2
TAGAP	6.51E-18	0.357595231	0.487	0.301	7.55E-14	4	TAGAP
SSR2	6.58E-18	0.38894695	0.849	0.748	7.62E-14	4	SSR2
GIMAP51	6.77E-18	0.373271885	0.375	0.212	7.85E-14	4	GIMAP5
LYST1	7.58E-18	0.439190721	0.414	0.245	8.78E-14	4	LYST
VPS37B	7.79E-18	0.423030211	0.441	0.274	9.03E-14	4	VPS37B
EIF3F1	7.98E-18	0.321209166	0.873	0.792	9.25E-14	4	EIF3F
SNRPD2	9.60E-18	0.391491319	0.862	0.777	1.11E-13	4	SNRPD2
ANAPC16	1.00E-17	0.420163407	0.669	0.514	1.16E-13	4	ANAPC16
HNRNPK	1.02E-17	0.329651217	0.877	0.817	1.18E-13	4	HNRNPK
ILF3-AS1	1.04E-17	0.300802884	0.292	0.144	1.21E-13	4	ILF3-AS1
ERP29	1.17E-17	0.384830434	0.829	0.734	1.35E-13	4	ERP29
CALM21	1.19E-17	0.290827289	0.985	0.96	1.37E-13	4	CALM2
GMFG2	1.19E-17	0.337528977	0.947	0.907	1.38E-13	4	GMFG
GABARAPL21	2.07E-17	0.380083064	0.752	0.629	2.39E-13	4	GABARAPL2
RNF167	2.39E-17	0.363392116	0.355	0.2	2.78E-13	4	RNF167
HSPA8	3.00E-17	0.311499411	0.888	0.786	3.48E-13	4	HSPA8
ITGB21	3.80E-17	0.297847265	0.923	0.853	4.40E-13	4	ITGB2
HLA-E1	4.84E-17	0.263234145	0.989	0.974	5.61E-13	4	HLA-E
CCNDBP1	5.63E-17	0.367615391	0.469	0.301	6.52E-13	4	CCNDBP1
ZNF3311	7.72E-17	0.394096439	0.792	0.641	8.95E-13	4	ZNF331
TAPSAR1	8.59E-17	0.337017263	0.382	0.218	9.95E-13	4	TAPSAR1
PPP1R2	8.92E-17	0.406886058	0.561	0.401	1.03E-12	4	PPP1R2
SMAP2	1.02E-16	0.350020122	0.59	0.415	1.18E-12	4	SMAP2
DDIT4	1.14E-16	0.373888771	0.748	0.589	1.32E-12	4	DDIT4
PRDX2	1.26E-16	0.439188186	0.48	0.333	1.46E-12	4	PRDX2
HLA-DQA11	1.29E-16	0.423039022	0.893	0.838	1.49E-12	4	HLA-DQA1
C1orf63	1.54E-16	0.400465492	0.575	0.42	1.79E-12	4	C1orf63
LSP11	1.85E-16	0.291916749	0.91	0.794	2.14E-12	4	LSP1
UBE2L61	2.18E-16	0.379101633	0.702	0.552	2.52E-12	4	UBE2L6
SUMO2	2.22E-16	0.283344598	0.956	0.913	2.57E-12	4	SUMO2
DDX24	2.22E-16	0.368111283	0.686	0.526	2.58E-12	4	DDX24
DEF6	2.27E-16	0.342246282	0.318	0.173	2.64E-12	4	DEF6
ATPIF1	2.59E-16	0.37498374	0.724	0.588	3.00E-12	4	ATPIF1
STK17A	2.88E-16	0.493992476	0.377	0.233	3.33E-12	4	STK17A
HDAC1	4.04E-16	0.355306602	0.346	0.198	4.68E-12	4	HDAC1
C11orf58	4.90E-16	0.349117469	0.765	0.667	5.68E-12	4	C11orf58
BIN1	6.08E-16	0.305659042	0.3	0.158	7.04E-12	4	BIN1
BIRC31	7.81E-16	0.323882946	0.621	0.438	9.06E-12	4	BIRC3
CCDC167	1.28E-15	0.346657429	0.325	0.184	1.49E-11	4	CCDC167
GBP21	1.30E-15	0.389762884	0.629	0.472	1.51E-11	4	GBP2
PPP1CA1	1.54E-15	0.347339031	0.805	0.723	1.79E-11	4	PPP1CA
CCND3	2.84E-15	0.343432176	0.384	0.235	3.29E-11	4	CCND3
TAF7	5.65E-15	0.376358312	0.447	0.298	6.55E-11	4	TAF7
SRSF5	5.87E-15	0.372130332	0.882	0.796	6.81E-11	4	SRSF5
[truncated: 4,108 more rows]
