# Supplementary material for: Identification of macrophage correlated biomarkers to predict the prognosis in patients with intrahepatic cholangiocarcinoma
Source: Front Oncol. 2022 Sep 8;12:967982. doi: 10.3389/fonc.2022.967982 (PMC9497456; doi:10.3389/fonc.2022.967982)
Supplement: Supplementary file 11 [file DataSheet_3.csv]

	p_val	avg_log2FC	pct.1	pct.2	p_val_adj	cluster	gene
RPS9	9.81292947800749e-130	0.740665603990708	1	1	1.13731852650107e-125	0	RPS9
S100A4	1.93700915851174e-128	1.49928367795174	0.998	0.954	2.24499361471511e-124	0	S100A4
S100A9	5.4170990828978e-118	2.34978361286241	0.981	0.791	6.27841783707855e-114	0	S100A9
S100A8	6.60595824820949e-118	2.69378573661434	0.9	0.538	7.6563056096748e-114	0	S100A8
FTH1	3.4852549475851e-102	0.774007752217203	1	1	4.03941048425113e-98	0	FTH1
TIMP1	8.36300984901706e-102	1.5072910234885	0.998	0.944	9.69272841501077e-98	0	TIMP1
S100A6	8.22507874111498e-100	1.12175369806917	1	0.989	9.53286626095227e-96	0	S100A6
VCAN	4.24953506266816e-94	1.68198043644969	0.722	0.281	4.9252111376324e-90	0	VCAN
RPL34	5.11891240211075e-94	0.661307592762042	1	1	5.93281947404636e-90	0	RPL34
RPS14	2.94525598493899e-93	0.622594247426506	1	1	3.41355168654429e-89	0	RPS14
RPL21	1.30020356616561e-92	0.649565832437627	1	0.999	1.50693593318594e-88	0	RPL21
RPL13	4.50398577294701e-88	0.581028635139307	1	1	5.22011951084558e-84	0	RPL13
RPL18A	4.55591939603629e-86	0.627167042512209	1	1	5.28031058000606e-82	0	RPL18A
RPL7	5.54461192435552e-86	0.657786230252347	1	0.998	6.42620522032804e-82	0	RPL7
CSTA	1.39750796184414e-84	1.07258449723097	0.932	0.75	1.61971172777735e-80	0	CSTA
PFDN5	3.09654314680289e-79	0.61519667350069	1	0.998	3.58889350714454e-75	0	PFDN5
RPL35A	5.12179052364955e-79	0.60071391492959	1	0.998	5.93615521690983e-75	0	RPL35A
C5AR1	4.85723824680851e-77	1.05670583134777	0.923	0.661	5.62953912805106e-73	0	C5AR1
RPL11	8.16678175051149e-75	0.506831352789268	1	0.999	9.46530004884281e-71	0	RPL11
RPL26	1.17273963382278e-74	0.572060500446109	1	0.999	1.35920523560061e-70	0	RPL26
RPS16	3.02995527002638e-74	0.511732212106541	1	1	3.51171815796057e-70	0	RPS16
RPL41	4.99520663528142e-73	0.498161836013164	1	1	5.78944449029117e-69	0	RPL41
NAMPT	7.55589006206171e-73	0.966885564223016	0.946	0.858	8.75727658192952e-69	0	NAMPT
UBA52	3.81704707133443e-72	0.46107617518505	1	0.999	4.42395755567661e-68	0	UBA52
RPL39	2.71471519446424e-71	0.451838064600649	1	1	3.14635491038406e-67	0	RPL39
RPL32	4.02073652036421e-71	0.497842966733568	1	1	4.66003362710211e-67	0	RPL32
RPS13	5.44072056135913e-70	0.551666056996472	1	1	6.30579513061524e-66	0	RPS13
RPL8	7.77555140010073e-70	0.509282690753277	1	0.998	9.01186407271675e-66	0	RPL8
RPS28	1.2935275861376e-67	0.45436319411547	1	1	1.49919847233348e-63	0	RPS28
THBS1	1.63925977570493e-67	1.67597237215025	0.637	0.276	1.89990208004202e-63	0	THBS1
TSPO	1.72612476901536e-66	0.777153513711535	0.979	0.9	2.0005786072888e-62	0	TSPO
RPL10	1.85212987628293e-64	0.455746948636719	1	1	2.14661852661191e-60	0	RPL10
SAMSN1	9.31514005548675e-62	0.945702590403074	0.913	0.745	1.07962473243091e-57	0	SAMSN1
RPS24	1.76201328967617e-61	0.44907475099915	1	1	2.04217340273468e-57	0	RPS24
RPL13A	5.5642568106226e-61	0.455054951143466	1	1	6.44897364351159e-57	0	RPL13A
RPL29	6.51047652059812e-61	0.522185168967684	1	0.996	7.54564228737322e-57	0	RPL29
RPS27	7.38037990431376e-61	0.492925186522326	1	1	8.55386030909965e-57	0	RPS27
RPL19	1.07936880340376e-60	0.445407015452257	1	1	1.25098844314496e-56	0	RPL19
LYZ	3.21714150477443e-60	0.909004460820693	0.998	0.985	3.72866700403356e-56	0	LYZ
RPLP1	1.77432789036163e-59	0.379582234677319	1	1	2.05644602492913e-55	0	RPLP1
CFP	2.0528722871311e-59	1.02467577479051	0.668	0.31	2.37927898078494e-55	0	CFP
RPL6	8.27491653311254e-59	0.560267912260038	1	0.991	9.59062826187744e-55	0	RPL6
RPS15	1.26416077675277e-58	0.403797544396553	1	1	1.46516234025646e-54	0	RPS15
EIF1	6.62566282897307e-58	0.499075341445804	1	0.999	7.67914321877979e-54	0	EIF1
PLAUR	7.60156458513674e-58	0.841376082160832	0.983	0.943	8.81021335417348e-54	0	PLAUR
BTG1	5.26429721289272e-57	0.822146332843454	0.988	0.976	6.10132046974267e-53	0	BTG1
RPS15A	1.71518482628721e-56	0.424466773684904	1	1	1.98789921366687e-52	0	RPS15A
RPS8	2.01453299815358e-56	0.486502722060993	1	0.999	2.33484374486e-52	0	RPS8
RPL27	4.16667125988252e-56	0.469925882170822	1	1	4.82917199020384e-52	0	RPL27
FAU	7.09337624988055e-56	0.406670707359917	1	1	8.22122307361156e-52	0	FAU
RPS27A	4.0063411427182e-55	0.432481402152725	1	1	4.6433493844104e-51	0	RPS27A
LST1	2.2394143470807e-53	0.690140057897632	0.981	0.964	2.59548122826654e-49	0	LST1
RPLP2	3.37377622126311e-53	0.365699634503645	1	1	3.91020664044395e-49	0	RPLP2
RPS3A	2.89422420445854e-52	0.472962641729002	1	0.999	3.35440585296745e-48	0	RPS3A
SRGN	3.15405979976959e-52	0.625065164257492	1	0.997	3.65555530793295e-48	0	SRGN
G0S2	1.29756594305541e-51	1.3504999883561	0.849	0.636	1.50387892800122e-47	0	G0S2
RPL23A	3.08035791643473e-51	0.458872771212641	1	0.999	3.57013482514786e-47	0	RPL23A
RPS12	4.33545892868829e-51	0.405289005044765	1	1	5.02479689834972e-47	0	RPS12
RPL30	3.62155563975432e-50	0.414465605885326	1	1	4.19738298647526e-46	0	RPL30
SLC11A1	1.54158427674528e-48	0.888578058280009	0.71	0.416	1.78669617674777e-44	0	SLC11A1
RPL36A	2.50866131566117e-48	0.530016833364867	0.994	0.993	2.9075384648513e-44	0	RPL36A
RPL18	7.27253165605331e-48	0.441850659323371	1	0.998	8.42886418936579e-44	0	RPL18
RPL28	1.80212220188229e-47	0.343574562915631	1	1	2.08865963198157e-43	0	RPL28
CD55	1.8840216943516e-47	0.922266820008603	0.788	0.579	2.1835811437535e-43	0	CD55
H3F3A	6.24450950207125e-47	0.505896976919725	1	0.998	7.23738651290058e-43	0	H3F3A
EEF1D	1.81917130039126e-46	0.501808468302098	0.986	0.98	2.10841953715347e-42	0	EEF1D
SLC2A3	2.02160575787002e-46	0.880864128545624	0.809	0.612	2.34304107337135e-42	0	SLC2A3
CD44	2.81728554232199e-46	0.72846304157127	0.948	0.832	3.26523394355118e-42	0	CD44
COX4I1	3.02318997293602e-46	0.475717350045119	0.994	0.994	3.50387717863284e-42	0	COX4I1
RPS18	4.19652913068129e-46	0.373411188158673	1	1	4.86377726245961e-42	0	RPS18
RPS7	8.49428581782814e-46	0.434196611878937	1	0.999	9.84487726286282e-42	0	RPS7
RPL22	8.83264639468247e-46	0.447596193475271	0.996	0.998	1.0237037171437e-41	0	RPL22
RPS25	1.09844381295287e-45	0.390468775161892	1	1	1.27309637921238e-41	0	RPS25
SERPINA1	1.12023283941009e-45	0.759056916106883	0.934	0.813	1.2983498608763e-41	0	SERPINA1
TNFRSF1B	1.91632153922485e-45	0.759408320221915	0.813	0.668	2.2210166639616e-41	0	TNFRSF1B
SH3BGRL3	3.27747359473426e-45	0.562921586739401	0.998	0.99	3.798591896297e-41	0	SH3BGRL3
EMP3	3.4211718753647e-45	0.669252284341507	0.985	0.913	3.96513820354769e-41	0	EMP3
RPS3	6.45899276565358e-45	0.400690926862315	1	0.999	7.48597261539249e-41	0	RPS3
SLC25A6	3.60152613969257e-44	0.555976703061278	0.985	0.972	4.17416879590368e-40	0	SLC25A6
RPL37A	7.33526145531438e-44	0.382040435249907	1	0.999	8.50156802670937e-40	0	RPL37A
CD52	1.05316385310347e-43	1.0350557588152	0.903	0.775	1.22061690574693e-39	0	CD52
STXBP2	1.33890811189974e-42	0.972271340640668	0.741	0.576	1.5517945016918e-38	0	STXBP2
RPS2	3.34084122811475e-42	0.37753550089419	1	1	3.872034983385e-38	0	RPS2
NRG1	4.9410707366599e-42	0.796163589133933	0.359	0.105	5.72670098378883e-38	0	NRG1
RPS23	2.25826636344664e-41	0.364289511127906	1	0.998	2.61733071523465e-37	0	RPS23
RPL31	2.43713721880612e-41	0.391062409720714	1	0.999	2.8246420365963e-37	0	RPL31
SOD2	7.48899998265332e-41	0.858165031996813	0.967	0.916	8.67975097989519e-37	0	SOD2
AQP9	3.34640291026569e-40	0.845641905771906	0.438	0.171	3.87848097299793e-36	0	AQP9
RPS6	1.05628898497343e-39	0.400359845158971	1	1	1.22423893358421e-35	0	RPS6
RPL10A	5.42584736383493e-39	0.420646456350322	0.996	0.997	6.28855709468468e-35	0	RPL10A
RPL36	9.04852111490309e-37	0.33710541451787	1	1	1.04872359721727e-32	0	RPL36
RPS4X	1.27277759573898e-36	0.415140418925253	1	0.997	1.47514923346148e-32	0	RPS4X
NACA	7.36078359228249e-36	0.432773779906942	0.998	0.991	8.5311481834554e-32	0	NACA
RPL15	4.09410661972711e-35	0.341652274457354	1	0.999	4.74506957226372e-31	0	RPL15
RILPL2	1.08290568704582e-34	0.677263577299111	0.807	0.677	1.2550876912861e-30	0	RILPL2
GMFG	9.42563458062342e-34	0.552365687568008	0.925	0.918	1.09243104789425e-29	0	GMFG
RPS21	1.63696213747131e-33	0.391310963102827	1	0.996	1.89723911732924e-29	0	RPS21
OAZ1	3.40560545665972e-33	0.301413654391689	1	1	3.94709672426862e-29	0	OAZ1
RPL24	1.25391296891435e-32	0.35819362759823	0.998	0.998	1.45328513097173e-28	0	RPL24
RPL9	1.62950127197155e-32	0.333090491791172	1	0.999	1.88859197421503e-28	0	RPL9
ATP2B1	3.35460496616576e-32	0.756969570955216	0.782	0.679	3.88798715578612e-28	0	ATP2B1
GNB2L1	3.57908852799668e-32	0.392374665775646	1	0.994	4.14816360394816e-28	0	GNB2L1
RPL37	3.65012057980036e-32	0.324047188362322	1	0.998	4.23048975198862e-28	0	RPL37
TPT1	4.9265684826714e-32	0.308828817050215	1	1	5.70989287141615e-28	0	TPT1
ANPEP	2.18607231865023e-31	0.714999619467797	0.539	0.31	2.53365781731561e-27	0	ANPEP
RPLP0	1.84975968639122e-30	0.399295025866875	0.996	0.991	2.14387147652742e-26	0	RPLP0
RPL38	3.46245152734601e-30	0.323213781553845	1	0.999	4.01298132019403e-26	0	RPL38
SLC43A2	3.56241762502718e-30	0.715045600452803	0.666	0.504	4.1288420274065e-26	0	SLC43A2
RPL27A	8.24710728702901e-30	0.286420341794432	1	1	9.55839734566662e-26	0	RPL27A
RPL23	1.25966501933787e-29	0.372251998718564	0.996	0.995	1.45995175741259e-25	0	RPL23
RPL7A	1.94635149436856e-29	0.330574444015614	0.998	0.998	2.25582138197316e-25	0	RPL7A
GABARAPL1	2.33729422224762e-29	0.745732950810231	0.726	0.607	2.70892400358499e-25	0	GABARAPL1
RPL14	3.55703400655391e-29	0.315828151659374	0.996	0.999	4.12260241359598e-25	0	RPL14
RPL17	1.78069042673659e-28	0.443608062689961	0.967	0.951	2.0638202045877e-24	0	RPL17
RPS29	2.47476335044412e-28	0.28628286874564	1	1	2.86825072316474e-24	0	RPS29
S100A10	1.28210569944691e-27	0.530519583937929	0.967	0.939	1.48596050565897e-23	0	S100A10
RPL12	1.45365845488929e-26	0.277818298106525	1	1	1.68479014921668e-22	0	RPL12
RPS10	1.46825983436896e-26	0.345665467275805	0.998	0.995	1.70171314803362e-22	0	RPS10
EEF1A1	3.48722483583902e-26	0.301551619425147	1	1	4.04169358473743e-22	0	EEF1A1
CHMP1B	1.5201641629601e-25	0.750466755039366	0.888	0.854	1.76187026487076e-21	0	CHMP1B
ATP1B3	1.78393838854549e-25	0.581917338763652	0.903	0.886	2.06758459232423e-21	0	ATP1B3
AIF1	3.56188758410931e-25	0.396279300631143	0.998	0.994	4.12822770998269e-21	0	AIF1
BTF3	1.93270203089803e-24	0.382082778904947	0.985	0.972	2.24000165381082e-20	0	BTF3
SELK	4.61272679341646e-24	0.684274634466632	0.903	0.906	5.34615035356968e-20	0	SELK
SLC25A37	6.46313504529086e-24	0.71731630480006	0.51	0.337	7.49077351749211e-20	0	SLC25A37
GK	6.73545969936137e-24	0.714232622022158	0.608	0.471	7.80639779155983e-20	0	GK
GPCPD1	2.15684366607267e-23	0.639415928197961	0.579	0.467	2.49978180897822e-19	0	GPCPD1
HIF1A	3.84818470303576e-23	0.559622314165934	0.772	0.698	4.46004607081845e-19	0	HIF1A
PABPC1	4.53403244361376e-23	0.327068444159183	0.992	0.973	5.25494360214835e-19	0	PABPC1
RPL4	7.53476306948585e-23	0.336691355119026	0.988	0.976	8.7327903975341e-19	0	RPL4
VEGFA	3.9086199045918e-22	0.590134444362919	0.716	0.578	4.53009046942189e-18	0	VEGFA
PLAC8	5.25304263482674e-22	0.634099207752156	0.695	0.487	6.0882764137642e-18	0	PLAC8
CRIP1	5.4024990559088e-22	0.707865030348086	0.67	0.525	6.2614964057983e-18	0	CRIP1
LAMTOR4	6.27804785645268e-22	0.433737467015618	0.913	0.901	7.27625746562865e-18	0	LAMTOR4
EHD1	6.6946974685545e-22	0.690778296902873	0.463	0.295	7.75915436605467e-18	0	EHD1
THBD	7.55317764913778e-22	0.732466720158331	0.61	0.432	8.75413289535069e-18	0	THBD
NEAT1	1.02384295616095e-21	0.340819652552423	1	0.997	1.18663398619054e-17	0	NEAT1
COTL1	2.95280311099062e-21	0.414914130321728	0.969	0.927	3.42229880563813e-17	0	COTL1
RPL3	7.42989599015549e-21	0.275065441781066	1	0.995	8.61124945259021e-17	0	RPL3
CORO1A	2.04720853218474e-20	0.404948850480336	0.913	0.822	2.37271468880211e-16	0	CORO1A
EZR	2.72986182707693e-20	0.488069604812218	0.776	0.693	3.16390985758216e-16	0	EZR
ZEB2	3.11585116545941e-20	0.538429837051619	0.743	0.689	3.61127150076745e-16	0	ZEB2
CFD	1.00596114313725e-19	0.342153852640969	0.799	0.629	1.16590896489607e-15	0	CFD
IFITM2	1.94279296061969e-19	0.527362472667177	0.875	0.834	2.25169704135822e-15	0	IFITM2
COMMD6	2.65892083696096e-19	0.363556196999498	0.95	0.918	3.08168925003775e-15	0	COMMD6
CYBB	2.95529680057036e-19	0.473268084922268	0.842	0.769	3.42518899186104e-15	0	CYBB
CTNNB1	7.31527206914746e-19	0.640135304783159	0.705	0.655	8.4784003281419e-15	0	CTNNB1
RPS26	9.79936925501841e-19	0.293700866811812	0.979	0.994	1.13574689665663e-14	0	RPS26
RPS5	1.14597685159564e-18	0.254130898748373	0.998	0.998	1.32818717099935e-14	0	RPS5
PDE4B	1.24783637858744e-18	0.524614768831913	0.708	0.636	1.44624236278285e-14	0	PDE4B
BCL2A1	2.03008566599457e-18	0.735665954621112	0.834	0.757	2.3528692868877e-14	0	BCL2A1
CREM	2.25733547998156e-18	0.471184065954372	0.917	0.843	2.61625182129862e-14	0	CREM
TKT	3.65202928597966e-18	0.532937055414836	0.749	0.713	4.23270194245042e-14	0	TKT
CTSS	9.65253224338027e-18	0.370594499408379	0.996	0.983	1.11872848700777e-13	0	CTSS
IL1B	1.09387605397943e-17	1.20995942443176	0.716	0.6	1.26780234656215e-13	0	IL1B
ZFAS1	1.5905109485435e-17	0.453712975950337	0.861	0.846	1.84340218936191e-13	0	ZFAS1
MXD1	2.39574525533125e-17	0.508539608113967	0.761	0.666	2.77666875092892e-13	0	MXD1
RP11-1143G9.4	3.49330287387612e-17	0.680485268593916	0.485	0.316	4.04873803082243e-13	0	RP11-1143G9.4
BNIP3L	1.3033749645113e-16	0.679080241345438	0.753	0.719	1.51061158386859e-12	0	BNIP3L
SERP1	2.94416865923629e-16	0.338300386880733	0.946	0.95	3.41229147605486e-12	0	SERP1
MCL1	4.06254523018419e-16	0.316981039443924	0.961	0.956	4.70848992178347e-12	0	MCL1
SAT1	4.13267067223307e-16	0.312739214258075	0.998	0.999	4.78976530911813e-12	0	SAT1
CLEC7A	4.23608020524337e-16	0.387750284608946	0.772	0.729	4.90961695787707e-12	0	CLEC7A
C14orf2	5.98075125949387e-16	0.358345037382138	0.927	0.935	6.9316907097534e-12	0	C14orf2
GSTP1	1.42694446351701e-15	0.291858522224449	0.973	0.959	1.65382863321621e-11	0	GSTP1
UPP1	2.02216588200205e-15	0.441068529654618	0.676	0.6	2.34369025724037e-11	0	UPP1
ATP5G2	2.21070924428302e-15	0.291965919848351	0.981	0.984	2.56221201412401e-11	0	ATP5G2
CARD16	3.84635946325215e-15	0.514522060223327	0.766	0.745	4.45793061790924e-11	0	CARD16
MAP3K8	1.20557429279354e-14	0.458325034266885	0.759	0.736	1.39726060534772e-10	0	MAP3K8
PPIF	1.32701471300135e-14	0.603511903465872	0.676	0.624	1.53801005236857e-10	0	PPIF
CDKN1A	1.62837370957143e-14	0.418099848748695	0.747	0.704	1.88728512939329e-10	0	CDKN1A
B4GALT5	1.87345619429616e-14	0.443569161963195	0.34	0.209	2.17133572918925e-10	0	B4GALT5
AP1S2	2.80946139012628e-14	0.437291863797203	0.737	0.691	3.25616575115636e-10	0	AP1S2
OSM	3.58156263051509e-14	0.417302492206167	0.546	0.4	4.15103108876699e-10	0	OSM
TOMM7	4.68319389888529e-14	0.282175946940779	0.965	0.969	5.42782172880806e-10	0	TOMM7
CRADD	5.41564367950635e-14	0.536175032609599	0.259	0.134	6.27673102454786e-10	0	CRADD
LINC00936	7.55694447718013e-14	0.51594992883619	0.515	0.395	8.75849864905177e-10	0	LINC00936
TMA7	7.97297675808203e-14	0.291345222716222	0.965	0.954	9.24068006261707e-10	0	TMA7
UQCRB	8.5275180603341e-14	0.290236237081413	0.985	0.986	9.88339343192723e-10	0	UQCRB
FLNA	1.31752600003503e-13	0.481004543322621	0.556	0.463	1.52701263404059e-09	0	FLNA
SERPINB9	2.13168073922788e-13	0.424352183017356	0.732	0.652	2.47061797676511e-09	0	SERPINB9
GSTO1	2.75311396104025e-13	0.339882102309581	0.903	0.901	3.19085908084565e-09	0	GSTO1
APRT	3.17167850304391e-13	0.339689384558997	0.819	0.813	3.67597538502789e-09	0	APRT
ASGR1	3.34237822092822e-13	0.494170332732995	0.4	0.283	3.87381635805581e-09	0	ASGR1
FOSL2	6.40206834296904e-13	0.373689497933154	0.699	0.674	7.41999720950112e-09	0	FOSL2
TCEB2	7.79170230235382e-13	0.298119793437852	0.961	0.959	9.03058296842808e-09	0	TCEB2
ATP5L	8.56198790950795e-13	0.257762616794578	0.985	0.985	9.92334398711971e-09	0	ATP5L
C9orf72	1.36705773078877e-12	0.462610426565784	0.429	0.322	1.58441990998418e-08	0	C9orf72
LSP1	3.4239424704929e-12	0.310289380749767	0.861	0.803	3.96834932330127e-08	0	LSP1
INSIG1	8.09904319917002e-12	0.370400854076581	0.815	0.741	9.38679106783805e-08	0	INSIG1
IER3	8.65458105072107e-12	0.303021167152532	0.838	0.799	1.00306594377857e-07	0	IER3
PRELID1	1.26039149844457e-11	0.360565212550478	0.811	0.826	1.46079374669726e-07	0	PRELID1
LTA4H	2.05894199245571e-11	0.436159717196506	0.523	0.445	2.38631376925617e-07	0	LTA4H
NUP214	3.56118292254487e-11	0.38746677699767	0.481	0.395	4.12741100722951e-07	0	NUP214
HIGD2A	6.49014549496523e-11	0.294233452077945	0.863	0.902	7.5220786286647e-07	0	HIGD2A
ETS2	1.10393892418712e-10	0.473840041132254	0.577	0.52	1.27946521313287e-06	0	ETS2
PHLDA1	1.22160038257733e-10	0.414712756519217	0.593	0.493	1.41583484340713e-06	0	PHLDA1
METRNL	1.24994946565262e-10	0.439783805577309	0.535	0.466	1.44869143069138e-06	0	METRNL
AHNAK	1.25193443247885e-10	0.429784719598513	0.544	0.487	1.45099200724299e-06	0	AHNAK
PTPRE	1.51504979694615e-10	0.446983473714666	0.693	0.704	1.75594271466058e-06	0	PTPRE
CFLAR	5.38188131434764e-10	0.319008617126379	0.782	0.783	6.23760044332891e-06	0	CFLAR
POLR2L	7.29400375351947e-10	0.304819010909918	0.888	0.913	8.45375035032906e-06	0	POLR2L
CD93	8.10446635243307e-10	0.407038824371733	0.398	0.306	9.39307650246992e-06	0	CD93
RBM3	8.9771120983624e-10	0.326927839764058	0.803	0.811	1.0404472922002e-05	0	RBM3
PET100	1.01680889788064e-09	0.367911948294474	0.728	0.751	1.17848151264366e-05	0	PET100
GABARAP	1.03607274115869e-09	0.267515195682875	0.932	0.938	1.20080830700292e-05	0	GABARAP
TLE4	1.13689730946547e-09	0.420944435910318	0.378	0.288	1.31766398167048e-05	0	TLE4
NCF2	1.37490228567537e-09	0.391656539590519	0.606	0.576	1.59351174909775e-05	0	NCF2
CXCL2	1.39966944379739e-09	0.325940345826971	0.782	0.669	1.62221688536117e-05	0	CXCL2
SYAP1	1.56850599085878e-09	0.462145005181577	0.67	0.663	1.81789844340532e-05	0	SYAP1
METTL9	2.11620054219076e-09	0.382825948049169	0.434	0.369	2.45267642839909e-05	0	METTL9
PPP1CB	2.14446468049066e-09	0.374792105655318	0.72	0.736	2.48543456468868e-05	0	PPP1CB
FXYD5	2.50494100921603e-09	0.275568418481515	0.878	0.912	2.90322662968137e-05	0	FXYD5
EIF3H	3.28574874793127e-09	0.298875593739184	0.793	0.832	3.80818279885235e-05	0	EIF3H
ARL4A	5.24510129079061e-09	0.348192661978511	0.639	0.587	6.07907239602631e-05	0	ARL4A
LIMS1	5.64662217805765e-09	0.35233910099841	0.774	0.8	6.54443510436881e-05	0	LIMS1
SRSF5	6.3982131234695e-09	0.296485527968461	0.819	0.833	7.41552901010115e-05	0	SRSF5
ATP5D	6.53662364080282e-09	0.270703104997781	0.84	0.881	7.57594679969047e-05	0	ATP5D
CCL20	1.27398169170198e-08	0.556445078711663	0.411	0.297	0.000147654478068259	0	CCL20
BIRC3	1.9060017287078e-08	0.423672038680652	0.504	0.432	0.000220905600357235	0	BIRC3
BACH1	2.19884053509032e-08	0.397006841485063	0.407	0.346	0.000254845618016968	0	BACH1
IRAK3	2.82586263221532e-08	0.326364115600068	0.286	0.199	0.000327517479073756	0	IRAK3
RNF141	4.82786298093087e-08	0.337108345935894	0.27	0.188	0.000559549319489888	0	RNF141
COPE	5.20858849861722e-08	0.25402211971496	0.842	0.87	0.000603675406989735	0	COPE
EIF3L	5.45374130632288e-08	0.268574438622149	0.753	0.742	0.000632088617402822	0	EIF3L
CCNH	5.66877131281103e-08	0.399879646955476	0.519	0.483	0.000657010595154798	0	CCNH
ATP13A3	6.1190294515853e-08	0.373956384623916	0.436	0.373	0.000709195513438737	0	ATP13A3
GUK1	8.23876509120694e-08	0.269592471284129	0.89	0.923	0.000954872874070885	0	GUK1
B4GALT1	9.48024819175075e-08	0.497917839668716	0.568	0.542	0.00109876076542391	0	B4GALT1
MYO1G	1.10145379258652e-07	0.304735833931557	0.38	0.303	0.00127658494560778	0	MYO1G
HGSNAT	1.20108317871614e-07	0.391724347999766	0.396	0.327	0.00139205540413201	0	HGSNAT
DDX21	1.37623437165715e-07	0.363571657427146	0.666	0.681	0.00159505563675064	0	DDX21
NUMB	1.55843376045751e-07	0.433684031537385	0.388	0.333	0.00180622472837026	0	NUMB
SMDT1	2.11807214893225e-07	0.288484563195986	0.689	0.711	0.00245484562061248	0	SMDT1
GLTSCR2	2.5636344986522e-07	0.280807260116068	0.809	0.818	0.0029712523839379	0	GLTSCR2
FGR	3.09751290319182e-07	0.35620081563514	0.419	0.365	0.00359001745479932	0	FGR
SPAG9	3.2043475609029e-07	0.336337771285667	0.521	0.493	0.00371383882308646	0	SPAG9
IL8	4.13129265999409e-07	0.485431222387636	0.817	0.766	0.00478816819293315	0	IL8
IL1RN	5.42400385526602e-07	0.552887487638622	0.533	0.449	0.00628642046825332	0	IL1RN
YBX3	8.02969908193884e-07	0.278692698896213	0.695	0.694	0.00930642123596711	0	YBX3
HOTAIRM1	8.70838107977826e-07	0.343060705151457	0.288	0.214	0.010093013671463	0	HOTAIRM1
THAP2	9.65134281580444e-07	0.42042305389599	0.423	0.36	0.0111859063235174	0	THAP2
SPATA13	9.92640264163095e-07	0.340571993765324	0.255	0.179	0.0115047006616503	0	SPATA13
WTAP	1.14066077374497e-06	0.369606629248076	0.579	0.58	0.0132202583677042	0	WTAP
TMEM167A	2.38696850863641e-06	0.313578054383071	0.593	0.632	0.027664965015096	0	TMEM167A
BZW1	2.55519302889989e-06	0.323076479235536	0.629	0.659	0.0296146872049497	0	BZW1
CD37	2.92830266047105e-06	0.268902992269737	0.774	0.814	0.0339390278348595	0	CD37
SULT1A1	3.73443083814694e-06	0.369934114248273	0.349	0.29	0.0432820534141231	0	SULT1A1
ARRB2	4.11904923884331e-06	0.295522030329781	0.678	0.731	0.047739780678194	0	ARRB2
SERPINB1	4.66335708616231e-06	0.28254098925186	0.718	0.763	0.0540483086286212	0	SERPINB1
ODF3B	5.22158578072718e-06	0.340420304467956	0.427	0.399	0.060518179198628	0	ODF3B
KCTD20	5.398758170233e-06	0.353123595744553	0.355	0.312	0.0625716071930005	0	KCTD20
AREG	5.6688992350055e-06	0.455932180098522	0.353	0.271	0.0657025421337137	0	AREG
WAS	9.93989132303571e-06	0.269573211143584	0.554	0.572	0.115203340433984	0	WAS
SP3	2.67986735024678e-05	0.322377814613553	0.282	0.227	0.310596625893602	0	SP3
RUNX1	2.76651951058255e-05	0.294027921587956	0.4	0.369	0.320639611276517	0	RUNX1
CXCL3	2.77125873054371e-05	0.362896810012708	0.616	0.536	0.321188886870016	0	CXCL3
NBPF10	3.07274669771109e-05	0.312832546567225	0.373	0.335	0.356131342264715	0	NBPF10
ACSL1	3.31555229658915e-05	0.325354107911234	0.346	0.301	0.384272511174682	0	ACSL1
DDX3X	3.69709458590251e-05	0.253235307225778	0.622	0.653	0.428493262506101	0	DDX3X
SEC62	3.85236580994114e-05	0.302560882042774	0.743	0.816	0.446489197372178	0	SEC62
PLSCR1	4.56044885496135e-05	0.279104154436167	0.705	0.776	0.528556022290021	0	PLSCR1
NINJ1	4.59206933950547e-05	0.300670461601816	0.807	0.825	0.532220836448683	0	NINJ1
LIMD2	4.67863629009715e-05	0.304107635568932	0.537	0.522	0.54225394602226	0	LIMD2
FAM45A	4.74135066323307e-05	0.360308058194247	0.342	0.306	0.549522541868712	0	FAM45A
AMPD2	5.93493211276768e-05	0.264507822669472	0.253	0.195	0.687858631869774	0	AMPD2
FAM200B	6.39493748165465e-05	0.333093003866137	0.32	0.282	0.741173254123774	0	FAM200B
CAST	7.36862897023168e-05	0.275496758463999	0.627	0.665	0.854024097649851	0	CAST
RXRA	7.40911631485257e-05	0.291607806547696	0.259	0.205	0.858716580891413	0	RXRA
TMEM256	8.11049415882975e-05	0.264290349495939	0.562	0.599	0.940006273008368	0	TMEM256
POLE4	8.16509036216315e-05	0.295144802477822	0.529	0.55	0.946333972974709	0	POLE4
PGLS	9.22809640921671e-05	0.253342185165669	0.67	0.736	1	0	PGLS
PNP	0.000107308373559604	0.327604573401065	0.332	0.289	1	0	PNP
PNPLA8	0.000126409847088522	0.313404461326637	0.498	0.49	1	0	PNPLA8
KYNU	0.000133574986353819	0.348908692206857	0.45	0.455	1	0	KYNU
CXXC5	0.000149372993839256	0.288596454282181	0.263	0.213	1	0	CXXC5
CTDSP1	0.00015158680204792	0.290748767777404	0.261	0.213	1	0	CTDSP1
SLC7A5	0.000173042846180204	0.299123217113983	0.349	0.313	1	0	SLC7A5
ELL2	0.000186472018987296	0.26423951396989	0.448	0.427	1	0	ELL2
AVPI1	0.000186544923751696	0.317787279962408	0.448	0.429	1	0	AVPI1
PLP2	0.000192109355663697	0.29260083432523	0.45	0.432	1	0	PLP2
KRT19	0.000211606464455533	0.300480795477597	0.481	0.454	1	0	KRT19
CD48	0.000261722286115303	0.302413408345374	0.635	0.686	1	0	CD48
S100A2	0.000341175741506738	0.337389008541754	0.446	0.411	1	0	S100A2
LPCAT1	0.000412705602314276	0.278593925628651	0.253	0.208	1	0	LPCAT1
SRA1	0.000433117341148933	0.253024369809517	0.454	0.463	1	0	SRA1
CHD1	0.000536734257381285	0.278049075489862	0.562	0.593	1	0	CHD1
OXSR1	0.000541865106539168	0.326121861370804	0.322	0.297	1	0	OXSR1
FOXO3	0.000708190771467548	0.289319569374366	0.396	0.382	1	0	FOXO3
CD99	0.000736529587102934	0.268057599846747	0.62	0.656	1	0	CD99
MAP2K3	0.00106074014803874	0.265305536736289	0.425	0.407	1	0	MAP2K3
ACSL3	0.00135693813972072	0.308935769137041	0.369	0.355	1	0	ACSL3
CYCS	0.00136211057674347	0.421508404313359	0.857	0.894	1	0	CYCS
NBPF15	0.00157936610766526	0.282387360292247	0.346	0.329	1	0	NBPF15
MPHOSPH6	0.0017618837526658	0.278916614243898	0.317	0.299	1	0	MPHOSPH6
JARID2	0.00243433716325169	0.284683281754886	0.353	0.337	1	0	JARID2
NAPRT1	0.00283274094342141	0.250020664747063	0.392	0.404	1	0	NAPRT1
FAM49A	0.00303975943924224	0.285970649960439	0.442	0.462	1	0	FAM49A
MIR4435-1HG	0.00317465576623785	0.377969217313209	0.417	0.429	1	0	MIR4435-1HG
IL4R	0.00331003352608117	0.272375744498672	0.268	0.245	1	0	IL4R
IVNS1ABP	0.00336524063428659	0.269435583130281	0.39	0.39	1	0	IVNS1ABP
KRT7	0.00408203437959895	0.27603226235599	0.288	0.259	1	0	KRT7
GNA15	0.00419526871171856	0.250943793323475	0.427	0.435	1	0	GNA15
ID1	0.00834110841827657	0.266309377259131	0.305	0.285	1	0	ID1
C1QC	8.45784522868767e-85	1.47438631448039	0.943	0.623	9.80264262004901e-81	1	C1QC
CD68	1.26135246709806e-84	1.04857865325659	0.994	0.887	1.46190750936665e-80	1	CD68
FTL	5.32926258148657e-84	0.987530184879411	1	1	6.17661533194293e-80	1	FTL
CTSD	3.28119990262662e-72	1.56167667896943	0.986	0.906	3.80291068714425e-68	1	CTSD
C1QB	1.36676165606827e-68	1.30047636263608	0.934	0.673	1.58407675938313e-64	1	C1QB
NPC2	1.03934944611928e-62	0.613810948282751	1	0.994	1.20460600805225e-58	1	NPC2
ACP5	1.15013373062099e-59	1.59920955454006	0.809	0.496	1.33300499378972e-55	1	ACP5
CTSC	1.70048509441589e-56	0.864258168003913	0.965	0.78	1.97086222442802e-52	1	CTSC
C1QA	1.25927034252916e-54	1.02001397995562	0.949	0.72	1.45949432699129e-50	1	C1QA
FUCA1	3.08715318058624e-51	0.816299213395968	0.537	0.21	3.57801053629945e-47	1	FUCA1
MS4A4A	6.80386856946767e-51	0.926003101800903	0.844	0.557	7.88568367201303e-47	1	MS4A4A
CD63	2.46879886468489e-48	0.675221851762821	1	0.984	2.86133788416979e-44	1	CD63
SLCO2B1	8.57033738249706e-47	0.580344603682973	0.559	0.208	9.93302102631409e-43	1	SLCO2B1
APOE	1.3967878586854e-45	1.54411412562523	0.898	0.648	1.61887712821638e-41	1	APOE
PLD3	3.19884313464495e-45	1.07711081000511	0.822	0.576	3.7074591930535e-41	1	PLD3
SEPP1	7.12910375763913e-45	1.28485938293881	0.473	0.162	8.26263125510375e-41	1	SEPP1
MS4A7	2.9588449409981e-43	0.727125197196026	0.967	0.813	3.4293012866168e-39	1	MS4A7
PLTP	2.99205262927593e-43	1.30088273949244	0.537	0.216	3.4677889973308e-39	1	PLTP
CTSB	8.97954204383447e-43	0.664779994479961	0.99	0.951	1.04072892288042e-38	1	CTSB
CD59	9.54345547639689e-43	0.822020958726197	0.744	0.474	1.1060864897144e-38	1	CD59
DAB2	1.41914668371358e-42	0.751550481445448	0.666	0.327	1.64479100642403e-38	1	DAB2
IGLL5	2.65828535671822e-40	1.70243429113021	0.754	0.399	3.08095272843641e-36	1	IGLL5
CTSA	3.78420883244264e-40	0.688791360742725	0.885	0.628	4.38589803680102e-36	1	CTSA
PSAP	7.98824876676865e-40	0.588515996861472	1	0.994	9.25838032068486e-36	1	PSAP
HES1	1.25301447543208e-38	0.983663465115199	0.643	0.322	1.45224377702579e-34	1	HES1
IGSF6	4.11036225803526e-38	0.883164317621534	0.916	0.743	4.76390985706287e-34	1	IGSF6
SLC40A1	1.81097446228284e-37	0.979515311216266	0.447	0.167	2.09891940178581e-33	1	SLC40A1
CREG1	5.59233581225455e-37	0.68652279924732	0.863	0.604	6.48151720640302e-33	1	CREG1
CD14	5.60930290362469e-37	0.921430989922563	0.969	0.85	6.50118206530101e-33	1	CD14
A2M	7.79838747956814e-37	0.678106103323725	0.502	0.212	9.03833108881948e-33	1	A2M
C3AR1	8.87373459554129e-37	0.658542781146638	0.705	0.408	1.02846583962324e-32	1	C3AR1
ASAH1	9.66998210645742e-37	0.703267181417802	0.939	0.835	1.12075092613841e-32	1	ASAH1
FCGRT	6.12813434048734e-36	0.605251024981158	0.98	0.943	7.10250770062483e-32	1	FCGRT
PMP22	2.19118665825902e-35	0.721387816483686	0.684	0.394	2.53958533692221e-31	1	PMP22
C1orf85	2.95768981844381e-35	0.515737817145995	0.514	0.23	3.42796249957638e-31	1	C1orf85
LRPAP1	4.51948382969669e-35	0.604912085774085	0.83	0.628	5.23808175861846e-31	1	LRPAP1
GRN	5.33728311915259e-35	0.606778991328295	0.992	0.973	6.18591113509785e-31	1	GRN
MGST3	1.86558330060584e-34	0.674120879283625	0.816	0.615	2.16221104540216e-30	1	MGST3
FCGR3A	2.06631324929859e-34	0.543006146405944	0.938	0.636	2.39485705593706e-30	1	FCGR3A
TMEM176B	2.55570621163486e-34	0.622977043020855	0.945	0.779	2.9620634992848e-30	1	TMEM176B
LGMN	2.48260746093335e-33	0.99529381029512	0.75	0.506	2.87734204722176e-29	1	LGMN
CPM	5.08717221761923e-33	0.590526155749023	0.459	0.191	5.89603260022069e-29	1	CPM
TMEM37	8.01838432389766e-33	0.407331576859619	0.318	0.092	9.29330743139738e-29	1	TMEM37
VAT1	8.24730749471439e-32	0.398193948504038	0.383	0.134	9.55862938637398e-28	1	VAT1
APOC1	8.38302742565597e-32	1.21428152115705	0.848	0.599	9.71592878633527e-28	1	APOC1
HEXB	2.7171494589784e-30	0.620007704508617	0.811	0.604	3.14917622295597e-26	1	HEXB
JUNB	7.46274490570229e-30	0.664641310198244	0.988	0.958	8.64932134570895e-26	1	JUNB
BCAP31	7.81391104027663e-30	0.5262163237035	0.852	0.66	9.05632289568061e-26	1	BCAP31
LAMP2	1.02520492449245e-29	0.577887578557103	0.764	0.516	1.18821250748675e-25	1	LAMP2
ID3	2.83921338455508e-29	0.726513102469343	0.643	0.354	3.29064831269933e-25	1	ID3
DNASE2	4.66837102298283e-29	0.5835004189947	0.643	0.373	5.4106420156371e-25	1	DNASE2
SNORD3A	1.37205620966956e-28	0.72205275856527	0.408	0.171	1.59021314700702e-24	1	SNORD3A
ATP6V0B	3.02480378709918e-28	0.487985381643575	0.955	0.893	3.50574758924795e-24	1	ATP6V0B
LIPA	4.43127769365569e-28	0.675462222341401	0.736	0.495	5.13585084694694e-24	1	LIPA
MCOLN1	5.14939534975702e-28	0.503923970073977	0.645	0.366	5.96814921036839e-24	1	MCOLN1
AKR1B1	1.34671501613814e-27	0.629205534544763	0.691	0.455	1.56084270370411e-23	1	AKR1B1
FOS	2.22807013631838e-27	0.778853326300768	0.969	0.874	2.58233328799301e-23	1	FOS
CYP27A1	2.32012149515236e-26	0.573017788093805	0.322	0.114	2.68902081288158e-22	1	CYP27A1
CXCL21	8.87812423407568e-26	0.842059506811334	0.842	0.644	1.02897459872937e-21	1	CXCL2
IGJ	7.80409332343319e-25	0.780171608192085	0.498	0.231	9.04494416185907e-21	1	IGJ
CTSL	1.02755129524297e-24	0.742222196724796	0.889	0.673	1.1909319511866e-20	1	CTSL
ATF3	1.16289562093959e-24	0.65183207596733	0.805	0.595	1.34779602466898e-20	1	ATF3
ALCAM	1.29845247157022e-24	0.478013508164153	0.471	0.238	1.50490641454989e-20	1	ALCAM
NPL	1.92438701398333e-24	0.42432411693476	0.547	0.282	2.23036454920668e-20	1	NPL
SGK1	2.55342485732137e-24	0.433126857008898	0.801	0.547	2.95941940963547e-20	1	SGK1
CXCL31	2.97851875911992e-24	1.05995067176621	0.721	0.493	3.45210324181998e-20	1	CXCL3
ZFP36	3.03710481619186e-24	0.624370398342111	0.973	0.906	3.52000448196637e-20	1	ZFP36
HLA-DRB1	3.90016986186948e-24	0.355137565759924	0.994	0.978	4.52029686990672e-20	1	HLA-DRB1
IGFBP7	5.7297993856776e-24	0.655962970182588	0.84	0.563	6.64083748800034e-20	1	IGFBP7
NRP1	7.05736716478658e-24	0.414281629616539	0.365	0.151	8.17948854398764e-20	1	NRP1
TMBIM6	7.77754423428666e-24	0.400079144360668	0.971	0.912	9.01417376753824e-20	1	TMBIM6
EPHX1	8.45169584414681e-24	0.30870406514229	0.285	0.097	9.79551548336615e-20	1	EPHX1
MAF	1.23682908244828e-22	0.445021815574805	0.48	0.243	1.43348490655756e-18	1	MAF
COL1A1	1.97769438855048e-22	0.494918007302745	0.459	0.215	2.29214779633e-18	1	COL1A1
CCL3	2.42862744612914e-22	0.501874656724632	0.711	0.466	2.81477921006367e-18	1	CCL3
ITM2B	1.11828623837442e-21	0.341790814580734	0.998	0.977	1.29609375027596e-17	1	ITM2B
RENBP	1.62761922172063e-21	0.431769773730998	0.568	0.337	1.88641067797422e-17	1	RENBP
TCN2	2.21798785562011e-21	0.485057471378653	0.518	0.286	2.5706479246637e-17	1	TCN2
SDCBP	2.58481431874099e-21	0.388414536916267	0.957	0.866	2.99579979542081e-17	1	SDCBP
CD9	2.71493128178132e-21	0.809127385879621	0.67	0.488	3.14660535558455e-17	1	CD9
RASGEF1B	3.30672291275371e-21	0.48468108578402	0.631	0.392	3.83249185588155e-17	1	RASGEF1B
SPRED1	3.45557482454357e-21	0.351740690629139	0.35	0.15	4.00501122164599e-17	1	SPRED1
LGALS3	5.08172119975938e-21	0.77636555734009	0.939	0.883	5.88971487052113e-17	1	LGALS3
COMT	5.51167334640953e-21	0.431840071576995	0.83	0.7	6.38802940848865e-17	1	COMT
TBXAS1	7.17078237880034e-21	0.447804460146044	0.77	0.574	8.31093677702959e-17	1	TBXAS1
LY96	2.77687434062802e-20	0.41176016365561	0.9	0.738	3.21839736078788e-16	1	LY96
IDH1	3.10851176690642e-20	0.40707396921398	0.463	0.245	3.60276513784454e-16	1	IDH1
MMP14	3.11171184528395e-20	0.37095608423819	0.465	0.233	3.6064740286841e-16	1	MMP14
MGP	4.93619983524909e-20	0.429506165717496	0.354	0.154	5.72105560905369e-16	1	MGP
TMEM176A	6.41058478313498e-20	0.44117150509666	0.852	0.634	7.42986776365344e-16	1	TMEM176A
ATP6V1F	8.03774805650229e-20	0.457810358359666	0.957	0.903	9.31574999748615e-16	1	ATP6V1F
CALM1	8.18926382816203e-20	0.452565017199548	0.967	0.927	9.49135677683979e-16	1	CALM1
WDR74	9.26257007570482e-20	0.582318396760941	0.471	0.26	1.07353187177419e-15	1	WDR74
SCPEP1	1.17948754609709e-19	0.40957739922176	0.701	0.467	1.36702606592653e-15	1	SCPEP1
CSTB	1.21814355378914e-19	0.620789568228039	0.955	0.92	1.41182837884161e-15	1	CSTB
MT1G	1.4487602018308e-19	1.72870226709679	0.408	0.201	1.6791130739219e-15	1	MT1G
RNF130	2.0919398235743e-19	0.368587396155739	0.92	0.772	2.42455825552261e-15	1	RNF130
MPP1	3.69988159217308e-19	0.408743443795677	0.617	0.389	4.2881627653286e-15	1	MPP1
ATP6AP1	4.16024332860885e-19	0.378877398376585	0.738	0.53	4.82172201785765e-15	1	ATP6AP1
WWP1	1.10076575218468e-18	0.296850997668446	0.256	0.094	1.27578750678204e-14	1	WWP1
CFD1	1.23943804709899e-18	0.549720792930249	0.816	0.623	1.43650869658773e-14	1	CFD
MGLL	1.54393533857695e-18	0.369888017568106	0.316	0.136	1.78942105741069e-14	1	MGLL
CD83	2.54131263624295e-18	0.369929718732484	0.893	0.705	2.94538134540557e-14	1	CD83
PLIN2	4.14110441856338e-18	0.551332633385115	0.842	0.675	4.79954002111496e-14	1	PLIN2
P2RX4	9.2028828715853e-18	0.307647013609142	0.447	0.233	1.06661412481674e-13	1	P2RX4
ISCU	9.79750637371132e-18	0.388168490644175	0.666	0.455	1.13553098871314e-13	1	ISCU
KLF6	9.82556436856978e-18	0.467243710621489	0.895	0.753	1.13878291031724e-13	1	KLF6
S100A13	1.13616753701136e-17	0.2963738311023	0.383	0.187	1.31681817539617e-13	1	S100A13
COL3A1	3.4872878049188e-17	0.266475322585027	0.318	0.134	4.04176656590089e-13	1	COL3A1
RAB13	6.79119597542011e-17	0.396016658486643	0.596	0.385	7.87099613551191e-13	1	RAB13
TMEM59	1.38079031068376e-16	0.329218431611129	0.902	0.78	1.60033597008248e-12	1	TMEM59
NTAN1	1.46203560968783e-16	0.288662333041998	0.424	0.228	1.6944992716282e-12	1	NTAN1
ABL2	1.55826651690316e-16	0.416710338707243	0.43	0.228	1.80603089309076e-12	1	ABL2
STAB1	1.60622602465977e-16	0.396629706921478	0.525	0.311	1.86161596258067e-12	1	STAB1
GPX4	3.26674683065079e-16	0.312329070533731	0.986	0.949	3.78615957672427e-12	1	GPX4
SPARC	3.38744385773187e-16	0.414128380256232	0.348	0.166	3.92604743111124e-12	1	SPARC
ADAM9	3.43062310863069e-16	0.281953804307738	0.422	0.224	3.97609218290297e-12	1	ADAM9
MILR1	4.9397679363417e-16	0.253177649452129	0.346	0.167	5.72519103822003e-12	1	MILR1
M6PR	6.37689615548464e-16	0.378254456088937	0.725	0.541	7.3908226442067e-12	1	M6PR
SLC7A7	6.68182383942346e-16	0.355116766838328	0.723	0.521	7.74423382989179e-12	1	SLC7A7
MFSD1	9.02468559494407e-16	0.367007793322397	0.777	0.589	1.04596106045402e-11	1	MFSD1
KLF4	1.73422410241564e-15	0.463393074792461	0.811	0.648	2.00996573469973e-11	1	KLF4
ARHGAP18	2.07083896015691e-15	0.378174266848288	0.639	0.426	2.40010235482186e-11	1	ARHGAP18
HEXA	2.89733934894889e-15	0.402977498554755	0.645	0.476	3.35801630543177e-11	1	HEXA
FCGR2A	4.01591595476125e-15	0.37444676868549	0.861	0.682	4.65444659156829e-11	1	FCGR2A
ABHD12	5.24036849077665e-15	0.345249568838018	0.48	0.299	6.07358708081014e-11	1	ABHD12
MRC1L1	5.97472727786366e-15	0.268891990339495	0.256	0.108	6.92470891504399e-11	1	MRC1L1
NR4A2	6.2516587511539e-15	0.387699375085095	0.902	0.758	7.24567249258737e-11	1	NR4A2
ADAP2	6.33732196458814e-15	0.304210547545081	0.672	0.44	7.34495615695766e-11	1	ADAP2
AP2S1	6.74469095216456e-15	0.300382741742357	0.963	0.91	7.81709681355873e-11	1	AP2S1
GCHFR	6.80905023263898e-15	0.611629784854655	0.398	0.234	7.89168921962858e-11	1	GCHFR
PEPD	9.71620905716601e-15	0.302164467075654	0.568	0.377	1.12610862972554e-10	1	PEPD
LAMP1	1.05862034086517e-14	0.263552717208497	0.689	0.479	1.22694097506273e-10	1	LAMP1
PHACTR1	1.14149707734268e-14	0.49699408022879	0.652	0.456	1.32299511264017e-10	1	PHACTR1
HLA-DMB	1.30465910416021e-14	0.38609767314847	0.904	0.785	1.51209990172169e-10	1	HLA-DMB
ALDH1A1	2.1519151044106e-14	0.330867634900372	0.34	0.175	2.49406960601189e-10	1	ALDH1A1
DAD1	4.36893966585113e-14	0.318242375515947	0.861	0.722	5.06360107272146e-10	1	DAD1
MMP19	6.75870631228759e-14	0.409861861123825	0.461	0.268	7.83334061594131e-10	1	MMP19
TSPAN4	9.45290031643045e-14	0.358298420024647	0.465	0.281	1.09559114667429e-09	1	TSPAN4
NEK6	9.4850539741529e-14	0.301001888491787	0.352	0.186	1.09931775560432e-09	1	NEK6
NGFRAP1	1.12673456510146e-13	0.318358467281834	0.492	0.303	1.30588536095259e-09	1	NGFRAP1
LTC4S	1.16561002729187e-13	0.3413892129897	0.314	0.162	1.35094202163128e-09	1	LTC4S
MS4A6A	1.19116110707431e-13	0.405027488601991	0.959	0.896	1.38055572309912e-09	1	MS4A6A
RNF13	1.37695222815117e-13	0.316365198259447	0.658	0.484	1.5958876324272e-09	1	RNF13
HBEGF	1.38899990053989e-13	0.519315719882758	0.762	0.594	1.60985088472574e-09	1	HBEGF
LINC00998	1.92332052542098e-13	0.283258081749853	0.539	0.347	2.22912848896292e-09	1	LINC00998
REEP5	1.99065359457659e-13	0.317446813384345	0.812	0.675	2.30716751611427e-09	1	REEP5
SLC3A2	2.61626424715051e-13	0.360074595443475	0.689	0.504	3.03225026244744e-09	1	SLC3A2
AMDHD2	2.61711049315082e-13	0.264029893381527	0.328	0.173	3.0332310615618e-09	1	AMDHD2
MGAT4A	2.6538907676189e-13	0.289620020739588	0.486	0.302	3.07585939967031e-09	1	MGAT4A
TEX264	2.88055677075591e-13	0.257472687024661	0.477	0.291	3.3385652973061e-09	1	TEX264
MIR24-2	3.79953595363315e-13	0.4784640835276	0.525	0.331	4.40366217026082e-09	1	MIR24-2
CCL4	4.24456077333587e-13	0.41740109719116	0.643	0.444	4.91944593629628e-09	1	CCL4
SCARB2	4.748391360361e-13	0.280674976382384	0.574	0.365	5.5033855866584e-09	1	SCARB2
DPP7	5.6771821884635e-13	0.369932857005798	0.779	0.645	6.57985415642919e-09	1	DPP7
TMEM147	7.10154158670863e-13	0.297642666642124	0.758	0.585	8.23068669899531e-09	1	TMEM147
SH3BGRL	9.96976555754997e-13	0.277493971768928	0.9	0.831	1.15549582812004e-08	1	SH3BGRL
DDRGK1	1.19236442002708e-12	0.282828748629364	0.533	0.344	1.38195036281138e-08	1	DDRGK1
ENG	1.20130567853047e-12	0.318065241708355	0.5	0.319	1.39231328141682e-08	1	ENG
CD151	1.7878660352884e-12	0.317197505330839	0.646	0.47	2.07213673489926e-08	1	CD151
GAA	1.79205317374175e-12	0.296779624398534	0.543	0.352	2.07698962836669e-08	1	GAA
ANXA5	2.14653749727712e-12	0.257768511112973	0.967	0.937	2.48783695934419e-08	1	ANXA5
RB1	2.29105658947203e-12	0.355055335088329	0.559	0.381	2.65533458719809e-08	1	RB1
ZNF331	3.49073652667079e-12	0.481558518253057	0.836	0.722	4.04576363441145e-08	1	ZNF331
RTN3	3.49694179748996e-12	0.300811970187925	0.619	0.434	4.05295554329087e-08	1	RTN3
GNPDA1	3.70283653284585e-12	0.281613595364719	0.395	0.229	4.29158754156833e-08	1	GNPDA1
DRAM2	3.82303686404078e-12	0.306755256379069	0.66	0.476	4.43089972542326e-08	1	DRAM2
CD164	5.47690961510831e-12	0.302965516744324	0.787	0.622	6.34773824391054e-08	1	CD164
PPT1	5.85289434897839e-12	0.325799296448834	0.842	0.724	6.78350455046595e-08	1	PPT1
TXNIP	6.12629550535324e-12	0.464146849013361	0.617	0.438	7.1003764907044e-08	1	TXNIP
TMEM70	8.54667811515527e-12	0.310844991286512	0.459	0.275	9.90559993546496e-08	1	TMEM70
SNX2	8.77550254934586e-12	0.274447410358456	0.635	0.462	1.01708074546918e-07	1	SNX2
OS9	9.34166635744726e-12	0.30236837380272	0.672	0.504	1.08269913082814e-07	1	OS9
LY86	1.11355658948569e-11	0.323882479901666	0.816	0.722	1.29061208721391e-07	1	LY86
CXCL16	1.39093274471794e-11	0.292299105575841	0.822	0.678	1.61209105112809e-07	1	CXCL16
TMEM14C	1.40050264257729e-11	0.268661188362168	0.773	0.612	1.62318256274707e-07	1	TMEM14C
IFI30	1.4037230334261e-11	0.3268797263178	0.904	0.805	1.62691499574085e-07	1	IFI30
SNX6	1.48047113358728e-11	0.315632155883054	0.707	0.504	1.71586604382765e-07	1	SNX6
STX4	2.43527800966942e-11	0.405094602462299	0.637	0.462	2.82248721320686e-07	1	STX4
NUCB1	2.89212971325292e-11	0.307568584330231	0.693	0.553	3.35197833766014e-07	1	NUCB1
SDSL	3.1603368368504e-11	0.256367092275818	0.432	0.27	3.66283039390961e-07	1	SDSL
KDELR1	4.05674568601013e-11	0.291430200134786	0.623	0.459	4.70176825008574e-07	1	KDELR1
C1orf63	4.42599937489197e-11	0.258342155084484	0.648	0.442	5.12973327549979e-07	1	C1orf63
NOP10	4.68507598998697e-11	0.318218473540423	0.932	0.88	5.4300030723949e-07	1	NOP10
TNFSF12	4.90647103636608e-11	0.262459112494414	0.371	0.224	5.68659993114828e-07	1	TNFSF12
LPAR6	5.47122657160162e-11	0.260796196014723	0.41	0.241	6.34115159648628e-07	1	LPAR6
PLXDC2	6.56987070434633e-11	0.314817383198929	0.602	0.429	7.6144801463374e-07	1	PLXDC2
ALOX5AP	7.08223130037504e-11	0.415304253439026	0.674	0.496	8.20830607713468e-07	1	ALOX5AP
ZFAND5	7.79018465738668e-11	0.300762048945713	0.84	0.726	9.02882401791116e-07	1	ZFAND5
P4HB	1.56449296859975e-10	0.298290569643023	0.816	0.688	1.81324735060711e-06	1	P4HB
APLP2	2.55343426896717e-10	0.282639305153357	0.863	0.76	2.95943031773295e-06	1	APLP2
ATP6AP2	4.80684800133793e-10	0.290040861157508	0.756	0.618	5.57113683355067e-06	1	ATP6AP2
CAPG	7.30464429349007e-10	0.568559762611236	0.799	0.784	8.466082736155e-06	1	CAPG
PILRA	9.13008068684526e-10	0.259127716422796	0.613	0.435	1.05817635160537e-05	1	PILRA
HM13	2.27491266176382e-09	0.277396897682878	0.617	0.462	2.63662377498427e-05	1	HM13
RPN2	2.71961717413546e-09	0.252498035038611	0.766	0.611	3.152036304823e-05	1	RPN2
TMEM219	3.12359166694848e-09	0.25757772843778	0.791	0.69	3.62024274199329e-05	1	TMEM219
FABP5	4.75548901213089e-09	0.472373740803808	0.727	0.599	5.5116117650597e-05	1	FABP5
ARID5B	5.04013711063259e-09	0.333754140972373	0.361	0.232	5.84151891122318e-05	1	ARID5B
LAPTM4A	5.11077044201975e-09	0.281207820845285	0.869	0.786	5.92338294230089e-05	1	LAPTM4A
GTF3C6	5.4139889044047e-09	0.275778759838247	0.664	0.506	6.27481314020504e-05	1	GTF3C6
NUPR1	6.73934493247728e-09	0.513273512473221	0.33	0.204	7.81090077674117e-05	1	NUPR1
TMED9	1.22217091687425e-08	0.29569186927676	0.688	0.578	0.000141649609265726	1	TMED9
DDAH2	5.88014989746484e-08	0.25088507261032	0.619	0.468	0.000681509373116175	1	DDAH2
FOSB	6.90593940574547e-08	0.325498825251463	0.936	0.88	0.0008003983771259	1	FOSB
IL81	1.38229206074081e-07	0.398671246436124	0.85	0.753	0.0016020764983986	1	IL8
HMOX1	1.75268839734925e-07	0.535362615767927	0.705	0.537	0.00203136585252778	1	HMOX1
MT1F	2.04968809709256e-07	0.530318098720917	0.285	0.177	0.00237558850453028	1	MT1F
BST2	2.63489574493475e-07	0.252059460531809	0.869	0.739	0.00305384416837937	1	BST2
CCL2	2.84287740837575e-07	0.781483885310892	0.365	0.243	0.00329489491630749	1	CCL2
CALM3	9.07103681752447e-07	0.265244778846187	0.807	0.694	0.0105133316715109	1	CALM3
TFRC	9.37871018915971e-07	0.462974610271779	0.469	0.352	0.0108699251092361	1	TFRC
EIF4A3	9.60409861863754e-07	0.473263951590316	0.756	0.652	0.0111311502990009	1	EIF4A3
IFI6	9.67558207905277e-07	0.520990742293941	0.904	0.827	0.0112139996296222	1	IFI6
CITED2	1.48372578671231e-06	0.257936263636441	0.404	0.282	0.0171963818679957	1	CITED2
ANXA2	2.96160314787782e-06	0.25593666793355	0.967	0.951	0.034324980483904	1	ANXA2
HSP90B1	3.88854275988782e-06	0.259899441367283	0.859	0.805	0.0450682105870998	1	HSP90B1
MT1X	7.08266501077873e-06	0.449645981068785	0.703	0.565	0.0820880874749254	1	MT1X
FBP1	9.54685616950774e-06	0.420092165857452	0.477	0.375	0.110648063004595	1	FBP1
SOCS3	1.41631568563232e-05	0.272701057085443	0.77	0.678	0.164150987964785	1	SOCS3
LMNA	2.09092845203672e-05	0.267045844886693	0.76	0.637	0.242338607591056	1	LMNA
TMEM107	2.71502432757917e-05	0.283574342399854	0.303	0.212	0.314671319566425	1	TMEM107
LY6E	0.00139281482316118	0.370062810977667	0.879	0.84	1	1	LY6E
MT1E	0.00190763548287384	0.325999920199717	0.365	0.274	1	1	MT1E
HSPA1B	7.22624241555675e-145	2.87195056113718	0.855	0.195	8.37521495963027e-141	2	HSPA1B
GBP1	2.75337135060628e-139	2.06969975395823	0.84	0.21	3.19115739535267e-135	2	GBP1
HSPA1A	3.76809298243712e-131	2.75001266881183	0.962	0.408	4.36721976664462e-127	2	HSPA1A
SERPING1	2.60751410176391e-130	1.94863125903918	0.837	0.26	3.02210884394437e-126	2	SERPING1
MT-ATP6	3.37353205256527e-125	1.4728376547388	1	0.999	3.90992364892315e-121	2	MT-ATP6
GBP5	1.11691466378786e-114	1.34284992520198	0.604	0.085	1.29450409533013e-110	2	GBP5
STAT1	3.59043547676879e-113	1.6247370289635	0.899	0.394	4.16131471757502e-109	2	STAT1
B2M	2.17149199859157e-110	0.986485077384629	1	1	2.51675922636763e-106	2	B2M
PRDX1	1.20199315926844e-104	1.83744169118012	0.985	0.812	1.39311007159212e-100	2	PRDX1
HSPA6	3.34184189423003e-104	2.79338770356345	0.592	0.095	3.87319475541261e-100	2	HSPA6
VAMP5	1.03883596464833e-100	1.66911642740237	0.941	0.596	1.20401088302742e-96	2	VAMP5
BRI3	9.80901531626526e-97	1.33349111124826	0.917	0.516	1.13686487515514e-92	2	BRI3
GBP4	7.33549274571208e-96	1.17582874139954	0.633	0.136	8.5018360922803e-92	2	GBP4
HSP90AA1	3.7813554854412e-91	2.25891991399367	0.997	0.927	4.38259100762635e-87	2	HSP90AA1
MARCKS	2.19881286247246e-90	1.41932339316663	0.962	0.638	2.54842410760558e-86	2	MARCKS
HLA-B	6.73383040734053e-89	0.91177241123398	1	1	7.80450944210768e-85	2	HLA-B
CTSZ	2.27340178921981e-88	1.51521282444516	0.964	0.771	2.63487267370576e-84	2	CTSZ
DNAJB1	7.87837552797596e-88	2.41552489754906	0.882	0.463	9.13103723692414e-84	2	DNAJB1
FAM26F	1.80981420145335e-84	2.11380443296581	0.899	0.577	2.09757465948444e-80	2	FAM26F
SNX10	3.69697556888542e-84	1.3612672332122	0.849	0.398	4.2847946843382e-80	2	SNX10
HSPH1	5.97682646407904e-83	1.97128399224716	0.751	0.264	6.9271418718676e-79	2	HSPH1
LGALS3BP	8.76089976732852e-82	1.11833766551001	0.808	0.308	1.01538828303338e-77	2	LGALS3BP
RARRES3	1.61335289115114e-81	1.3941961463093	0.817	0.371	1.86987600084417e-77	2	RARRES3
APOC11	4.92916208877078e-81	1.66708137637181	0.953	0.605	5.71289886088533e-77	2	APOC1
RAC1	1.29213733216584e-79	0.929064846490268	0.985	0.895	1.49758716798021e-75	2	RAC1
DEFB1	1.27259291101958e-76	0.929303248781055	0.527	0.095	1.47493518387169e-72	2	DEFB1
IRF1	3.79871293757042e-73	1.33907330989871	0.805	0.327	4.40270829464412e-69	2	IRF1
CD81	1.11947349632453e-72	1.07214780661061	0.911	0.481	1.29746978224013e-68	2	CD81
FCGR3A1	1.98045164009926e-69	1.24674514314438	0.964	0.666	2.29534345087504e-65	2	FCGR3A
KCNMA1	4.28594918071656e-67	0.851529617815226	0.541	0.131	4.96741510045049e-63	2	KCNMA1
ATOX1	1.24106397331258e-66	1.036069152882	0.947	0.728	1.43839314506928e-62	2	ATOX1
MT-ND2	4.87503576582144e-65	0.825877118599781	0.997	1	5.65016645258704e-61	2	MT-ND2
DNAJA4	2.76554010697264e-64	1.2175191013799	0.42	0.074	3.20526098398128e-60	2	DNAJA4
TPGS1	4.74723084501958e-62	0.469701308766815	0.352	0.044	5.50204054937769e-58	2	TPGS1
FMNL2	6.41680145252946e-62	0.594319962002794	0.476	0.1	7.43707288348164e-58	2	FMNL2
NR1H3	3.75140168177022e-61	0.710670125929137	0.467	0.1	4.34787454917169e-57	2	NR1H3
GADD45G	7.10647005478981e-61	1.39416152543038	0.473	0.107	8.23639879350139e-57	2	GADD45G
APOE1	8.56773725583447e-61	1.41858700757105	0.917	0.675	9.93000747951215e-57	2	APOE
BAG3	8.57569593126421e-60	1.72260991503703	0.521	0.148	9.93923158433522e-56	2	BAG3
HSPB1	2.2479793207493e-59	1.96377761456547	0.953	0.769	2.60540803274843e-55	2	HSPB1
GBP2	1.21912339129758e-58	0.850702360034262	0.74	0.315	1.4129640105139e-54	2	GBP2
GLUL	5.91227527915743e-56	1.00782319441339	0.979	0.885	6.85232704854346e-52	2	GLUL
UBD	3.43378614374955e-55	0.714573039889818	0.272	0.026	3.97975814060572e-51	2	UBD
CD38	2.07749079993788e-54	0.692287943583372	0.512	0.14	2.407811837128e-50	2	CD38
RNF213	4.70062540166777e-54	0.999676917112902	0.864	0.523	5.44802484053295e-50	2	RNF213
CTSL1	7.50442662262812e-54	1.2706537921434	0.938	0.688	8.69763045562599e-50	2	CTSL
CEBPB	2.44286345911643e-52	1.30228015573514	0.941	0.788	2.83127874911594e-48	2	CEBPB
MT-CO1	2.45555281859772e-51	0.651773688115532	1	1	2.84598571675476e-47	2	MT-CO1
TMSB10	2.76173753869777e-51	0.55611386230546	1	1	3.20085380735072e-47	2	TMSB10
HMOX11	3.63456438473902e-51	1.05448819475901	0.864	0.52	4.21246012191253e-47	2	HMOX1
PSME2	5.34295615821285e-50	0.996557087152913	0.964	0.861	6.19248618736869e-46	2	PSME2
TYROBP	2.23437317609429e-49	0.556759571268412	1	0.99	2.58963851109328e-45	2	TYROBP
FAM46A	3.77272222718243e-49	1.40216138790829	0.527	0.171	4.37258506130444e-45	2	FAM46A
RHOB	7.80690407745176e-49	1.46111530794265	0.734	0.359	9.04820182576659e-45	2	RHOB
IFIT3	1.38655267167256e-47	0.887479156807299	0.485	0.138	1.6070145464685e-43	2	IFIT3
CTSC1	1.92569068798868e-47	1.07337029948254	0.962	0.804	2.23187550737888e-43	2	CTSC
RNASET2	2.88824213663886e-47	0.786270122846124	0.979	0.867	3.34747263636444e-43	2	RNASET2
TNFSF13B	1.36293564593895e-46	0.853460382653517	0.893	0.653	1.57964241364324e-42	2	TNFSF13B
CREG11	1.48505486389666e-46	0.850441303713722	0.911	0.625	1.72117858725623e-42	2	CREG1
ZFAND2A	3.2883150477656e-46	1.98340801878497	0.556	0.203	3.81115714036033e-42	2	ZFAND2A
IFI27	4.14786342243158e-46	2.12016405882541	0.636	0.294	4.8073737065982e-42	2	IFI27
GIMAP4	6.17122954676917e-46	0.853616536782334	0.672	0.31	7.15245504470547e-42	2	GIMAP4
MT2A	2.51978149939921e-45	0.853650310433877	0.97	0.863	2.92042675780369e-41	2	MT2A
GALM	4.03151820198638e-45	0.554128471084584	0.506	0.159	4.67252959610221e-41	2	GALM
SIAH2	8.39685695105105e-45	0.536662617250605	0.349	0.071	9.73195720626816e-41	2	SIAH2
HSPE1	1.00771173060955e-44	1.27742466047398	0.917	0.694	1.16793789577646e-40	2	HSPE1
MT-CO3	1.11366284622647e-44	0.769538885710056	1	1	1.29073523877648e-40	2	MT-CO3
WSB1	1.35711633895283e-43	0.900499202734914	0.879	0.653	1.57289783684633e-39	2	WSB1
CTSB1	1.38192071827219e-43	1.10261618839542	0.991	0.956	1.60164611247747e-39	2	CTSB
TNFAIP2	1.65313406081634e-43	0.99299453683141	0.754	0.385	1.91598237648614e-39	2	TNFAIP2
TNFSF10	2.6652665618866e-43	1.03482633292279	0.663	0.315	3.08904394522657e-39	2	TNFSF10
CHCHD10	2.98033671929439e-43	0.744450503498216	0.888	0.601	3.45421025766219e-39	2	CHCHD10
MAFB	4.32204423861749e-43	1.18902409291043	0.817	0.478	5.00924927255768e-39	2	MAFB
IER5	5.83658811159334e-43	1.539832295651	0.618	0.278	6.76460562133668e-39	2	IER5
PLEKHO1	8.06149980957381e-43	0.93038147941742	0.639	0.294	9.34327827929604e-39	2	PLEKHO1
XAF1	1.53089871183074e-42	0.730467314609346	0.663	0.276	1.77431160701183e-38	2	XAF1
APOL6	3.71698045251733e-42	0.661164317540519	0.568	0.215	4.30798034446758e-38	2	APOL6
IFIT2	4.27298168894449e-42	1.13286415211423	0.429	0.116	4.95238577748667e-38	2	IFIT2
DNAJB4	5.8686279895731e-42	0.847849219679197	0.352	0.08	6.80173983991523e-38	2	DNAJB4
RASSF4	8.71977875617269e-42	0.803778643530547	0.76	0.429	1.01062235784042e-37	2	RASSF4
EPSTI1	2.02882259877738e-41	0.777546646221922	0.876	0.619	2.35140539198298e-37	2	EPSTI1
HSP90AB1	3.3420522578575e-41	1.01875445666327	0.988	0.873	3.87343856685685e-37	2	HSP90AB1
LGMN1	4.12824641434014e-41	0.999811926609248	0.822	0.519	4.78463759422023e-37	2	LGMN
PTGES3	6.43543047671617e-41	0.766240890929441	0.861	0.563	7.45866392251405e-37	2	PTGES3
GBP3	6.72112148045783e-41	0.357064163187204	0.308	0.057	7.78977979585063e-37	2	GBP3
CD40	7.52477491954063e-41	0.737563429272594	0.527	0.193	8.7212141317476e-37	2	CD40
ACP2	9.76804729499548e-41	0.60838396871454	0.589	0.231	1.13211668148998e-36	2	ACP2
PSMB9	1.42244401096165e-40	0.793906216689738	0.911	0.674	1.64861260870456e-36	2	PSMB9
HAPLN3	2.75056784761945e-40	0.417380183013068	0.284	0.05	3.18790813539094e-36	2	HAPLN3
TAP1	4.38411043201116e-40	0.73820086974324	0.683	0.335	5.08118399070094e-36	2	TAP1
HLA-A	6.3393858848761e-40	0.640832341816414	1	1	7.34734824057139e-36	2	HLA-A
MT-ND4	1.04074604373555e-39	0.572920835933996	1	1	1.2062246646895e-35	2	MT-ND4
GM2A	1.14507482465131e-39	0.8100408290968	0.618	0.289	1.32714172177087e-35	2	GM2A
MT-ND3	5.96367604158127e-39	0.673584543177033	0.997	0.997	6.91190053219269e-35	2	MT-ND3
FYB	9.663580639493e-39	0.784800931069055	0.923	0.73	1.12000899611724e-34	2	FYB
SCD	1.05413634828173e-38	0.582903752276751	0.408	0.118	1.22174402765852e-34	2	SCD
ALDH1A11	1.25337414597532e-37	0.564608455210513	0.491	0.159	1.4526606351854e-33	2	ALDH1A1
SLAMF7	1.27465655245572e-37	0.656595166127158	0.408	0.123	1.47732694429617e-33	2	SLAMF7
IFI61	1.28014221670366e-37	0.870587534321664	0.973	0.82	1.48368482915954e-33	2	IFI6
APOL3	1.97263578664453e-37	0.478718895362645	0.373	0.097	2.28628487672101e-33	2	APOL3
UBB	4.75728058447819e-37	0.723089574384259	0.997	0.97	5.51368819741022e-33	2	UBB
SPP1	2.24504341652898e-36	3.60542235609746	0.604	0.283	2.60200531975709e-32	2	SPP1
IL18BP	3.78613139481676e-36	0.461874382782181	0.411	0.124	4.38812628659262e-32	2	IL18BP
PARP14	5.09538747332358e-36	0.647706146368597	0.692	0.352	5.90555408158203e-32	2	PARP14
SDC3	1.41610671323872e-35	0.495165321857072	0.414	0.125	1.64126768064367e-31	2	SDC3
ANKRD36C	1.629645812446e-35	0.708676863787669	0.391	0.119	1.88875949662491e-31	2	ANKRD36C
RSAD2	1.99061729287575e-35	0.506794429252393	0.334	0.078	2.30712544244299e-31	2	RSAD2
HSPD1	4.38449347719488e-35	1.449436206314	0.802	0.564	5.08162794006886e-31	2	HSPD1
LAP3	6.35936045676912e-35	0.70962170802673	0.843	0.622	7.37049876939541e-31	2	LAP3
SNX61	8.95754256138622e-35	0.648699007768773	0.802	0.507	1.03817918286466e-30	2	SNX6
RDX	9.52210741199595e-35	0.525815801282626	0.521	0.2	1.10361224905033e-30	2	RDX
JUN	3.14399438888233e-34	1.3863198188296	0.899	0.685	3.64388949671462e-30	2	JUN
RNASE1	3.17990464643433e-34	1.88945485103164	0.479	0.199	3.68550948521739e-30	2	RNASE1
LAMP11	3.31553188803148e-34	0.786709882848545	0.79	0.481	3.84270145822849e-30	2	LAMP1
C1QA1	7.89830060507257e-34	0.980801446800966	0.905	0.759	9.15413040127911e-30	2	C1QA
DAB21	1.41069888165158e-33	0.610172437712111	0.725	0.355	1.63500000383418e-29	2	DAB2
MT-CO2	2.68533057697636e-33	0.575284338999472	1	1	3.1122981387156e-29	2	MT-CO2
WARS	9.93176742857075e-33	0.785896215599809	0.654	0.344	1.15109184497135e-28	2	WARS
LIPA1	1.00324144552917e-32	0.942557195054881	0.79	0.512	1.1627568353683e-28	2	LIPA
HLA-E	1.251066410333e-32	0.528598135139141	1	0.98	1.44998596957594e-28	2	HLA-E
GIMAP7	1.54000255151248e-32	0.654689986645391	0.444	0.162	1.78486295720296e-28	2	GIMAP7
CHPT1	2.42732824888587e-32	0.324133459829507	0.325	0.082	2.81327344045872e-28	2	CHPT1
SCARB21	3.17683567493048e-32	0.620473000876968	0.686	0.364	3.68195254724443e-28	2	SCARB2
GCH1	4.95773286983642e-32	0.512352942159574	0.432	0.145	5.74601239614041e-28	2	GCH1
GIMAP5	5.89628067806567e-32	0.551237210259886	0.444	0.159	6.83378930587811e-28	2	GIMAP5
TXNIP1	1.53655140445787e-31	0.890262691526338	0.743	0.43	1.78086307776667e-27	2	TXNIP
STOM	3.10458813383227e-31	0.585587715799865	0.609	0.29	3.5982176471116e-27	2	STOM
FCER1G	3.29990451694098e-31	0.502028841030326	1	0.989	3.8245893351346e-27	2	FCER1G
CEBPD	5.27379404215395e-31	0.859813087094544	0.814	0.573	6.11232729485643e-27	2	CEBPD
NRP2	7.03375695569415e-31	0.693039945851875	0.574	0.258	8.15212431164953e-27	2	NRP2
LHFPL2	1.27257564825406e-30	0.462972577589933	0.414	0.139	1.47491517632645e-26	2	LHFPL2
ATF5	1.33100500660339e-30	0.619298169041004	0.589	0.277	1.54263480265333e-26	2	ATF5
NUPR11	1.40790404823626e-30	0.853865467467731	0.473	0.186	1.63176079190583e-26	2	NUPR1
UBE2L6	1.7010586281646e-30	0.671698402701141	0.772	0.492	1.97152695004277e-26	2	UBE2L6
LYN	1.83155284947281e-30	0.567573246309729	0.734	0.415	2.12276975253899e-26	2	LYN
POMP	2.62158367148617e-30	0.553535078446703	0.994	0.924	3.03841547525247e-26	2	POMP
PTMS	2.64423445726869e-30	0.640960816353281	0.71	0.423	3.06466773597441e-26	2	PTMS
TYMP	3.45078781801901e-30	0.626958469098354	0.985	0.977	3.99946308108403e-26	2	TYMP
SMPDL3A	5.8534226972456e-30	0.503095868460009	0.447	0.162	6.78411690610765e-26	2	SMPDL3A
AKR1A1	6.15423449863945e-30	0.736576442766271	0.811	0.568	7.13275778392312e-26	2	AKR1A1
CD631	9.82366528601921e-30	0.557522682952517	0.997	0.987	1.13856280664963e-25	2	CD63
ARL6IP1	1.63257019268204e-29	0.594594153041692	0.92	0.72	1.89214885331848e-25	2	ARL6IP1
LY961	1.7311993429729e-29	0.598300247745175	0.944	0.747	2.00646003850559e-25	2	LY96
TNF	2.99351488234633e-29	0.878592381630329	0.308	0.085	3.46948374863939e-25	2	TNF
SAMD9L	3.3785891608961e-29	0.506243202054945	0.506	0.217	3.91578483747858e-25	2	SAMD9L
NCF1	4.17871657616568e-29	0.596648189706281	0.574	0.275	4.84313251177602e-25	2	NCF1
RGS1	1.27337448578002e-28	0.988351533186488	0.908	0.73	1.47584102901905e-24	2	RGS1
TIMP2	1.5767953321902e-28	0.5997991796827	0.725	0.404	1.82750579000844e-24	2	TIMP2
SMCO4	2.55488486262473e-28	0.622824156517109	0.71	0.429	2.96111155578206e-24	2	SMCO4
ADAP21	1.49027780852224e-27	0.623432166802759	0.731	0.454	1.72723198007728e-23	2	ADAP2
SNORA76	1.73766646046261e-27	0.540193863609438	0.713	0.406	2.01395542767616e-23	2	SNORA76
GPX1	3.68582373276457e-27	0.463629828616271	1	0.995	4.27186970627414e-23	2	GPX1
ETV5	5.35116312588142e-27	0.378639015871839	0.343	0.11	6.20199806289657e-23	2	ETV5
FGG	7.32724378877308e-27	0.284393459901587	0.284	0.073	8.492275551188e-23	2	FGG
APOL1	1.27742030584172e-26	0.363254380239623	0.299	0.086	1.48053013447055e-22	2	APOL1
IFIH1	1.8277969985104e-26	0.369337067357617	0.346	0.112	2.11841672127355e-22	2	IFIH1
ISG15	2.41387608910962e-26	1.15490707938781	0.935	0.795	2.79768238727806e-22	2	ISG15
ABCA1	2.89698956799191e-26	0.600915184380148	0.672	0.368	3.35761090930262e-22	2	ABCA1
LAPTM5	3.59460112476625e-26	0.493983114648441	0.988	0.98	4.16614270360409e-22	2	LAPTM5
IFI44L	4.52274204070086e-26	0.573700455453087	0.627	0.309	5.2418580251723e-22	2	IFI44L
LAG3	5.11556126511083e-26	0.411588384609301	0.29	0.083	5.92893550626345e-22	2	LAG3
PSMA4	7.41094729162575e-26	0.616738768458299	0.843	0.67	8.58928791099424e-22	2	PSMA4
C1QB1	1.71042326766671e-25	0.80019981200835	0.899	0.713	1.98238056722571e-21	2	C1QB
RARRES2	2.18041636721019e-25	0.33129550613046	0.328	0.104	2.52710256959661e-21	2	RARRES2
DNAJC15	2.3898708576374e-25	0.5302447325749	0.698	0.418	2.76986032400174e-21	2	DNAJC15
PLTP1	2.72436739807218e-25	0.263316500549321	0.559	0.251	3.15754181436565e-21	2	PLTP
CLU	2.9360989338818e-25	0.458564233832505	0.473	0.194	3.402938664369e-21	2	CLU
YWHAH	7.94136004267288e-25	0.748525235126844	0.79	0.558	9.20403628945787e-21	2	YWHAH
PLA2G15	1.338274522344e-24	0.29359745599606	0.284	0.082	1.55106017139669e-20	2	PLA2G15
MT-ND1	1.63244410113389e-24	0.482804236131471	1	0.998	1.89200271321418e-20	2	MT-ND1
CDV3	2.32717155944429e-24	0.464495662245064	0.515	0.244	2.69719183739593e-20	2	CDV3
CTSD1	2.77602225333474e-24	0.441431096796615	0.985	0.916	3.21740979161496e-20	2	CTSD
NAGK	3.29770785001783e-24	0.613894494004703	0.725	0.502	3.82204339817066e-20	2	NAGK
GNB4	4.25902814332333e-24	0.409981768003809	0.462	0.201	4.93621361811174e-20	2	GNB4
SECTM1	5.19735326485238e-24	0.419303033883875	0.459	0.193	6.02373243396391e-20	2	SECTM1
VOPP1	5.74261910984684e-24	0.443452581110654	0.556	0.28	6.65569554831248e-20	2	VOPP1
NMI	6.93409046945076e-24	0.48977756479428	0.583	0.308	8.03661085409344e-20	2	NMI
PLD31	7.77434753431948e-24	0.568997817233913	0.825	0.606	9.01046879227628e-20	2	PLD3
HNMT	1.41516441991126e-23	0.497412665487304	0.772	0.486	1.64017556267715e-19	2	HNMT
TRIM22	2.61190030179343e-23	0.410984934344899	0.571	0.279	3.02719244977858e-19	2	TRIM22
PRNP	4.05495414558032e-23	0.720513085394107	0.713	0.471	4.69969185472759e-19	2	PRNP
CD72	4.41476312126936e-23	0.477075087192008	0.479	0.219	5.11671045755119e-19	2	CD72
CACYBP	4.56803124540554e-23	0.693329869590196	0.666	0.409	5.29434821342502e-19	2	CACYBP
SCPEP11	4.68535389059657e-23	0.545556470208007	0.74	0.487	5.43032515920142e-19	2	SCPEP1
MFSD11	8.32283755968497e-23	0.498650708417292	0.817	0.603	9.64616873167488e-19	2	MFSD1
FTL1	1.64717377238256e-22	0.614848252051578	1	1	1.90907440219139e-18	2	FTL
ITM2B1	1.69798552011632e-22	0.550335807430778	0.991	0.981	1.96796521781482e-18	2	ITM2B
MB21D1	3.95314957489748e-22	0.317208101471654	0.284	0.088	4.58170035730618e-18	2	MB21D1
ABCG1	4.57696834171016e-22	0.349989352953583	0.393	0.159	5.30470630804208e-18	2	ABCG1
NUB1	4.64708870010278e-22	0.375726114146222	0.464	0.207	5.38597580341912e-18	2	NUB1
CBR1	4.74580549643198e-22	0.470660512608396	0.533	0.273	5.50038857036466e-18	2	CBR1
HSPA8	4.79129903712114e-22	0.819228502960477	0.893	0.778	5.5531155840234e-18	2	HSPA8
SNX24	7.10673772120448e-22	0.275164372794741	0.311	0.102	8.23670901887599e-18	2	SNX24
FGL2	7.19405750035672e-22	0.722767494344072	0.846	0.735	8.33791264291344e-18	2	FGL2
RP11-145M9.4	5.05389600816592e-21	0.343787880349165	0.349	0.131	5.8574654734643e-17	2	RP11-145M9.4
ATP6V1A	6.48028752148677e-21	0.423424856415929	0.506	0.248	7.51065323740316e-17	2	ATP6V1A
DTX3L	6.92650191478592e-21	0.288198468930923	0.296	0.1	8.02781571923688e-17	2	DTX3L
KLF2	7.06041945242681e-21	0.887039748981292	0.444	0.215	8.18302614536268e-17	2	KLF2
MSRB2	1.36245494028535e-20	0.382502029480698	0.521	0.261	1.57908527579072e-16	2	MSRB2
DNASE21	2.83523642608567e-20	0.535761233461669	0.663	0.402	3.28603901783329e-16	2	DNASE2
GIMAP1	2.96787327853045e-20	0.334155052859538	0.34	0.128	3.43976512981679e-16	2	GIMAP1
TSPAN41	4.15536830725201e-20	0.455180223547902	0.541	0.285	4.81607186810508e-16	2	TSPAN4
FAM213A	4.33622562083342e-20	0.330749640117856	0.322	0.121	5.02568549454593e-16	2	FAM213A
BST21	8.34408906262256e-20	0.487354528464022	0.885	0.752	9.67079922357955e-16	2	BST2
SOCS1	8.948658568204e-20	0.546503305751854	0.311	0.12	1.03714952805484e-15	2	SOCS1
CALR	1.02644946840198e-19	0.491664446743588	0.941	0.846	1.1896549338779e-15	2	CALR
MT-CYB	1.21260475042408e-19	0.563327622460549	0.997	0.998	1.40540890574151e-15	2	MT-CYB
FRMD4A	1.22547733505745e-19	0.321281922802719	0.281	0.097	1.42032823133159e-15	2	FRMD4A
C3	1.51681053122083e-19	0.63049349694387	0.456	0.225	1.75798340568494e-15	2	C3
C6orf62	1.76618780764545e-19	0.53706596890774	0.645	0.411	2.04701166906107e-15	2	C6orf62
CLEC2B	2.34027751007882e-19	0.452240544460895	0.867	0.629	2.71238163418135e-15	2	CLEC2B
CNDP2	2.43309848619992e-19	0.436889315962194	0.648	0.396	2.81996114550571e-15	2	CNDP2
PSAP1	3.99703594844549e-19	0.512008387667544	0.997	0.996	4.63256466424833e-15	2	PSAP
S100A11	4.92263573016427e-19	0.479058881994241	1	0.999	5.70533481126039e-15	2	S100A11
SRM	5.45216247918346e-19	0.306842499305193	0.296	0.107	6.31905631337363e-15	2	SRM
APOL2	5.94686777190039e-19	0.278656939567408	0.275	0.095	6.89241974763255e-15	2	APOL2
KCTD12	6.8272107894577e-19	0.481788558200095	0.645	0.388	7.91273730498147e-15	2	KCTD12
PABPC4	7.35380411843883e-19	0.469411059107112	0.678	0.423	8.5230589732706e-15	2	PABPC4
FABP51	8.59121810634685e-19	1.07366431415719	0.828	0.591	9.957221785256e-15	2	FABP5
ACBD3	1.17517971384339e-18	0.30090378509733	0.337	0.135	1.36203328834449e-14	2	ACBD3
TPP1	1.30264553930114e-18	0.470529227840407	0.837	0.682	1.50976618005002e-14	2	TPP1
LPAR61	1.91210336430073e-18	0.52700311482757	0.476	0.246	2.21612779922454e-14	2	LPAR6
C1QC1	2.38462705548094e-18	0.552572309301604	0.888	0.676	2.76378275730241e-14	2	C1QC
NPL1	2.77863920183958e-18	0.404824714335429	0.574	0.308	3.22044283493208e-14	2	NPL
UQCR10	2.95519279304501e-18	0.416838049433358	0.962	0.886	3.42506844713916e-14	2	UQCR10
NBN	3.9539810464209e-18	0.364176379717811	0.426	0.203	4.58266403280182e-14	2	NBN
SEPHS2	4.85474416447671e-18	0.518387268184598	0.399	0.188	5.6266484866285e-14	2	SEPHS2
DNPH1	5.21125060794247e-18	0.425135094230389	0.686	0.421	6.03983945460532e-14	2	DNPH1
BTN3A2	6.46275853330246e-18	0.299548889782141	0.358	0.15	7.49033714009756e-14	2	BTN3A2
LMO4	6.59190977058077e-18	0.335923264683531	0.464	0.228	7.64002342410311e-14	2	LMO4
SLC38A6	8.25855820870267e-18	0.296383343893759	0.382	0.164	9.57166896388639e-14	2	SLC38A6
UCP2	9.97338090263099e-18	0.50460521866839	0.885	0.759	1.15591484661493e-13	2	UCP2
GPR137B	1.37047483284628e-17	0.365807914861355	0.527	0.284	1.58838033126884e-13	2	GPR137B
SEPW1	1.45939912886316e-17	0.452897036523825	0.743	0.531	1.6914435903524e-13	2	SEPW1
FKBP15	1.82997927240301e-17	0.335731251918012	0.379	0.17	2.12094597671508e-13	2	FKBP15
NT5C3A	2.12375254164194e-17	0.437329820202793	0.382	0.172	2.46142919576301e-13	2	NT5C3A
CD4	2.36229810538803e-17	0.503404978700248	0.707	0.478	2.73790350414473e-13	2	CD4
TRIM69	3.22241934963681e-17	0.265682477019512	0.287	0.107	3.73478402622906e-13	2	TRIM69
MAT2B	3.32303485775343e-17	0.320983521814473	0.432	0.212	3.85139740013622e-13	2	MAT2B
SERPINH1	3.33304742958858e-17	0.620488745814939	0.328	0.148	3.86300197089316e-13	2	SERPINH1
PDXK	4.87932699885408e-17	0.42934769679884	0.645	0.418	5.65513999167187e-13	2	PDXK
ATP6V1B2	5.02458722913912e-17	0.394017346472293	0.669	0.411	5.82349659857225e-13	2	ATP6V1B2
LAMP21	5.29609150134372e-17	0.39014064911932	0.775	0.543	6.13817005005737e-13	2	LAMP2
ERN1	6.12189892073881e-17	0.531993318208472	0.414	0.203	7.09528084913628e-13	2	ERN1
NCEH1	9.88072931743841e-17	0.305726038764533	0.317	0.131	1.14517652789111e-12	2	NCEH1
CPEB4	1.02388323747019e-16	0.33649419905395	0.47	0.234	1.18668067222795e-12	2	CPEB4
SLCO2B11	1.05100524999447e-16	0.40791768471448	0.497	0.265	1.21811508474359e-12	2	SLCO2B1
ATP6V0E1	1.40956863673675e-16	0.350320357905243	0.976	0.939	1.6336900499779e-12	2	ATP6V0E1
CYB5A	1.89558362706883e-16	0.282098392186161	0.453	0.226	2.19698142377277e-12	2	CYB5A
CHMP5	2.41820761252853e-16	0.434822484395514	0.689	0.477	2.80270262292057e-12	2	CHMP5
MT-ND5	2.84059737495278e-16	0.452922388491221	0.967	0.912	3.29225235757027e-12	2	MT-ND5
GNS	2.92279222169792e-16	0.450645674632285	0.586	0.356	3.38751618494789e-12	2	GNS
BRD7	3.16505167485673e-16	0.263414418413973	0.281	0.107	3.66829489115895e-12	2	BRD7
ANXA4	3.48779646342057e-16	0.322306919310453	0.538	0.296	4.04235610110444e-12	2	ANXA4
MIR155HG	3.99329302346201e-16	0.483977131005471	0.293	0.118	4.62822661419247e-12	2	MIR155HG
LCP2	4.88182068465788e-16	0.443817513047687	0.728	0.484	5.65803017351848e-12	2	LCP2
ATP1B1	6.55303959728926e-16	0.416020201639749	0.642	0.415	7.59497289325825e-12	2	ATP1B1
KLF61	7.4834714474513e-16	0.740431101092499	0.896	0.77	8.67334340759605e-12	2	KLF6
IL18	1.14855702135152e-15	0.448951733781352	0.627	0.392	1.33117758774641e-11	2	IL18
TNFAIP8	1.15540617287003e-15	0.422218984402441	0.577	0.339	1.33911575435637e-11	2	TNFAIP8
PDK4	1.2230630564765e-15	0.41720188755488	0.275	0.108	1.41753008245627e-11	2	PDK4
ACOT13	1.32575643616004e-15	0.29080423424906	0.385	0.179	1.53655170950949e-11	2	ACOT13
CD47	1.51856160347498e-15	0.438139442177663	0.737	0.522	1.76001289842751e-11	2	CD47
MESDC2	1.75667155515342e-15	0.310262095802978	0.604	0.366	2.03598233242281e-11	2	MESDC2
ANKRD36	2.97940017391711e-15	0.35324180984383	0.263	0.104	3.45312480156993e-11	2	ANKRD36
DEGS1	3.21617052151304e-15	0.373104589778077	0.5	0.284	3.72754163443361e-11	2	DEGS1
SP110	4.37650696733978e-15	0.380153809735739	0.651	0.411	5.07237157514681e-11	2	SP110
CCND1	4.77323895917141e-15	0.38300397646666	0.32	0.146	5.53218395367966e-11	2	CCND1
CD681	5.34371029818125e-15	0.309508684376389	0.97	0.906	6.19336023559207e-11	2	CD68
IFI16	6.31414714552538e-15	0.383388879640096	0.766	0.524	7.31809654166391e-11	2	IFI16
NNMT	6.80197834821989e-15	0.252525284120853	0.278	0.11	7.88349290558685e-11	2	NNMT
CAMK2D	7.20478340964584e-15	0.26176597225894	0.284	0.117	8.35034397177953e-11	2	CAMK2D
CD82	7.99594747105114e-15	0.265395132668986	0.447	0.226	9.26730311894828e-11	2	CD82
TDP2	8.08252304957808e-15	0.32642875565588	0.299	0.129	9.367644214461e-11	2	TDP2
SPPL2A	1.13338264148662e-14	0.34564868080376	0.562	0.34	1.31359048148299e-10	2	SPPL2A
ID2	1.15983817185337e-14	0.618800488722949	0.917	0.752	1.34425244117806e-10	2	ID2
SLC20A1	1.59752899772617e-14	0.62969589124459	0.393	0.21	1.85153610836463e-10	2	SLC20A1
BMP2K	2.03972510746103e-14	0.276929639985414	0.361	0.171	2.36404139954734e-10	2	BMP2K
HLA-F	2.10861863770732e-14	0.357289242039017	0.716	0.501	2.44388900110278e-10	2	HLA-F
DNAJA1	2.16805450091131e-14	0.788013847848962	0.849	0.707	2.51277516655621e-10	2	DNAJA1
GTF2H5	2.29488869119642e-14	0.321618019616507	0.624	0.381	2.65977599309666e-10	2	GTF2H5
FAM107B	2.66861855083227e-14	0.41933541804492	0.568	0.337	3.09292890041461e-10	2	FAM107B
MDK	2.92324615224309e-14	0.264190770556148	0.337	0.152	3.38804229044974e-10	2	MDK
SLC30A1	5.39243139752607e-14	0.284949703318992	0.29	0.122	6.24982798973272e-10	2	SLC30A1
SQRDL	6.66482874875425e-14	0.32129308741606	0.663	0.423	7.72453651980618e-10	2	SQRDL
LYSMD2	7.00632371072243e-14	0.303824941675698	0.491	0.27	8.1203291807273e-10	2	LYSMD2
UGCG	7.06899773039798e-14	0.30759497742466	0.393	0.198	8.19296836953126e-10	2	UGCG
ITPRIPL2	7.62650927553274e-14	0.287248384401046	0.287	0.125	8.83912425034245e-10	2	ITPRIPL2
IDH11	7.67919135008355e-14	0.33390779276244	0.479	0.267	8.90018277474683e-10	2	IDH1
HCST	9.26274501773751e-14	0.525622159131464	0.914	0.865	1.07355214755578e-09	2	HCST
NHLRC3	1.01894113031665e-13	0.255008511447466	0.328	0.152	1.180952770037e-09	2	NHLRC3
CIR1	1.23516389285765e-13	0.275824710184957	0.541	0.308	1.43155495182201e-09	2	CIR1
C1orf54	1.49882342916393e-13	0.390913173603779	0.565	0.369	1.73713635440099e-09	2	C1orf54
MYLIP	1.57043255655767e-13	0.345195596502047	0.337	0.159	1.82013133305034e-09	2	MYLIP
TPMT	1.60205840475927e-13	0.25964798361477	0.444	0.233	1.856785691116e-09	2	TPMT
STAT2	2.49751128356609e-13	0.304171356538579	0.388	0.197	2.8946155776531e-09	2	STAT2
RAP2B	2.68759764299774e-13	0.372285907184723	0.624	0.404	3.11492566823438e-09	2	RAP2B
UBE2E2	3.18558127113563e-13	0.259092384635818	0.447	0.241	3.69208869324619e-09	2	UBE2E2
NENF	3.40332493756399e-13	0.395844451690595	0.719	0.542	3.94445360263666e-09	2	NENF
CCL31	3.5113598431759e-13	1.45176806577595	0.657	0.509	4.06966605824086e-09	2	CCL3
CHD9	3.71966527525794e-13	0.364856666105959	0.464	0.277	4.31109205402395e-09	2	CHD9
TBCA	3.78432447543305e-13	0.337768876168115	0.92	0.791	4.38603206702691e-09	2	TBCA
MRPL18	3.85525426515149e-13	0.605653833384316	0.536	0.357	4.46823969331058e-09	2	MRPL18
SPATS2L	5.01023383807349e-13	0.376013569227592	0.497	0.307	5.80686101832718e-09	2	SPATS2L
FAM192A	7.47553969628785e-13	0.261538746738681	0.385	0.2	8.66415050799761e-09	2	FAM192A
TUBB	1.07700658240647e-12	0.272074877667585	0.796	0.622	1.2482506290091e-08	2	TUBB
FAM49B	1.32036704512602e-12	0.328560172307887	0.84	0.687	1.53030540530106e-08	2	FAM49B
CD53	1.46662867454233e-12	0.316741882735225	0.899	0.791	1.69982263379456e-08	2	CD53
NMT1	1.62544364539285e-12	0.303278531152309	0.482	0.279	1.88388918501031e-08	2	NMT1
OAS1	1.67539562906977e-12	0.331212256988742	0.479	0.271	1.94178353409187e-08	2	OAS1
FNBP1	1.71211542267888e-12	0.397040945092614	0.719	0.5	1.98434177488482e-08	2	FNBP1
PSTPIP2	1.84303256919965e-12	0.256207994789841	0.349	0.171	2.1360747477024e-08	2	PSTPIP2
MRPL54	1.97570818339924e-12	0.301387799736874	0.695	0.473	2.28984578455972e-08	2	MRPL54
CSTB1	2.26251904992238e-12	0.590378403861863	0.967	0.921	2.62225957886003e-08	2	CSTB
GNPDA11	2.40500259730499e-12	0.251357481151053	0.435	0.24	2.78739801027648e-08	2	GNPDA1
CTSA1	2.57273933915474e-12	0.34981556348446	0.822	0.674	2.98180489408034e-08	2	CTSA
FCGR2A1	3.14545062461155e-12	0.449502096939078	0.852	0.706	3.64557727392479e-08	2	FCGR2A
PCBP1	3.41038399659599e-12	0.393363505956397	0.885	0.778	3.95263505205475e-08	2	PCBP1
TAP2.1	3.60153671269132e-12	0.253220411409488	0.388	0.205	4.17418105000924e-08	2	TAP2.1
SNAP23	3.70267576550618e-12	0.347473997440609	0.5	0.304	4.29140121222166e-08	2	SNAP23
HS3ST1	4.10070279243704e-12	0.370280467447684	0.317	0.154	4.75271453643452e-08	2	HS3ST1
VMP1	5.41512395706935e-12	0.446167022006498	0.908	0.757	6.27612866624337e-08	2	VMP1
ATP2A2	5.60989873501647e-12	0.380622138134972	0.423	0.244	6.50187263388409e-08	2	ATP2A2
ZFP36L1	6.45848802360034e-12	0.609005086189812	0.882	0.755	7.48538761935279e-08	2	ZFP36L1
EFHD2	9.19965185179133e-12	0.322162082593321	0.822	0.668	1.06623964962261e-07	2	EFHD2
ZNF451	9.97710945733063e-12	0.271875289890285	0.272	0.126	1.15634698610462e-07	2	ZNF451
TSEN34	1.0334513062373e-11	0.429660241386409	0.503	0.315	1.19777006392903e-07	2	TSEN34
IL4I1	1.09181507640656e-11	0.419606434190606	0.414	0.236	1.2654136735552e-07	2	IL4I1
CISD2	1.15148406860565e-11	0.313990057027187	0.722	0.521	1.33457003551395e-07	2	CISD2
DNAJB6	1.18266990877651e-11	0.653696211242802	0.799	0.657	1.37071442427198e-07	2	DNAJB6
TGFBI	1.51925628992233e-11	0.331378271971094	0.822	0.681	1.76081804001998e-07	2	TGFBI
TUBA1B	1.58982480762304e-11	0.317888361568287	0.959	0.857	1.8426069520351e-07	2	TUBA1B
IFIT1	1.62276383131822e-11	0.392135567285541	0.251	0.111	1.88078328049782e-07	2	IFIT1
GRINA	1.67358570737906e-11	0.346033574647495	0.831	0.649	1.93968583485233e-07	2	GRINA
HLA-C	1.81945943362047e-11	0.28829099752023	1	1	2.10875348356612e-07	2	HLA-C
IFI35	2.73155166856036e-11	0.373522326764856	0.592	0.412	3.16586838386145e-07	2	IFI35
PHACTR4	2.96194415658793e-11	0.307401086770071	0.34	0.174	3.43289327748541e-07	2	PHACTR4
SLC31A1	3.35780667104772e-11	0.2652698641921	0.423	0.246	3.89169793174431e-07	2	SLC31A1
FAM50A	3.47977865909018e-11	0.314616246412507	0.601	0.404	4.03306346588552e-07	2	FAM50A
DUSP1	3.56710977292423e-11	0.698720202625577	0.962	0.958	4.13428022681918e-07	2	DUSP1
PQLC3	3.64327067511088e-11	0.25468740258156	0.432	0.243	4.22255071245351e-07	2	PQLC3
RPS27L	3.72316325426936e-11	0.412232744066824	0.893	0.783	4.31514621169819e-07	2	RPS27L
DMXL2	3.99441601391779e-11	0.272971362080143	0.476	0.273	4.62952816013071e-07	2	DMXL2
HLA-DOA	5.31384681329651e-11	0.28060732569413	0.361	0.193	6.15874845661066e-07	2	HLA-DOA
MRPS6	5.36505770344773e-11	0.276465206296917	0.536	0.335	6.21810187829591e-07	2	MRPS6
TNFRSF14	7.07094994869935e-11	0.279601282924568	0.553	0.359	8.19523099054254e-07	2	TNFRSF14
CAPZA1	7.37560259034781e-11	0.284328326486275	0.837	0.668	8.54832340221312e-07	2	CAPZA1
ZC3HAV1	7.9129834842241e-11	0.491191560411875	0.485	0.32	9.17114785821573e-07	2	ZC3HAV1
LACTB	8.17748529730277e-11	0.283169954020596	0.595	0.392	9.47770545957391e-07	2	LACTB
TMEM701	1.1175823734109e-10	0.298043714495825	0.467	0.296	1.29527797078323e-06	2	TMEM70
SLC40A11	1.1514414822463e-10	0.469857101678716	0.388	0.216	1.33452067792347e-06	2	SLC40A1
ST8SIA4	1.32693966841818e-10	0.296087632549452	0.459	0.286	1.53792307569667e-06	2	ST8SIA4
QKI	1.35730149077434e-10	0.289491644573239	0.695	0.483	1.57311242780746e-06	2	QKI
SOAT1	1.52091855054464e-10	0.282412110180454	0.5	0.306	1.76274460008123e-06	2	SOAT1
P4HA1	1.93292091616474e-10	0.288299403471775	0.456	0.275	2.24025534183494e-06	2	P4HA1
COX8A	2.34724364943365e-10	0.274119242525591	0.976	0.932	2.7204553896936e-06	2	COX8A
RAB10	2.51515456966691e-10	0.311617312256002	0.642	0.462	2.91506414624395e-06	2	RAB10
GPR65	2.84396346347829e-10	0.259509913766307	0.547	0.343	3.29615365417134e-06	2	GPR65
PPP1R18	3.08474179627888e-10	0.303473077153832	0.642	0.446	3.57521574188723e-06	2	PPP1R18
MS4A4A1	3.33047140909116e-10	0.336251310839644	0.781	0.607	3.86001636313666e-06	2	MS4A4A
SDCBP1	3.90101811105105e-10	0.301586532870801	0.95	0.879	4.52127999070817e-06	2	SDCBP
CLTA	4.57017290903145e-10	0.288930837800586	0.879	0.783	5.29683040156746e-06	2	CLTA
A2M1	4.68307107676486e-10	0.30633629924434	0.441	0.262	5.42767937797047e-06	2	A2M
HEXA1	5.18150348641004e-10	0.325903336791477	0.672	0.49	6.00536254074924e-06	2	HEXA
RRAGC	5.538876709889e-10	0.256835249696447	0.364	0.204	6.41955810676135e-06	2	RRAGC
FKBP4	5.57263836633145e-10	0.381571030090272	0.352	0.2	6.45868786657815e-06	2	FKBP4
GSDMD	5.89083230328697e-10	0.262595703139686	0.521	0.338	6.8274746395096e-06	2	GSDMD
IFRD1	6.71375348623552e-10	0.572438242149957	0.547	0.4	7.78124029054697e-06	2	IFRD1
BLVRA	1.08352935128677e-09	0.30152112510041	0.675	0.517	1.25581051814136e-05	2	BLVRA
LAIR1	1.12337276108558e-09	0.298719956960227	0.672	0.486	1.30198903009819e-05	2	LAIR1
ASAH11	1.17668058018664e-09	0.281869938073738	0.947	0.846	1.36377279243631e-05	2	ASAH1
RAB8A	1.22579509139017e-09	0.261191447599931	0.595	0.39	1.42069651092121e-05	2	RAB8A
ATG3	1.31507260397035e-09	0.306194838271363	0.719	0.567	1.52416914800164e-05	2	ATG3
CITED21	1.31804271311061e-09	0.481073411214301	0.459	0.284	1.52761150449519e-05	2	CITED2
HN1	1.50965694360395e-09	0.346222646646523	0.802	0.683	1.74969239763697e-05	2	HN1
ABHD3	1.52073637900355e-09	0.264856708511639	0.331	0.181	1.76253346326512e-05	2	ABHD3
CHORDC1	1.75805802822616e-09	0.362818695582018	0.346	0.197	2.03758925471412e-05	2	CHORDC1
HMGN1	1.78993188898025e-09	0.252898067609608	0.87	0.661	2.07453105932811e-05	2	HMGN1
ATP6AP21	1.93359804924128e-09	0.287559876123838	0.781	0.629	2.24104013907064e-05	2	ATP6AP2
MPP11	1.996886214926e-09	0.306261308852475	0.609	0.419	2.31439112309923e-05	2	MPP1
CISD3	2.47197163512998e-09	0.259481733415064	0.497	0.317	2.86501512511565e-05	2	CISD3
AMD1	2.50023221855734e-09	0.342362791512443	0.58	0.398	2.89776914130796e-05	2	AMD1
SYNGR2	2.73448871199495e-09	0.30240790633113	0.796	0.653	3.16927241720215e-05	2	SYNGR2
CTSS1	3.68299697351663e-09	0.256778050947974	0.994	0.985	4.26859349230578e-05	2	CTSS
SLC15A3	3.8803079247251e-09	0.26715929832514	0.476	0.301	4.49727688475639e-05	2	SLC15A3
TLR4	3.95159823741007e-09	0.371397866527268	0.346	0.193	4.57990235715827e-05	2	TLR4
MX1	4.40258348424232e-09	0.305102705258724	0.589	0.406	5.10259425823684e-05	2	MX1
FAM105A	5.07139478660306e-09	0.258329757492838	0.399	0.242	5.87774655767294e-05	2	FAM105A
AHSA1	5.39205099092732e-09	0.262411381055294	0.411	0.259	6.24938709848476e-05	2	AHSA1
UNC93B1	6.36724388347773e-09	0.256178386587656	0.559	0.385	7.37963566095069e-05	2	UNC93B1
FNIP2	6.39164720037222e-09	0.46841135783618	0.536	0.385	7.40791910523141e-05	2	FNIP2
CASP4	6.93014281524319e-09	0.304445157150669	0.719	0.572	8.03203552286686e-05	2	CASP4
TM2D2	8.01654534619056e-09	0.252396669268214	0.391	0.239	9.29117605623486e-05	2	TM2D2
RBM25	8.32793130242969e-09	0.298984315480701	0.686	0.51	9.65207237951601e-05	2	RBM25
MGAT4A1	8.38074498991797e-09	0.260262940215282	0.491	0.324	9.71328344331493e-05	2	MGAT4A
ERO1L	8.61704804960157e-09	0.271314601979141	0.346	0.198	9.98715868948822e-05	2	ERO1L
GAA1	9.93191150875779e-09	0.274015787523951	0.55	0.373	0.000115110854386503	2	GAA
ME2	1.02535351434321e-08	0.265382250315872	0.402	0.243	0.000118838472312378	2	ME2
RAB32	1.17377538950075e-08	0.289162140083027	0.607	0.43	0.000136040567643137	2	RAB32
KCNQ1OT1	1.33416297060477e-08	0.403262856171586	0.293	0.159	0.000154629488293092	2	KCNQ1OT1
ARL4C	1.4180847745951e-08	0.413004916326288	0.636	0.461	0.000164356025375572	2	ARL4C
TMED10	1.54145858124498e-08	0.265139691294756	0.769	0.591	0.000178655049566293	2	TMED10
TACC1	1.69965478872771e-08	0.303312274070761	0.615	0.431	0.000196989990013541	2	TACC1
DEDD2	1.72977881824053e-08	0.27340791661229	0.314	0.179	0.000200481365034078	2	DEDD2
HSPA5	2.02035680027646e-08	0.616620343491773	0.778	0.665	0.000234159353152042	2	HSPA5
HES11	2.04236137624257e-08	0.766700931928743	0.541	0.385	0.000236709683506514	2	HES1
BLVRB	2.23953156693335e-08	0.315275576975601	0.864	0.72	0.000259561708607576	2	BLVRB
MS4A6A1	2.87837242257652e-08	0.271239681963907	0.941	0.908	0.000333603363776618	2	MS4A6A
FNDC3B	2.92618380745922e-08	0.309975754088922	0.423	0.273	0.000339144703284524	2	FNDC3B
COX7B	3.44436938674122e-08	0.273668064322939	0.979	0.926	0.000399202411923308	2	COX7B
ICAM1	4.01967652975195e-08	0.437119321524621	0.695	0.56	0.000465880509798251	2	ICAM1
NUDT3	4.77313179430751e-08	0.275534235142378	0.494	0.337	0.00055320597496024	2	NUDT3
SSB	4.87416553294021e-08	0.300959331105072	0.722	0.553	0.00056491578526777	2	SSB
SRSF11	5.10616080125433e-08	0.250628036435725	0.698	0.508	0.000591804036865377	2	SRSF11
TMEM176A1	5.12200936573495e-08	0.317261461369233	0.808	0.671	0.000593640885488681	2	TMEM176A
ADAR	5.49912570208417e-08	0.265183884160246	0.527	0.366	0.000637348668871555	2	ADAR
CD1641	6.24669429647546e-08	0.271352617373362	0.787	0.642	0.000723991868961506	2	CD164
FAM96A	6.50413581174243e-08	0.260734374155837	0.666	0.505	0.000753829340580948	2	FAM96A
TAGAP	7.4580371042457e-08	0.431375407117003	0.45	0.308	0.000864386500382077	2	TAGAP
ZFP36L2	8.1748455679061e-08	0.305998891777133	0.737	0.583	0.000947464601320317	2	ZFP36L2
SCO2	9.4502142630502e-08	0.27137688868435	0.479	0.327	0.00109527983308752	2	SCO2
NEU1	9.93354051099812e-08	0.311068161570739	0.485	0.337	0.00115129734522468	2	NEU1
UBE2S	1.21528549676009e-07	0.3276467718823	0.358	0.222	0.00140851589074495	2	UBE2S
MRPL41	1.36767346982246e-07	0.250378027579047	0.695	0.529	0.00158513355152423	2	MRPL41
TAPBP	1.63365222526966e-07	0.272487250398433	0.734	0.579	0.00189340292908753	2	TAPBP
EIF5B	1.75035916398607e-07	0.291080175395763	0.615	0.456	0.00202866627105986	2	EIF5B
APBB1IP	1.80135232409784e-07	0.254061231807467	0.55	0.395	0.00208776734362939	2	APBB1IP
PSMA3	1.81119710903322e-07	0.269511941949901	0.627	0.486	0.0020991774493695	2	PSMA3
TGOLN2	1.93803894158644e-07	0.278342409988404	0.686	0.543	0.00224618713329869	2	TGOLN2
IFITM3	2.21844969335621e-07	0.382049261397106	1	0.97	0.00257118319459985	2	IFITM3
RHOG	2.34846702173828e-07	0.275549337815501	0.843	0.707	0.00272187327819466	2	RHOG
SIK1	2.42663416009544e-07	0.410156024449728	0.518	0.382	0.00281246899155061	2	SIK1
GLRX	2.49862154869542e-07	0.277973295950877	0.787	0.656	0.002895902374938	2	GLRX
TUBA1C	2.66853355355869e-07	0.267371400544565	0.592	0.434	0.00309283038857453	2	TUBA1C
TRA2B	3.18264201591578e-07	0.670912505437354	0.728	0.615	0.00368868209644639	2	TRA2B
CECR1	3.26485768758778e-07	0.337765908535996	0.562	0.44	0.00378397005991424	2	CECR1
PTGER4	3.57778600146313e-07	0.292603476797187	0.456	0.311	0.00414665397569577	2	PTGER4
SERPINF1	3.69363504741147e-07	0.277467436771856	0.322	0.199	0.0042809230199499	2	SERPINF1
PMAIP1	3.7079726441647e-07	0.721991991789569	0.426	0.3	0.00429754029458689	2	PMAIP1
NDUFS6	4.7995297234026e-07	0.258274369090115	0.834	0.683	0.00556265494942361	2	NDUFS6
ACTR3	5.10959071851002e-07	0.26638005468871	0.82	0.677	0.00592201564275312	2	ACTR3
SKAP2	7.42304551007705e-07	0.259898987804167	0.666	0.532	0.00860330974617931	2	SKAP2
HERPUD1	8.44240501378635e-07	0.380719976267072	0.84	0.746	0.00978474741097838	2	HERPUD1
TCP1	1.31303188185962e-06	0.278008139224683	0.485	0.339	0.015218039510753	2	TCP1
RB11	1.31334715762651e-06	0.267561141887448	0.547	0.405	0.0152216935568913	2	RB1
PSMB8	2.29565091613877e-06	0.251746456843331	0.757	0.634	0.0266065941180483	2	PSMB8
PLK3	2.36631070074679e-06	0.307603096766037	0.488	0.346	0.0274255410216553	2	PLK3
ARF6	2.49818165176311e-06	0.261506539762995	0.666	0.518	0.0289539253439345	2	ARF6
YME1L1	2.64715931503155e-06	0.396297471283826	0.541	0.411	0.0306805764612157	2	YME1L1
CKS2	2.71569106010503e-06	0.641758754873433	0.601	0.46	0.0314748593866173	2	CKS2
EGR1	3.09198674758577e-06	0.788272582249749	0.479	0.373	0.0358361264045191	2	EGR1
TSC22D2	3.27449679634247e-06	0.257493380367049	0.391	0.265	0.0379514178696092	2	TSC22D2
NCL	3.29048829631412e-06	0.258423394954438	0.825	0.735	0.0381367593542807	2	NCL
CLK1	3.66548217634828e-06	0.494561486452654	0.669	0.558	0.0424829384238765	2	CLK1
KLF10	3.82093820389389e-06	0.378526236786431	0.438	0.318	0.0442846737831302	2	KLF10
HIST2H2AA3	3.9697461184421e-06	0.290447170405211	0.435	0.312	0.0460093575127439	2	HIST2H2AA3
MS4A71	7.88621144487234e-06	0.311503134368802	0.938	0.839	0.0914011906460704	2	MS4A7
PFKFB3	9.89370572570944e-06	0.335651556875089	0.568	0.464	0.114668049360972	2	PFKFB3
OTUD1	1.09457603164487e-05	0.413999307621127	0.349	0.239	0.12686136206764	2	OTUD1
SGK11	1.15754002164292e-05	0.458852282493366	0.713	0.599	0.134158888508415	2	SGK1
HES4	1.31350998295873e-05	0.380292629277162	0.453	0.345	0.152235807024916	2	HES4
SMS	1.3305230848884e-05	0.264642257942452	0.657	0.519	0.154207625538565	2	SMS
NFKBIZ	1.39341375706936e-05	0.450712767050027	0.598	0.491	0.161496654444339	2	NFKBIZ
WDR45B	1.39608299915649e-05	0.367604572952418	0.485	0.374	0.161806019602237	2	WDR45B
IDI1	1.44240965023565e-05	0.427425091941528	0.509	0.379	0.167175278462312	2	IDI1
HLA-DMB1	1.78597652807514e-05	0.259468130850527	0.893	0.802	0.206994679603909	2	HLA-DMB
HLA-DRA	2.04814499980171e-05	0.264444879243936	0.997	0.999	0.237380005477019	2	HLA-DRA
TWISTNB	2.68297650669047e-05	0.444749405903729	0.527	0.4	0.310956977125425	2	TWISTNB
DUSP6	2.7735845251689e-05	0.269417927720673	0.367	0.252	0.321458446467076	2	DUSP6
CCL41	3.86348260045016e-05	1.2386911151177	0.55	0.49	0.447777633392174	2	CCL4
TXN	4.35169427551703e-05	0.262940009969327	0.908	0.881	0.504361366532424	2	TXN
UBC	5.14782361564601e-05	0.285654844523334	0.988	0.987	0.596632757053372	2	UBC
TNFAIP3	5.63210802415519e-05	0.519626243870652	0.704	0.623	0.652761319999587	2	TNFAIP3
BRD2	6.61287601333567e-05	0.280286068987122	0.601	0.472	0.766432329945604	2	BRD2
RBBP6	0.000155222794269128	0.33958532078131	0.429	0.322	1	2	RBBP6
GADD45B	0.000178045929915052	0.429819230960843	0.817	0.74	1	2	GADD45B
SEPP11	0.0001783533006024	0.849962460703481	0.325	0.235	1	2	SEPP1
RASGRP3	0.000297831885768668	0.256955665792643	0.331	0.237	1	2	RASGRP3
ADM	0.000312886100917183	0.326432799752985	0.296	0.21	1	2	ADM
CCNL1	0.000483151121658564	0.314443752737419	0.793	0.709	1	2	CCNL1
CCL21	0.000702276844069192	0.35929968998701	0.343	0.263	1	2	CCL2
RIPK2	0.000877562334978086	0.253383254109477	0.512	0.411	1	2	RIPK2
PRDM1	0.000975587436651645	0.278302238133729	0.314	0.232	1	2	PRDM1
FN1	0.00169914779458063	0.76363738647274	0.399	0.332	1	2	FN1
CD36	0.00312767140720219	0.298433792957223	0.376	0.493	1	2	CD36
ZC3H12A	0.00424092489238762	0.251611377939121	0.441	0.367	1	2	ZC3H12A
CD69	0.00516802888917867	0.415101379440361	0.322	0.263	1	2	CD69
NFKBIA	0.00647144000670405	0.328453335831302	0.938	0.956	1	2	NFKBIA
PKIB	5.28884903622227e-128	1.37525373898367	0.663	0.084	6.12977603298161e-124	3	PKIB
NDRG2	1.99514915938099e-118	0.97070866198135	0.552	0.051	2.31237787572256e-114	3	NDRG2
HLA-DQB1	4.67113428061234e-102	1.89291424285366	0.993	0.862	5.4138446312297e-98	3	HLA-DQB1
HLA-DQA1	1.69412014318512e-98	2.10595851304	0.99	0.746	1.96348524595155e-94	3	HLA-DQA1
HLA-DPB1	6.77423309187573e-90	1.440645584806	1	0.975	7.85133615348397e-86	3	HLA-DPB1
HLA-DPA1	1.40294428268982e-85	1.32496531019876	1	0.981	1.6260124236375e-81	3	HLA-DPA1
HLA-DRB11	2.20043178239744e-78	1.31782575309499	0.997	0.98	2.55030043579864e-74	3	HLA-DRB1
CD74	1.71010194899536e-75	1.06900031341379	1	1	1.98200815888562e-71	3	CD74
PPA1	6.86342621942114e-74	1.50543575813931	0.924	0.556	7.9547109883091e-70	3	PPA1
AGPAT9	1.87852538050366e-68	0.934853470696035	0.576	0.126	2.17721091600374e-64	3	AGPAT9
HLA-DRA1	1.68311711071285e-66	1.00727394653802	1	0.998	1.9507327313162e-62	3	HLA-DRA
PPP1R14A	3.14201251836984e-60	0.781777648221842	0.34	0.041	3.64159250879064e-56	3	PPP1R14A
IRF4	6.49628888554043e-60	0.736297195040836	0.368	0.052	7.52919881834136e-56	3	IRF4
RUNX3	5.7269443509001e-58	1.01870125728701	0.691	0.232	6.63752850269322e-54	3	RUNX3
BCL7A	8.63917221313439e-54	0.489042783746456	0.292	0.031	1.00128005950228e-49	3	BCL7A
S100B	1.2641953378638e-50	1.78354350532938	0.417	0.091	1.46520239658414e-46	3	S100B
CST7	1.42800934889457e-50	0.985626338803898	0.632	0.226	1.65506283536881e-46	3	CST7
SEMA7A	2.01945922671045e-49	0.379787722006073	0.25	0.023	2.34055324375741e-45	3	SEMA7A
GPR157	3.47579437049193e-49	0.700613845396794	0.316	0.047	4.02844567540015e-45	3	GPR157
RPL42	1.00494086985326e-48	0.661573871190765	1	0.975	1.16472646815993e-44	3	RPL4
ITGB7	4.44045925026851e-48	0.617141896919375	0.438	0.1	5.14649227106121e-44	3	ITGB7
RPL33	4.988549055225e-48	0.61331048500378	1	0.996	5.78172835500577e-44	3	RPL3
SEPT6	7.30810760670327e-48	0.833466976495494	0.767	0.355	8.47009671616909e-44	3	SEPT6
RPS231	4.25942280913009e-47	0.567205407949554	1	0.999	4.93667103578178e-43	3	RPS23
ADAM19	1.41710661535604e-46	0.601691578237137	0.326	0.053	1.64242656719765e-42	3	ADAM19
GPR183	2.44233973599874e-46	1.2649883280497	0.955	0.832	2.83067175402254e-42	3	GPR183
HMGN11	1.15679920786003e-44	0.797498147793655	0.948	0.652	1.34073028190977e-40	3	HMGN1
RPSA	3.92343701136707e-44	0.57065523130083	1	0.986	4.54726349617443e-40	3	RPSA
HNRNPA1	4.09279387421589e-43	0.6302268578482	1	0.981	4.74354810021622e-39	3	HNRNPA1
CCR7	1.98786270653791e-42	0.965991111139104	0.337	0.065	2.30393287687744e-38	3	CCR7
RPS4X1	4.014676580463e-42	0.568800447387233	1	0.997	4.65301015675662e-38	3	RPS4X
ACTG1	4.97411646035126e-42	0.778062250465955	1	0.982	5.76500097754711e-38	3	ACTG1
NAP1L1	5.02388509099445e-41	0.801048848787536	0.965	0.843	5.82268282046257e-37	3	NAP1L1
DUSP4	1.03167629899277e-40	1.22431684005987	0.601	0.247	1.19571283053262e-36	3	DUSP4
HIC1	1.08403072879674e-40	0.446539241928224	0.347	0.069	1.25639161467542e-36	3	HIC1
NET1	1.40439670788565e-40	0.495192767903105	0.344	0.07	1.62769578443947e-36	3	NET1
ADAM28	1.74751718872222e-40	0.491380376953272	0.545	0.168	2.02537242172905e-36	3	ADAM28
ARL4C1	4.56482904556968e-40	0.761911456640308	0.837	0.427	5.29063686381526e-36	3	ARL4C
HINT1	5.92075905948691e-40	0.642082608446938	0.969	0.87	6.86215974994532e-36	3	HINT1
SPINT2	1.98852512674517e-39	0.816255404938382	0.892	0.626	2.30470062189765e-35	3	SPINT2
RPS181	2.26328056213124e-39	0.453549553283034	1	1	2.62314217151011e-35	3	RPS18
ENTPD1	5.25350930020538e-39	0.993472685779952	0.698	0.339	6.08881727893804e-35	3	ENTPD1
GSN	5.45940028099765e-39	0.928460597373129	0.882	0.562	6.32744492567628e-35	3	GSN
MAP4K1	6.73602662769513e-39	0.328254515139676	0.271	0.042	7.80705486149865e-35	3	MAP4K1
ICAM3	2.48529584127896e-38	0.64011782533382	0.58	0.209	2.88045788004231e-34	3	ICAM3
IL1R2	3.48368589054906e-38	0.685291532755306	0.271	0.044	4.03759194714636e-34	3	IL1R2
RPS3A1	4.06946504715823e-38	0.547008766122987	1	0.999	4.71650998965638e-34	3	RPS3A
AMICA1	1.02806125304523e-37	1.00511075630805	0.795	0.494	1.19152299227942e-33	3	AMICA1
EIF3L1	1.48165973791429e-37	0.685346121415789	0.941	0.707	1.71724363624266e-33	3	EIF3L
RPL5	3.14017422932083e-37	0.576342965545935	0.997	0.988	3.63946193178284e-33	3	RPL5
ITM2C	3.62504448842094e-37	0.655489952994078	0.448	0.133	4.20142656207987e-33	3	ITM2C
RPS51	3.90725166956056e-37	0.486003058720467	1	0.997	4.52850468502069e-33	3	RPS5
TCOF1	2.40019474810506e-36	0.586781745649922	0.469	0.148	2.78182571305376e-32	3	TCOF1
RPL10A1	8.70770974594654e-36	0.514435598761615	1	0.996	1.0092235595552e-31	3	RPL10A
INSIG11	8.84115383536878e-36	1.18077335829231	0.913	0.733	1.02468972951924e-31	3	INSIG1
RAB11FIP1	1.30736305145387e-35	0.741481101848364	0.59	0.234	1.51523377663503e-31	3	RAB11FIP1
EEF1B2	1.70761833396562e-35	0.601519710555743	0.997	0.955	1.97912964906615e-31	3	EEF1B2
TCTN3	2.83111746491702e-35	0.563240657783523	0.33	0.078	3.28126514183882e-31	3	TCTN3
RHOF	7.14072095887017e-35	0.49240050797065	0.441	0.131	8.27609559133053e-31	3	RHOF
RPS61	9.08182260087135e-35	0.454203462576609	1	1	1.05258323944099e-30	3	RPS6
FAM118A	1.69991887338855e-34	0.690284193883603	0.677	0.307	1.97020597425733e-30	3	FAM118A
ACTB	2.85418077260356e-34	0.635288659329722	1	1	3.30799551544753e-30	3	ACTB
PON2	3.82554707016662e-34	0.391692000027514	0.413	0.116	4.43380905432311e-30	3	PON2
RPS71	4.1738428670103e-34	0.471008942211434	1	0.999	4.83748388286493e-30	3	RPS7
RPS22	8.77695867639882e-34	0.391309401475383	1	1	1.01724951059462e-29	3	RPS2
EZR1	1.36663852144749e-33	0.803572279686655	0.941	0.673	1.58393404635764e-29	3	EZR
MZT2A	8.56397660418848e-33	0.640867132539664	0.795	0.437	9.92564888425445e-29	3	MZT2A
UPF2	4.62181478554284e-32	0.632916942785498	0.611	0.264	5.35668333644415e-28	3	UPF2
SLC38A1	4.65977081708681e-32	0.36958048943918	0.319	0.074	5.40067437700361e-28	3	SLC38A1
STK4	5.50857163023397e-31	0.636299322040184	0.747	0.403	6.38443451944117e-27	3	STK4
SUB1	6.39359926552974e-31	0.57081207597878	0.993	0.908	7.41018154874897e-27	3	SUB1
RPL151	7.46477815812895e-31	0.404491176585521	1	0.999	8.65167788527145e-27	3	RPL15
ALOX5AP1	1.15282162822852e-30	1.11274123553406	0.799	0.498	1.33612026711685e-26	3	ALOX5AP
AXL	2.31774481725331e-30	0.935407678348607	0.681	0.333	2.68626624319659e-26	3	AXL
ADAM8	2.51798365104392e-30	0.464559804885487	0.479	0.162	2.9183430515599e-26	3	ADAM8
NRARP	3.47497317634735e-30	0.397658423631667	0.41	0.124	4.02749391138658e-26	3	NRARP
RPS19	1.03877099238944e-29	0.358354878464984	1	1	1.20393558017936e-25	3	RPS19
DAPP1	2.90900410396326e-29	0.530080169571684	0.427	0.145	3.37153575649342e-25	3	DAPP1
TMSB4X	4.2598991112625e-29	0.381130929786415	1	1	4.93722306995323e-25	3	TMSB4X
RPL91	1.78625450870659e-28	0.410587163583444	1	0.999	2.07026897559093e-24	3	RPL9
PABPC11	3.57883668715344e-28	0.615128474489838	0.997	0.975	4.14787172041083e-24	3	PABPC1
LDLRAD4	8.00009123062258e-28	0.630846665184739	0.538	0.223	9.27210573629157e-24	3	LDLRAD4
LSP11	1.17068769521414e-27	0.728081829831091	0.934	0.798	1.35682703875318e-23	3	LSP1
COTL11	1.45979174170706e-27	0.626412497908594	0.965	0.935	1.69189862863848e-23	3	COTL1
CKLF	1.7874595410143e-27	0.737580837674839	0.892	0.725	2.07166560803557e-23	3	CKLF
ACOT7	2.9591767333095e-27	0.410217166598113	0.257	0.058	3.42968583390571e-23	3	ACOT7
GNG7	5.76150306665147e-27	0.308744159173461	0.26	0.059	6.67758205424905e-23	3	GNG7
RASSF5	6.07626063947414e-27	0.596293618991522	0.681	0.364	7.04238608115052e-23	3	RASSF5
BID	7.93650877479334e-27	0.671231053707779	0.819	0.562	9.19841366998548e-23	3	BID
BAK1	3.74165393774953e-26	0.399205833607533	0.389	0.132	4.33657691385171e-22	3	BAK1
KCNK6	4.37895913786484e-26	0.403558789651135	0.33	0.097	5.07521364078534e-22	3	KCNK6
LMBR1L	1.1128221564129e-25	0.392735470115872	0.358	0.114	1.28976087928255e-21	3	LMBR1L
CYTIP	1.38000033230038e-25	0.656786397874973	0.743	0.439	1.59942038513614e-21	3	CYTIP
TUBA1A	2.21120282130449e-25	0.978837172520715	0.844	0.577	2.56278406989191e-21	3	TUBA1A
RPL23A1	3.51854558991096e-25	0.398408098434076	1	0.999	4.0779943387068e-21	3	RPL23A
RPS31	6.1031867841712e-25	0.350322981985729	1	0.999	7.07359348285442e-21	3	RPS3
RPL35	7.44738580667504e-25	0.276734629035474	1	1	8.63152014993637e-21	3	RPL35
CORO1A1	8.96867111808001e-25	0.586247805577781	0.944	0.83	1.03946898258547e-20	3	CORO1A
LTB	1.199228607527e-24	1.11287909757416	0.444	0.183	1.38990595612379e-20	3	LTB
KPNA2	2.12239867869005e-24	0.590442640206008	0.622	0.309	2.45986006860177e-20	3	KPNA2
SRSF7	3.36357318187672e-24	0.646944766023805	0.865	0.597	3.89838131779512e-20	3	SRSF7
BTF31	3.69377368150775e-24	0.39880141232112	0.993	0.972	4.28108369686748e-20	3	BTF3
RALA	4.23845420420732e-24	0.659434810850053	0.74	0.464	4.91236842267628e-20	3	RALA
GDI2	4.32926114201863e-24	0.620802160825763	0.809	0.609	5.01761366359959e-20	3	GDI2
SLC1A4	6.34716221644561e-24	0.324171202153824	0.299	0.087	7.35636100886047e-20	3	SLC1A4
SERPINB91	7.50281212453921e-24	0.737607187870264	0.875	0.637	8.69575925234094e-20	3	SERPINB9
MARCKSL1	1.04864215056942e-23	0.73532657679105	0.667	0.342	1.21537625250996e-19	3	MARCKSL1
SUSD3	1.38395525743906e-23	0.424998687525593	0.337	0.109	1.60400414337188e-19	3	SUSD3
CFL1	2.9166201640052e-23	0.371906363392164	1	0.998	3.38036277008203e-19	3	CFL1
MYL12A	9.22662501363354e-23	0.490059312057795	0.99	0.958	1.06936583908013e-18	3	MYL12A
CIB1	1.27460332843998e-22	0.598290874424212	0.892	0.746	1.47726525766194e-18	3	CIB1
DENND1B	6.14740936005926e-22	0.357472054519937	0.413	0.159	7.12484744830868e-18	3	DENND1B
GNB2L11	2.09270216371046e-21	0.363738515318768	1	0.995	2.42544180774042e-17	3	GNB2L1
HNRNPUL1	3.18569424312796e-21	0.426290600510423	0.67	0.365	3.6922196277853e-17	3	HNRNPUL1
PIM2	4.22631338730481e-21	0.406144398503378	0.344	0.118	4.89829721588628e-17	3	PIM2
MTHFD2	6.10527153627172e-21	0.583154031244893	0.705	0.432	7.07600971053893e-17	3	MTHFD2
PAK1	1.09734580221348e-20	0.54605600523582	0.677	0.393	1.27182378476543e-16	3	PAK1
RPL61	1.10726141526853e-20	0.390420046899153	1	0.993	1.28331598029623e-16	3	RPL6
IDH2	1.1220031950572e-20	0.611372161872908	0.785	0.552	1.30040170307129e-16	3	IDH2
RPL321	1.42220603855035e-20	0.298515905165037	1	1	1.64833679867986e-16	3	RPL32
CNN2	1.4616139939707e-20	0.499576835930191	0.708	0.441	1.69401061901204e-16	3	CNN2
HLA-DRB5	1.70597202087099e-20	1.34874149730481	0.406	0.168	1.97722157218948e-16	3	HLA-DRB5
TAGLN2	2.0607199537552e-20	0.564455895743359	0.944	0.857	2.38837442640228e-16	3	TAGLN2
RPL141	2.22856925401801e-20	0.331624391383485	1	0.998	2.58291176540687e-16	3	RPL14
HLA-DMA	2.52878865062131e-20	0.416079779258039	0.993	0.933	2.9308660460701e-16	3	HLA-DMA
RPL81	2.61344777677008e-20	0.359208264151798	1	0.998	3.02898597327652e-16	3	RPL8
LMNB1	3.08886640001374e-20	0.289696027071029	0.351	0.123	3.57999615761592e-16	3	LMNB1
AIM1	3.79454964138559e-20	0.266021763753806	0.33	0.112	4.3978830343659e-16	3	AIM1
IL2RG	5.17014248527272e-20	0.49239770967066	0.594	0.321	5.99219514043108e-16	3	IL2RG
ANKRD11	7.40659026108096e-20	0.424630514364388	0.635	0.339	8.58423811259284e-16	3	ANKRD11
NPM1	1.07522700202184e-19	0.457555053262442	0.997	0.918	1.24618809534331e-15	3	NPM1
ARHGAP5	1.09099822056579e-19	0.345966505873144	0.302	0.102	1.26446693763575e-15	3	ARHGAP5
TRMT6	1.18599012316716e-19	0.315021928240935	0.344	0.122	1.37456255275074e-15	3	TRMT6
TUBA1B1	1.39751967539128e-19	0.839764097657614	0.962	0.86	1.6197253037785e-15	3	TUBA1B
FAM110A	1.56210743943499e-19	0.80730401209183	0.448	0.211	1.81048252230515e-15	3	FAM110A
RPL71	2.0397789182577e-19	0.358243113972124	1	0.999	2.36410376626067e-15	3	RPL7
SSRP1	4.21011396653849e-19	0.324744078383615	0.41	0.168	4.87952208721811e-15	3	SSRP1
ETV3	7.07012101954094e-19	0.542533898379769	0.632	0.355	8.19427026164795e-15	3	ETV3
H2AFV	7.22416080860674e-19	0.562573463091949	0.861	0.643	8.37280237717521e-15	3	H2AFV
PFN1	1.21877305023041e-18	0.331274356691403	1	1	1.41255796521705e-14	3	PFN1
HLA-DOA1	1.30885810394433e-18	0.345009054978719	0.431	0.185	1.51696654247148e-14	3	HLA-DOA
OFD1	1.56705100647102e-18	0.348946267145437	0.358	0.138	1.81621211649991e-14	3	OFD1
RPL111	1.58251768203876e-18	0.279566973197797	1	0.999	1.83413799348292e-14	3	RPL11
VASP	1.97896711770861e-18	0.473475481635258	0.84	0.592	2.29362288942428e-14	3	VASP
RGS10	2.51360161830304e-18	0.486418705299837	0.92	0.789	2.91326427561323e-14	3	RGS10
RPL191	2.82457139488023e-18	0.2765909596862	1	1	3.27367824666618e-14	3	RPL19
REL	3.81093971723615e-18	0.62698596622278	0.962	0.845	4.4168791322767e-14	3	REL
H2AFZ	5.02569313053164e-18	0.929194244282182	0.924	0.76	5.82477833828617e-14	3	H2AFZ
SRSF2	8.54813821625643e-18	0.456503379606787	0.913	0.727	9.9072921926412e-14	3	SRSF2
OSBPL8	8.61165583134915e-18	0.409401763161358	0.674	0.392	9.98090910853367e-14	3	OSBPL8
RPL7A1	9.51577508934745e-18	0.321564059780578	1	0.998	1.10287833285537e-13	3	RPL7A
EEF1A11	9.69630125970809e-18	0.33835675006824	1	1	1.12380131600017e-13	3	EEF1A1
SLC25A5	1.36949769523919e-17	0.464097327268799	0.962	0.894	1.58724782878222e-13	3	SLC25A5
CBX6	1.3773701513203e-17	0.387932274829938	0.486	0.228	1.59637200538023e-13	3	CBX6
ENSA	1.46197625183529e-17	0.446871976433477	0.823	0.592	1.6944304758771e-13	3	ENSA
LDHA	1.61933166003813e-17	0.420941839533681	0.955	0.849	1.87680539398419e-13	3	LDHA
MALT1	2.57646124152823e-17	0.366583210054221	0.448	0.201	2.98611857893122e-13	3	MALT1
GNA151	2.7526347575376e-17	0.460831576026864	0.656	0.389	3.19030368398608e-13	3	GNA15
AKNA	3.56536926355643e-17	0.281062720056139	0.42	0.18	4.13226297646191e-13	3	AKNA
RPL13A1	3.79415770218644e-17	0.267786495605693	1	1	4.39742877683409e-13	3	RPL13A
TRAF4	4.79021037585462e-17	0.303161170376139	0.358	0.141	5.55185382561551e-13	3	TRAF4
SERPINB11	5.28955738264059e-17	0.659901225904375	0.882	0.724	6.13059700648045e-13	3	SERPINB1
HMGA1	7.23897411834224e-17	0.458612198631184	0.764	0.494	8.38997100315866e-13	3	HMGA1
AKAP13	8.22108090614084e-17	0.522499433849422	0.861	0.62	9.52823277021723e-13	3	AKAP13
SLC25A33	1.03998230563165e-16	0.272575283339771	0.361	0.146	1.20533949222708e-12	3	SLC25A33
SULF2	1.11110990008504e-16	0.278418354457282	0.361	0.142	1.28777637419857e-12	3	SULF2
PTMA	1.21196645303772e-16	0.311456805355919	1	1	1.40466911907072e-12	3	PTMA
VDR	1.23729275439374e-16	0.347562675134124	0.413	0.178	1.43402230234234e-12	3	VDR
ARPC2	1.31774729089302e-16	0.323900143071671	0.993	0.983	1.52726911014502e-12	3	ARPC2
HLA-DMB2	1.39909578552749e-16	0.39855551291156	0.951	0.794	1.62155201542636e-12	3	HLA-DMB
SNRNP25	1.85805152661997e-16	0.33530448046897	0.465	0.225	2.15348171935254e-12	3	SNRNP25
RPL101	2.03301369027612e-16	0.274509535837169	1	1	2.35626286703002e-12	3	RPL10
C1QBP	2.68314595687974e-16	0.431075963795205	0.729	0.479	3.10976616402362e-12	3	C1QBP
DUSP5	2.68701236497225e-16	0.354075093607762	0.385	0.168	3.11424733100284e-12	3	DUSP5
LITAF	2.69201926868e-16	0.445969866041713	0.951	0.883	3.12005033240012e-12	3	LITAF
EEF2	2.84908370921867e-16	0.404063558193553	0.986	0.933	3.30208801898443e-12	3	EEF2
EIF3E	2.98976214524297e-16	0.41997861050288	0.976	0.811	3.46513432633660e-12	3	EIF3E
MYADM	3.48394997533418e-16	0.385651985881058	0.66	0.363	4.03789802141231e-12	3	MYADM
HIST1H4C	3.98919144789569e-16	1.73779767101379	0.635	0.396	4.6234728881111e-12	3	HIST1H4C
C10orf128	4.32469830016256e-16	0.344918339590596	0.368	0.16	5.0123253298884e-12	3	C10orf128
ENO1	4.60630744928631e-16	0.388684189673066	0.986	0.921	5.33871033372283e-12	3	ENO1
NFKBID	5.42287258508562e-16	0.394039170448711	0.594	0.322	6.28510932611424e-12	3	NFKBID
HNRNPA0	6.107102213613e-16	0.43302328298276	0.837	0.659	7.07813146557747e-12	3	HNRNPA0
IFITM1	7.01439061085531e-16	0.403800265228018	0.458	0.222	8.12967871798131e-12	3	IFITM1
EIF3F	7.0875138551596e-16	0.361549388161631	0.958	0.787	8.21442855812998e-12	3	EIF3F
RPS11	7.34889245703553e-16	0.41152348653351	1	0.999	8.51736635770418e-12	3	RPS11
RIN3	9.25475317641706e-16	0.305595148845213	0.542	0.268	1.07262589314674e-11	3	RIN3
DBNL	1.18383173607699e-15	0.415554268621553	0.743	0.483	1.37206098211323e-11	3	DBNL
DNAJC4	1.23470145993507e-15	0.269029626596765	0.587	0.293	1.43101899206475e-11	3	DNAJC4
SMC4	1.51971517912306e-15	0.358069788928126	0.389	0.177	1.76134989260362e-11	3	SMC4
NR4A3	1.8715067831907e-15	0.52310188330373	0.795	0.578	2.16907636171802e-11	3	NR4A3
HAVCR2	2.1728970173342e-15	0.470245617939559	0.705	0.439	2.51838764309033e-11	3	HAVCR2
RPS15A1	2.37922360917439e-15	0.256496658740698	1	1	2.75752016303312e-11	3	RPS15A
PRMT1	2.4195182151144e-15	0.364385384875345	0.583	0.329	2.8042216113176e-11	3	PRMT1
RPL301	2.50401383691857e-15	0.258713184159763	1	1	2.90215203698862e-11	3	RPL30
NDEL1	2.54772184950569e-15	0.354262109713134	0.462	0.234	2.9528096235771e-11	3	NDEL1
RPL261	2.72276153228131e-15	0.283165680953713	1	0.999	3.15568061591404e-11	3	RPL26
ARPC1B	2.89561080686197e-15	0.320753389116835	0.997	0.98	3.35601292515302e-11	3	ARPC1B
ETF1	2.99512301816029e-15	0.376703916774559	0.753	0.47	3.47134757804778e-11	3	ETF1
SNHG15	3.13619586679843e-15	0.424471972553621	0.559	0.312	3.63485100961938e-11	3	SNHG15
BANP	3.31749062595176e-15	0.254538289182958	0.26	0.092	3.84497163547809e-11	3	BANP
PTRHD1	3.80136660824209e-15	0.354536162555175	0.674	0.41	4.40578389895259e-11	3	PTRHD1
DUT	4.30819528977563e-15	0.507066924493207	0.635	0.375	4.99319834084996e-11	3	DUT
CDK2AP1	5.04141520887128e-15	0.265300461975199	0.333	0.141	5.84300022708181e-11	3	CDK2AP1
PTPN1	5.12840945544524e-15	0.378629252462039	0.691	0.438	5.94382655886104e-11	3	PTPN1
LDHB	6.24811366661587e-15	0.395018423982075	0.875	0.652	7.2415637396078e-11	3	LDHB
PTPLAD2	6.36502526571389e-15	0.289440445065199	0.486	0.239	7.3770642829624e-11	3	PTPLAD2
BAIAP2	7.10162031401123e-15	0.289821104679405	0.33	0.137	8.23077794393902e-11	3	BAIAP2
AREG1	9.03076838462278e-15	0.542999765234773	0.497	0.256	1.04666605577778e-10	3	AREG
SRSF3	9.10392295190394e-15	0.404642696512222	0.951	0.798	1.05514467012567e-10	3	SRSF3
PTPN7	1.05695027001462e-14	0.311983875702867	0.392	0.18	1.22500536294694e-10	3	PTPN7
CCND3	1.10851994542137e-14	0.40414712242618	0.451	0.227	1.28477461674337e-10	3	CCND3
RPS131	1.14499939902995e-14	0.276688701425242	1	1	1.32705430347572e-10	3	RPS13
SVIP	1.4195715487711e-14	0.333298501134151	0.319	0.134	1.64528342502571e-10	3	SVIP
BDP1	1.99195797491952e-14	0.269349565547832	0.448	0.216	2.30867929293172e-10	3	BDP1
NXT1	2.08366411007403e-14	0.297930180488236	0.521	0.271	2.4149667035758e-10	3	NXT1
RPS81	2.29135722863807e-14	0.283859812042581	1	0.999	2.65568302799153e-10	3	RPS8
BCL3	2.53097792605162e-14	0.287982522634678	0.528	0.274	2.93340341629383e-10	3	BCL3
MOB3A	2.69394017215893e-14	0.300842871280488	0.462	0.226	3.1222766595322e-10	3	MOB3A
H2AFY	2.71564869460101e-14	0.382863978711013	0.934	0.85	3.14743683704257e-10	3	H2AFY
CPVL	3.21165691215601e-14	0.784215118558333	0.882	0.814	3.72231036118881e-10	3	CPVL
RPL18A1	3.51122116094303e-14	0.283054419104998	1	1	4.06950532553297e-10	3	RPL18A
RPS161	3.95861533592538e-14	0.251424129231833	1	1	4.58803517433752e-10	3	RPS16
PDE4A	4.79835072669724e-14	0.340226902846837	0.49	0.256	5.56128849224211e-10	3	PDE4A
WBSCR22	4.89885808230757e-14	0.294842464465226	0.542	0.286	5.67777651739447e-10	3	WBSCR22
CRIP11	6.45777971830452e-14	0.419827947121675	0.771	0.528	7.48456669351494e-10	3	CRIP1
RPLP01	6.90830078570162e-14	0.313913961793285	1	0.991	8.00672061062818e-10	3	RPLP0
CLN8	7.76464425292896e-14	0.416953139458026	0.507	0.294	8.99922268914466e-10	3	CLN8
TMEM14C1	9.34974255122194e-14	0.42652168404964	0.816	0.628	1.08363516168662e-09	3	TMEM14C
CSNK1D	9.96222206069258e-14	0.313432248515068	0.594	0.342	1.15462153683427e-09	3	CSNK1D
HPRT1	1.12205756801403e-13	0.286329867105272	0.542	0.289	1.30046472132826e-09	3	HPRT1
ARF61	1.46040529278811e-13	0.455378563408366	0.729	0.511	1.69260973434143e-09	3	ARF6
CST3	1.60301811001481e-13	0.560849760300142	0.997	0.999	1.85789798950716e-09	3	CST3
RALY	1.7022958960209e-13	0.326061592124811	0.712	0.446	1.97296094348822e-09	3	RALY
RPL181	1.95739890526596e-13	0.253513983617719	1	0.999	2.26862533120325e-09	3	RPL18
ZC3HAV11	2.05937937861889e-13	0.396208551615956	0.549	0.313	2.38682069981930e-09	3	ZC3HAV1
TPM4	2.14433994162742e-13	0.310822548648061	0.934	0.716	2.48528999234618e-09	3	TPM4
PARK7	2.22346779148387e-13	0.343688044401956	0.92	0.798	2.57699917032981e-09	3	PARK7
SATB1	2.4641387590947e-13	0.435864184218361	0.514	0.292	2.85593682179075e-09	3	SATB1
CXCR4	2.68152666933266e-13	0.801092226377414	0.92	0.798	3.10788940975656e-09	3	CXCR4
C12orf75	2.68465074782834e-13	0.493873835566112	0.257	0.1	3.11151021673304e-09	3	C12orf75
GTF2B	2.71395157021708e-13	0.292483116494577	0.573	0.313	3.1454698698816e-09	3	GTF2B
CCT2	2.95835281411958e-13	0.284382011442281	0.552	0.307	3.42873091156459e-09	3	CCT2
CARHSP1	3.06392591699299e-13	0.31040341792127	0.451	0.234	3.55109013779488e-09	3	CARHSP1
RPS101	3.53047841227033e-13	0.320568887695748	0.997	0.996	4.09182447982131e-09	3	RPS10
PPM1G	3.54795907482311e-13	0.336167161194166	0.562	0.329	4.11208456771998e-09	3	PPM1G
TES	3.66486413783054e-13	0.279165716309531	0.434	0.219	4.2475775357456e-09	3	TES
C12orf45	5.09031065332545e-13	0.288114381403304	0.385	0.186	5.8996700472042e-09	3	C12orf45
BCL2L11	5.49167987471147e-13	0.258772724292667	0.41	0.194	6.3648569747906e-09	3	BCL2L11
CCNI	5.68516664875857e-13	0.375965815251058	0.951	0.849	6.58910814591118e-09	3	CCNI
RANBP1	5.69100719976624e-13	0.40622378929306	0.74	0.52	6.59587734452907e-09	3	RANBP1
COMMD61	7.73562233171964e-13	0.298607323656393	0.986	0.916	8.96558628246306e-09	3	COMMD6
RGS11	1.36873073714417e-12	0.564566016401882	0.885	0.741	1.58635892435009e-08	3	RGS1
MPC2	1.44587891456878e-12	0.308130511889998	0.646	0.389	1.67577366198522e-08	3	MPC2
CPNE3	1.49355147409648e-12	0.530511542785941	0.41	0.22	1.73102615847782e-08	3	CPNE3
TRABD	1.50640557206041e-12	0.339568764942252	0.597	0.357	1.74592405801802e-08	3	TRABD
MAP3K13	1.9008383201413e-12	0.281352337613679	0.514	0.275	2.20307161304376e-08	3	MAP3K13
LYRM4	2.09316808222142e-12	0.278132281883946	0.382	0.189	2.42598180729462e-08	3	LYRM4
FCGR2B	2.10885639007218e-12	0.587273806702581	0.521	0.324	2.44416455609366e-08	3	FCGR2B
PRDX2	2.1819702006642e-12	0.322449386781499	0.524	0.296	2.52890346256981e-08	3	PRDX2
HMGB1	2.2378861480912e-12	0.616970205864671	0.99	0.928	2.59371004563771e-08	3	HMGB1
VMO1	2.2432892431604e-12	0.491314967751935	0.455	0.253	2.5999722328229e-08	3	VMO1
SNX9	2.68716803580964e-12	0.286710078655921	0.594	0.341	3.11442775350337e-08	3	SNX9
ILF2	2.98636908618794e-12	0.318636661985454	0.594	0.368	3.46120177089182e-08	3	ILF2
KCNMB1	3.37521728277152e-12	0.283104902691017	0.306	0.136	3.91187683073219e-08	3	KCNMB1
TIPARP	3.47700382070588e-12	0.336170081260836	0.67	0.41	4.02984742819811e-08	3	TIPARP
GLO1	3.9951489571946e-12	0.262598848719923	0.5	0.271	4.63037764138854e-08	3	GLO1
CDC37	4.21098886817318e-12	0.336845825349937	0.819	0.609	4.88053609821272e-08	3	CDC37
H3F3B	4.87337850029881e-12	0.272365184086319	1	0.999	5.64824568184632e-08	3	H3F3B
ANP32E	5.12606763344121e-12	0.319942174129997	0.424	0.222	5.94111238715836e-08	3	ANP32E
ANXA6	6.06674000300687e-12	0.310909256091081	0.507	0.286	7.03135166348496e-08	3	ANXA6
LRRFIP1	6.59079178159753e-12	0.40239067056427	0.938	0.785	7.63872767487154e-08	3	LRRFIP1
RHOC	6.85421618330862e-12	0.32246385553043	0.753	0.512	7.94403655645469e-08	3	RHOC
CDK2AP2	1.09117256532251e-11	0.382817481208956	0.566	0.355	1.26466900320879e-07	3	CDK2AP2
NHP2	1.24207392505656e-11	0.29824078970579	0.684	0.427	1.43956367914056e-07	3	NHP2
SBNO1	1.39139853354232e-11	0.268216291487498	0.316	0.147	1.61263090037554e-07	3	SBNO1
FMNL1	1.73574750830572e-11	0.302097251053908	0.587	0.35	2.01173136212633e-07	3	FMNL1
FBL	1.91313603107255e-11	0.321234495114296	0.681	0.451	2.21732466001308e-07	3	FBL
CELF2	2.06610826412381e-11	0.296011910515394	0.639	0.393	2.3946194781195e-07	3	CELF2
LSM4	2.27358023348453e-11	0.337020718361115	0.701	0.478	2.63507949060857e-07	3	LSM4
PTTG1	2.39467167902326e-11	0.395424240828953	0.295	0.139	2.77542447598796e-07	3	PTTG1
STK17B	3.05301932713638e-11	0.416952169412831	0.66	0.452	3.53844940015107e-07	3	STK17B
SNRPB	3.37529346744354e-11	0.328349221467696	0.861	0.689	3.91196512876706e-07	3	SNRPB
CDC42SE2	3.57026408770795e-11	0.283919384914546	0.569	0.332	4.13793607765352e-07	3	CDC42SE2
PLP21	3.83098298127787e-11	0.334526830240495	0.635	0.398	4.44010927530106e-07	3	PLP2
XRCC6	3.93851628411163e-11	0.317516931010234	0.778	0.548	4.56474037328538e-07	3	XRCC6
CCND2	4.74122882380107e-11	0.283284176060541	0.351	0.172	5.49508420678544e-07	3	CCND2
BRK1	5.45387442338787e-11	0.298490878328728	0.955	0.854	6.32104045670654e-07	3	BRK1
HNRNPM	6.60151514646271e-11	0.33375932738838	0.757	0.552	7.65115605475028e-07	3	HNRNPM
GABARAPL2	7.02383261848496e-11	0.428211680883632	0.76	0.577	8.14062200482406e-07	3	GABARAPL2
MBP	7.48392696616178e-11	0.334854202015261	0.562	0.344	8.67387135378151e-07	3	MBP
VDAC2	7.57104773593968e-11	0.27845486832256	0.826	0.605	8.77484432595409e-07	3	VDAC2
MIR142	7.83855232668321e-11	0.26688449839857	0.465	0.252	9.08488214662584e-07	3	MIR142
HNRNPK	8.34385241084553e-11	0.313542832282356	0.934	0.785	9.67052494416997e-07	3	HNRNPK
RAPGEF1	9.11019721078056e-11	0.255844343966339	0.434	0.235	1.05587185672947e-06	3	RAPGEF1
MCUR1	1.13334766215984e-10	0.25273331917166	0.396	0.212	1.31354994044326e-06	3	MCUR1
UBE2N	1.20293633297162e-10	0.250555476261189	0.656	0.425	1.39420320991411e-06	3	UBE2N
PAPD5	1.20693495727166e-10	0.276316980457619	0.417	0.228	1.39883761547785e-06	3	PAPD5
TPM3	1.30656484638743e-10	0.288055864744486	0.962	0.874	1.51430865696303e-06	3	TPM3
GADD45A	1.32672325544579e-10	0.401251947909528	0.34	0.174	1.53767225306167e-06	3	GADD45A
HNRNPAB	1.61086983756107e-10	0.283912822386867	0.59	0.364	1.86699814173328e-06	3	HNRNPAB
ARF5	1.61802922532364e-10	0.289663362174912	0.743	0.511	1.8752958721501e-06	3	ARF5
SNX3	2.12268582286506e-10	0.677706646358523	0.931	0.845	2.46019286870061e-06	3	SNX3
NUCKS1	2.14541667613941e-10	0.454998614406233	0.816	0.645	2.48653792764558e-06	3	NUCKS1
CCDC12	2.16959356839264e-10	0.259326155501709	0.493	0.286	2.51455894576707e-06	3	CCDC12
DNAJB9	2.40812737353832e-10	0.274434002103241	0.5	0.293	2.79101962593091e-06	3	DNAJB9
H2AFX	2.44933358762038e-10	0.274145132189079	0.306	0.149	2.83877762805202e-06	3	H2AFX
RBM39	2.61118318574028e-10	0.288075997052053	0.951	0.838	3.02636131227298e-06	3	RBM39
HNRNPF	2.73966058716084e-10	0.333456538632089	0.799	0.573	3.17526662051941e-06	3	HNRNPF
CREM1	3.21718552924307e-10	0.434625695851961	0.931	0.852	3.72871802839272e-06	3	CREM
RPSAP58	3.22953974850445e-10	0.307642360630369	0.931	0.862	3.74303656851666e-06	3	RPSAP58
KHDRBS1	3.44349645379188e-10	0.281268614113718	0.774	0.546	3.99101238994479e-06	3	KHDRBS1
ARID5A	3.72481038439368e-10	0.33032262939765	0.684	0.451	4.31705523551227e-06	3	ARID5A
CXCL161	3.83030873390646e-10	0.445954842299721	0.833	0.698	4.43932782259758e-06	3	CXCL16
HSD17B12	3.83441647351878e-10	0.252983786102565	0.479	0.271	4.44408869280827e-06	3	HSD17B12
HNRNPA2B1	3.93349169903693e-10	0.256453815130392	0.962	0.922	4.5589168791838e-06	3	HNRNPA2B1
CAP1	4.31202892038444e-10	0.319818306013532	0.917	0.778	4.99764151872557e-06	3	CAP1
BCLAF1	5.00099772758846e-10	0.286310309216845	0.625	0.398	5.79615636627502e-06	3	BCLAF1
SYAP11	5.02419596084943e-10	0.295379798387429	0.84	0.631	5.82304311862449e-06	3	SYAP1
GPR35	5.03765513330607e-10	0.253782246479718	0.33	0.162	5.83864229950174e-06	3	GPR35
MRPL55	5.03955320917181e-10	0.2963207982968	0.618	0.39	5.84084216943013e-06	3	MRPL55
EWSR1	6.04224083669032e-10	0.257709085871211	0.663	0.42	7.00295712972408e-06	3	EWSR1
ID21	7.16096748121931e-10	0.693812608475366	0.84	0.772	8.29956131073318e-06	3	ID2
LSM5	7.41935996089222e-10	0.286302423162459	0.708	0.478	8.59903819467408e-06	3	LSM5
VPS35	7.73887522860584e-10	0.25024788247693	0.656	0.418	8.96935638995417e-06	3	VPS35
CKS1B	7.8749102055424e-10	0.470728159260147	0.361	0.204	9.12702092822364e-06	3	CKS1B
SNRPD1	8.23316518075987e-10	0.269089076067683	0.677	0.486	9.54223844450069e-06	3	SNRPD1
GSTP11	9.10870972954065e-10	0.345691139805202	0.993	0.957	1.05569945765376e-05	3	GSTP1
EIF3I	9.17909082779491e-10	0.282300090898497	0.809	0.616	1.06385662694143e-05	3	EIF3I
SRRM1	9.26697804167689e-10	0.283944869106151	0.851	0.675	1.07404275503035e-05	3	SRRM1
ACTR31	9.4890693838367e-10	0.313288427487611	0.872	0.672	1.09978314158667e-05	3	ACTR3
CHCHD2	1.07363183976898e-09	0.262359490368341	0.986	0.962	1.24433930229224e-05	3	CHCHD2
TIMM10	1.10163365303189e-09	0.253172777772902	0.556	0.346	1.27679340386396e-05	3	TIMM10
LSM7	1.10687031630814e-09	0.266568743960035	0.812	0.622	1.28286269660113e-05	3	LSM7
ALDH2	1.33486040355357e-09	0.392245039282084	0.833	0.645	1.54710320771859e-05	3	ALDH2
N4BP2L1	1.35434324508301e-09	0.277386280892847	0.372	0.202	1.56968382105121e-05	3	N4BP2L1
PIM3	1.39417046503134e-09	0.332055583696929	0.771	0.584	1.61584356897132e-05	3	PIM3
G3BP2	1.52498933347326e-09	0.277550726861983	0.483	0.288	1.76746263749551e-05	3	G3BP2
FAM49B1	1.80418299213319e-09	0.287887643884608	0.882	0.684	2.09104808788236e-05	3	FAM49B
IRF2BP2	1.82381202609717e-09	0.307608107445932	0.764	0.551	2.11379813824662e-05	3	IRF2BP2
VIM	1.97846529346999e-09	0.288628095654056	1	0.996	2.29304127513171e-05	3	VIM
SLC25A19	2.09137985085857e-09	0.28046039306927	0.514	0.314	2.42390924714508e-05	3	SLC25A19
PEBP1	2.3591040503635e-09	0.26598021629085	0.788	0.586	2.7342015943713e-05	3	PEBP1
EIF3H1	3.26621968037522e-09	0.270929250774906	0.924	0.8	3.78554860955488e-05	3	EIF3H
DDIT4	3.52903750344648e-09	0.359514036906244	0.816	0.631	4.09015446649447e-05	3	DDIT4
STMN1	3.593811284286e-09	0.902488446144201	0.5	0.348	4.16522727848748e-05	3	STMN1
DBI	4.33669835135081e-09	0.322621884623229	0.944	0.896	5.02623338921559e-05	3	DBI
PLSCR11	4.71696037559385e-09	0.257243516182449	0.91	0.725	5.46695707531327e-05	3	PLSCR1
TMEM109	5.00028326348742e-09	0.260720237291983	0.465	0.284	5.79532830238192e-05	3	TMEM109
NR4A1	5.09911007532831e-09	0.376024635274766	0.812	0.624	5.90986857730551e-05	3	NR4A1
C7orf50	6.33155230989823e-09	0.289249707368929	0.566	0.376	7.33826912717204e-05	3	C7orf50
PTP4A2	7.00284523712744e-09	0.271631256290273	0.747	0.53	8.11629762983071e-05	3	PTP4A2
TAX1BP3	7.60260565880775e-09	0.298005227779633	0.517	0.329	8.81141995855818e-05	3	TAX1BP3
MAT2A	7.77061023807792e-09	0.426169488653851	0.736	0.575	9.00613726593231e-05	3	MAT2A
PCBP2	8.23173982445432e-09	0.283864724009998	0.931	0.791	9.54058645654255e-05	3	PCBP2
SERPINF11	8.55798664644409e-09	0.265627036481331	0.358	0.196	9.9187065232287e-05	3	SERPINF1
COX5A	8.63352581127718e-09	0.257087071606272	0.941	0.832	0.000100062564152703	3	COX5A
ARID3A	1.0125957330568e-08	0.25213791249525	0.299	0.155	0.000117359845461283	3	ARID3A
UBE2S1	1.39211685543882e-08	0.252852852915742	0.389	0.22	0.00016134634354536	3	UBE2S
SEC61B	1.45357522231032e-08	0.363356192104804	0.969	0.888	0.000168469368265766	3	SEC61B
SMDT11	1.6379124141809e-08	0.253842646815304	0.84	0.678	0.000189834048803566	3	SMDT1
LMNA1	1.78038100433206e-08	0.455048198637257	0.806	0.647	0.000206346158402086	3	LMNA
EIF6	2.33186530315487e-08	0.251098614857038	0.694	0.495	0.000270263188635649	3	EIF6
YPEL5	2.75848073833548e-08	0.327278560837507	0.806	0.633	0.000319707917573082	3	YPEL5
RP11-138A9.1	2.92705308689653e-08	0.303465703741835	0.514	0.333	0.000339245452771308	3	RP11-138A9.1
CAT	3.20248629615081e-08	0.265983785564318	0.545	0.352	0.000371168161723879	3	CAT
RPA3	3.38776920969115e-08	0.340554678920825	0.472	0.314	0.000392642451403204	3	RPA3
HNRNPDL	3.42007940343767e-08	0.285005108169427	0.913	0.819	0.000396387202858426	3	HNRNPDL
AVPI11	3.55945997745864e-08	0.254556478554997	0.59	0.404	0.000412541411387456	3	AVPI1
NR3C1	5.37228572060828e-08	0.394593148165333	0.486	0.317	0.0006226479150185	3	NR3C1
LPXN	5.66243537304263e-08	0.293488571879843	0.573	0.407	0.000656276259735641	3	LPXN
SF1	5.72578240692476e-08	0.280041482739148	0.66	0.473	0.000663618180962579	3	SF1
SYNGR21	5.85280845974808e-08	0.312124060053296	0.837	0.65	0.000678340500484802	3	SYNGR2
CCDC50	6.70145893489288e-08	0.296553746995845	0.41	0.251	0.000776699090554084	3	CCDC50
HMGN2	7.33550652542097e-08	0.840893183725923	0.892	0.786	0.000850185206296291	3	HMGN2
GPR651	7.85898671882857e-08	0.442279255192776	0.51	0.357	0.000910856560712231	3	GPR65
ANP32B	8.17728613316592e-08	0.359717523009693	0.757	0.637	0.00094774746283393	3	ANP32B
PTGER41	8.41212088723135e-08	0.287592301873672	0.5	0.307	0.000974964810830113	3	PTGER4
KMT2E	1.12609267149815e-07	0.251193163048137	0.74	0.544	0.00130514140626636	3	KMT2E
TACSTD2	1.17374336986032e-07	0.420031071576984	0.392	0.23	0.00136036856566811	3	TACSTD2
NFE2L2	1.50230146411367e-07	0.298499924623124	0.885	0.774	0.00174116739690775	3	NFE2L2
BAZ1A	1.54888578700116e-07	0.272950219308003	0.74	0.532	0.00179515862713435	3	BAZ1A
SKIL	1.73174486163666e-07	0.275443580208637	0.694	0.491	0.00200709229463688	3	SKIL
SERBP1	1.82192871727449e-07	0.270603574703593	0.851	0.693	0.00211161538332113	3	SERBP1
SELL	1.88612383048856e-07	0.367555683085307	0.333	0.192	0.00218601751953624	3	SELL
MEF2C	1.89930701202243e-07	0.317475841394813	0.726	0.533	0.002201296826934	3	MEF2C
MZT2B	1.90460940682042e-07	0.31605032348362	0.826	0.661	0.00220744230250487	3	MZT2B
YWHAH1	1.99748329321721e-07	0.486954190113587	0.719	0.58	0.00231508313683875	3	YWHAH
PTPN6	2.9679708145934e-07	0.254892987210185	0.688	0.5	0.00343987817411375	3	PTPN6
TMEM66	3.43107781732981e-07	0.278996631948697	0.934	0.81	0.00397661919028525	3	TMEM66
THEMIS2	3.43372396373001e-07	0.266399297173781	0.757	0.576	0.00397968607396308	3	THEMIS2
BLOC1S6	6.96292005057699e-07	0.250191517045283	0.608	0.43	0.00807002433861873	3	BLOC1S6
TOB1	7.00700842883864e-07	0.287284417058874	0.42	0.267	0.00812112276902398	3	TOB1
MTDH	1.37810674732217e-06	0.252641647650991	0.872	0.748	0.0159722572014639	3	MTDH
SEPT7	1.50049697615053e-06	0.264602621178305	0.757	0.579	0.0173907599535846	3	SEPT7
DDX211	1.90091020139458e-06	0.266137118447676	0.792	0.654	0.0220315492341632	3	DDX21
CMTM6	1.91509376580532e-06	0.270677387964996	0.851	0.722	0.0221959367456837	3	CMTM6
CD831	2.09725288327286e-06	0.489467911375323	0.854	0.741	0.0243071609171324	3	CD83
CDC42SE1	2.33006863826028e-06	0.262038319231855	0.635	0.467	0.0270054955174367	3	CDC42SE1
MOB1A	2.92483331115778e-06	0.263103432744488	0.774	0.648	0.0338988180763187	3	MOB1A
PPIF1	2.99185552474665e-06	0.299205838673688	0.764	0.615	0.0346756055318137	3	PPIF
SET	3.33782464683042e-06	0.272928398391781	0.788	0.664	0.0386853876567646	3	SET
PLAC81	4.25505787874404e-06	0.538067033668786	0.635	0.531	0.0493161208146434	3	PLAC8
HERPUD11	5.37313455203926e-06	0.357350492397229	0.851	0.747	0.062274629458135	3	HERPUD1
RGCC	5.37381387997598e-06	0.29496333412472	0.663	0.504	0.0622825028689216	3	RGCC
HSPD11	5.66224391015449e-06	0.323513077417766	0.76	0.58	0.0656254069186905	3	HSPD1
PRMT10	6.58446172778058e-06	0.310815041953365	0.597	0.44	0.0763139114249769	3	PRMT10
NAAA	2.45538831369763e-05	0.318553515236793	0.542	0.385	0.284579505557555	3	NAAA
RAN	3.16965143616411e-05	0.274338503268015	0.861	0.773	0.36736260145142	3	RAN
PCNA	3.4160791808973e-05	0.306356678049057	0.25	0.152	0.395923577065998	3	PCNA
C1orf541	0.00027527016212326	0.551292409017693	0.503	0.388	1	3	C1orf54
STX11	0.00028900202675466	0.25981911818066	0.715	0.618	1	3	STX11
IRF8	0.000509980100578619	0.678923467786529	0.497	0.403	1	3	IRF8
IRF7	0.00162963479831353	0.309790768099642	0.569	0.444	1	3	IRF7
CLEC11A	0.00205160368295851	0.418142970446332	0.285	0.215	1	3	CLEC11A
HMGB2	0.00870546851686418	0.642928544725607	0.5	0.431	1	3	HMGB2
CD3G	2.74140792730621e-134	1.34794122660169	0.657	0.031	3.17729178774789e-130	4	CD3G
CD3E	1.2248098488637e-99	1.28293173264453	0.737	0.075	1.41955461483303e-95	4	CD3E
CD3D	6.3777059164872e-82	2.06060974088221	0.869	0.174	7.39176115720866e-78	4	CD3D
PTPRCAP	1.444508227493e-77	1.79514248642005	0.859	0.164	1.67418503566439e-73	4	PTPRCAP
GZMA	1.42454651996674e-75	1.93089516151203	0.818	0.153	1.65104941664145e-71	4	GZMA
BCL11B	1.49540831141738e-74	0.482711025963858	0.253	0.004	1.73317823293275e-70	4	BCL11B
RORA	9.58524045934395e-69	1.02863878264909	0.485	0.042	1.11092936923796e-64	4	RORA
IL2RB	1.08963697512975e-67	0.650839478483898	0.394	0.024	1.26288925417538e-63	4	IL2RB
LCK	1.97664237779817e-67	0.832688267008656	0.525	0.051	2.29092851586807e-63	4	LCK
GZMM	2.14915563129793e-67	0.976056137990115	0.586	0.066	2.4908713766743e-63	4	GZMM
CD2	1.15824001488913e-61	1.72609120931662	0.737	0.146	1.3424001772565e-57	4	CD2
TRAT1	1.66642211031245e-58	0.547262218871056	0.343	0.021	1.93138322585213e-54	4	TRAT1
CCL5	1.81264515246396e-58	2.47924065950878	0.909	0.307	2.10085573170573e-54	4	CCL5
SYNE2	1.85295313490626e-57	0.813482469444824	0.475	0.05	2.14757268335636e-53	4	SYNE2
KLRB1	3.01722568083776e-57	2.03296599826122	0.657	0.12	3.49696456409096e-53	4	KLRB1
IL32	3.19406587022512e-56	2.13142397310399	0.97	0.442	3.70192234359091e-52	4	IL32
PRF1	5.68239523579894e-55	1.12990168056431	0.515	0.065	6.58589607829098e-51	4	PRF1
CTSW	6.68674046032757e-53	1.10313629358514	0.586	0.093	7.74993219351965e-49	4	CTSW
SPOCK2	1.33442567937047e-50	0.827360572327935	0.515	0.07	1.54659936239038e-46	4	SPOCK2
CD7	9.12380882248319e-49	1.28830111825844	0.657	0.137	1.0574494425258e-44	4	CD7
SH2D2A	1.80881122486402e-48	0.840385143162982	0.525	0.077	2.0964122096174e-44	4	SH2D2A
ITM2A	5.60169145004676e-48	0.767505417068714	0.434	0.051	6.4923603906042e-44	4	ITM2A
CD6	1.65721845274406e-45	0.573734708510771	0.364	0.036	1.92071618673037e-41	4	CD6
CD96	4.07541651969793e-45	0.615421095502756	0.374	0.039	4.7234077463299e-41	4	CD96
FYN	3.44789242970393e-43	0.857769294879553	0.566	0.101	3.99610732602685e-39	4	FYN
GZMH	5.90143837720567e-43	1.12989352369734	0.525	0.094	6.83976707918137e-39	4	GZMH
SH2D1A	1.74292204361366e-42	0.636222604076048	0.313	0.028	2.02004664854823e-38	4	SH2D1A
CD8A	1.11308548903943e-40	0.898170012792631	0.455	0.069	1.2900660817967e-36	4	CD8A
ETS1	5.07338933293027e-40	0.583306317907807	0.384	0.048	5.88005823686619e-36	4	ETS1
LAT	1.42000730025257e-39	0.614737127575797	0.364	0.043	1.64578846099272e-35	4	LAT
GZMK	1.82455553851112e-39	1.3969751875299	0.495	0.09	2.11465986913439e-35	4	GZMK
SKAP1	1.0321299759164e-38	0.452220948486003	0.263	0.021	1.19623864208711e-34	4	SKAP1
CD247	1.3980966864779e-35	0.606322479187824	0.343	0.043	1.62039405962789e-31	4	CD247
HOPX	8.36973578678445e-33	0.694015121061097	0.343	0.048	9.70052377688318e-29	4	HOPX
NKG7	3.03847300647904e-32	2.07235482890156	0.808	0.376	3.5215902145092e-28	4	NKG7
CD27	4.37168964349699e-32	0.645492148421071	0.273	0.029	5.06678829681301e-28	4	CD27
CD691	1.67357538821936e-31	1.33695769193844	0.727	0.248	1.93967387494623e-27	4	CD69
ACAP1	1.0972570707529e-30	0.777898283243185	0.556	0.139	1.27172094500261e-26	4	ACAP1
CST71	5.36049453102766e-30	1.32899964559399	0.747	0.265	6.21281316146105e-26	4	CST7
SEPT1	1.5941662485078e-29	0.611974950258139	0.444	0.09	1.84763868202054e-25	4	SEPT1
LBH	8.44988794104015e-29	0.46628916591385	0.343	0.053	9.79342012366554e-25	4	LBH
XCL2	4.60554999588375e-28	0.610069798906441	0.263	0.031	5.33783244522927e-24	4	XCL2
IFITM11	2.74657753375466e-27	0.775610732304931	0.717	0.234	3.18328336162165e-23	4	IFITM1
LTB1	7.50939072246287e-27	1.43978159586442	0.616	0.202	8.70338384733446e-23	4	LTB
RHOH	3.76503332326725e-26	0.871800919718738	0.566	0.174	4.36367362166675e-22	4	RHOH
SYTL3	1.51992793987265e-25	0.908825966386651	0.556	0.165	1.7615964823124e-21	4	SYTL3
PDE4D	7.85672782579099e-25	0.688156505644899	0.505	0.128	9.10594755009176e-21	4	PDE4D
FAM46C	1.60446507490284e-24	0.470511575603183	0.343	0.063	1.85957502181239e-20	4	FAM46C
ZFP36L21	4.48547321115364e-24	1.08144332715194	0.929	0.594	5.19866345172706e-20	4	ZFP36L2
FKBP11	3.24399423177571e-23	0.672722639997575	0.384	0.087	3.75978931462804e-19	4	FKBP11
GNG2	4.84522577831641e-22	0.766781169407388	0.596	0.211	5.61561667706871e-18	4	GNG2
RNF19A	2.88638931214738e-20	0.855850211166261	0.556	0.202	3.34532521277882e-16	4	RNF19A
STK17A	3.32912672110631e-20	0.764797824759307	0.657	0.276	3.85845786976222e-16	4	STK17A
IL2RG1	1.62229110245794e-19	0.843636201391268	0.727	0.344	1.88023538774875e-15	4	IL2RG
RNF125	1.7754508776869e-19	0.505151401008978	0.323	0.071	2.05774756723911e-15	4	RNF125
IL7R	2.69207019936887e-19	1.18622184674172	0.465	0.146	3.12010936106852e-15	4	IL7R
GZMB	1.156169178544e-18	1.22968825090401	0.465	0.156	1.3400000779325e-14	4	GZMB
C16orf54	1.71656113915865e-18	0.504299666626987	0.333	0.077	1.98949436028488e-14	4	C16orf54
STAT4	2.89638290947165e-18	0.555397803833452	0.434	0.126	3.35690779207765e-14	4	STAT4
TUBA4A	3.68702576606347e-18	0.957262487431564	0.586	0.228	4.27326286286756e-14	4	TUBA4A
RPS291	3.8956539506894e-18	0.466367050763257	1	1	4.51506292884902e-14	4	RPS29
CRIP12	5.53977591924602e-18	0.703775147441688	0.909	0.548	6.42060029040614e-14	4	CRIP1
RPS271	1.15585491600288e-17	0.491115632423641	1	1	1.33963584764734e-13	4	RPS27
C12orf751	2.38305995249419e-17	0.423710330167861	0.394	0.11	2.76196648494077e-13	4	C12orf75
RUNX31	5.53931785120866e-17	0.66215727437423	0.677	0.286	6.42006938955083e-13	4	RUNX3
TSEN54	1.99351956074539e-16	0.315736605129408	0.293	0.067	2.31048917090391e-12	4	TSEN54
RAC2	2.28400020861585e-16	0.753396822236644	0.808	0.518	2.64715624178578e-12	4	RAC2
RP11-347P5.1	3.86123144800805e-16	0.472477071735677	0.424	0.13	4.47516724824134e-12	4	RP11-347P5.1
PTPN22	5.2201946098861e-16	0.52487238309213	0.384	0.116	6.05020555285798e-12	4	PTPN22
TNFAIP31	1.30530314512109e-15	0.73243249841672	0.919	0.622	1.51284634519534e-11	4	TNFAIP3
FAM177A1	7.68695581653047e-15	0.83974090999325	0.838	0.524	8.90918179135882e-11	4	FAM177A1
PRKCH	1.76155686185834e-14	0.45922595504654	0.343	0.098	2.04164440289382e-10	4	PRKCH
EVL	3.48289131186675e-14	0.671899818009377	0.697	0.372	4.03667103045356e-10	4	EVL
STK17B1	3.49811417739977e-14	0.708000674439073	0.788	0.468	4.05431433160634e-10	4	STK17B
ISG20	4.96919437049123e-14	0.702107106869754	0.828	0.469	5.75929627539933e-10	4	ISG20
TSC22D3	5.00712717119675e-14	0.749238306900047	0.889	0.601	5.80326039141704e-10	4	TSC22D3
PPP2R5C	7.48976232528793e-14	0.72886675872554	0.687	0.375	8.68063453500871e-10	4	PPP2R5C
BTG11	7.51858290774112e-14	0.660151207650003	1	0.978	8.71403759007196e-10	4	BTG1
WHSC1L1	1.56835777365006e-13	0.592568082367107	0.545	0.249	1.81772665966042e-09	4	WHSC1L1
SLC38A11	1.69281672406351e-13	0.475662078027302	0.333	0.101	1.96197458318961e-09	4	SLC38A1
APOBEC3G	1.71205044422246e-13	0.684601979340493	0.505	0.216	1.98426646485383e-09	4	APOBEC3G
RPS32	2.3418075716529e-13	0.419368275254185	1	0.999	2.71415497554571e-09	4	RPS3
RHOF1	2.73030689949373e-13	0.515346707313152	0.444	0.166	3.16442569651324e-09	4	RHOF
RSBN1	3.37862878479791e-13	0.451335150425308	0.374	0.121	3.91583076158077e-09	4	RSBN1
LYAR	3.86262847023587e-13	0.60111422572585	0.444	0.176	4.47678639700337e-09	4	LYAR
CCND21	6.22566698082855e-13	0.433593604245387	0.485	0.184	7.21554803078029e-09	4	CCND2
SPTY2D1	7.7692981210864e-13	0.511252903202626	0.556	0.242	9.00461652233914e-09	4	SPTY2D1
CLIC3	1.0281152259785e-12	0.609339564719791	0.343	0.112	1.19158554690908e-08	4	CLIC3
ODF2L	1.51895557639327e-12	0.536455111112052	0.343	0.115	1.76046951303981e-08	4	ODF2L
PIK3R1	1.62201591319903e-12	0.751623667215893	0.525	0.252	1.87991644339767e-08	4	PIK3R1
MALAT1	1.64177263396223e-12	0.408921278495125	1	1	1.90281448276222e-08	4	MALAT1
CD521	2.54825030227828e-12	0.695146080245754	1	0.802	2.95342210034052e-08	4	CD52
CXCR41	3.01167063456008e-12	0.948470205958197	0.949	0.81	3.49052626545513e-08	4	CXCR4
VAMP2	3.24265481287585e-12	0.67529428041747	0.677	0.398	3.75823692812311e-08	4	VAMP2
LEPROTL1	3.42925312377763e-12	0.668119131227183	0.727	0.469	3.97450437045827e-08	4	LEPROTL1
PTPN71	5.27938214869022e-12	0.451147860777433	0.495	0.198	6.11880391033197e-08	4	PTPN7
PTPRC	5.7204798940573e-12	0.54970597001541	0.99	0.836	6.63003619721241e-08	4	PTPRC
RPS261	6.52938500507807e-12	0.411868966162702	1	0.989	7.56755722088549e-08	4	RPS26
RPL23A2	8.3463118291417e-12	0.421567697313341	1	0.999	9.67337540997523e-08	4	RPL23A
EML4	9.671295499777e-12	0.707797256622428	0.687	0.431	1.12090314842415e-07	4	EML4
TBC1D10C	1.01357261258663e-11	0.406049292602362	0.303	0.094	1.1747306579879e-07	4	TBC1D10C
ARAP2	1.0147695272979e-11	0.389683087257844	0.273	0.077	1.17611788213826e-07	4	ARAP2
G3BP21	1.50366202105856e-11	0.706795986683258	0.596	0.304	1.74274428240688e-07	4	G3BP2
PDCD4	3.58152118895237e-11	0.438457480167723	0.576	0.274	4.1509830579958e-07	4	PDCD4
RBL2	5.00850773876059e-11	0.361185416454209	0.364	0.129	5.80486046922352e-07	4	RBL2
RPL310	9.67664250477364e-11	0.413629198338507	0.99	0.997	1.12152286630326e-06	4	RPL3
ANKRD12	1.01186976519365e-10	0.590500183275469	0.758	0.508	1.17275705785944e-06	4	ANKRD12
HIST1H4C1	1.19954890068973e-10	0.322158755946956	0.697	0.42	1.3902771758994e-06	4	HIST1H4C
HCG18	1.2556549387893e-10	0.374728138421107	0.323	0.112	1.45530407405679e-06	4	HCG18
RPLP11	1.27721305745617e-10	0.289737914849585	1	1	1.4802899335917e-06	4	RPLP1
GIMAP71	1.54475151640459e-10	0.594709273184004	0.465	0.201	1.79036700751292e-06	4	GIMAP7
RPS251	1.55427634178868e-10	0.345473715537427	1	1	1.80140628013309e-06	4	RPS25
LYST	2.85438421592904e-10	0.498182320489059	0.465	0.211	3.30823130626175e-06	4	LYST
CYTIP1	2.96228057048986e-10	0.491935489440468	0.798	0.47	3.43328318119775e-06	4	CYTIP
SEPT71	8.49369077419891e-10	0.530464747507548	0.818	0.595	9.84418760729654e-06	4	SEPT7
CD97	9.22177900051784e-10	0.61123535020349	0.687	0.443	1.06880418616002e-05	4	CD97
DHX36	9.59813015405964e-10	0.515541887958878	0.687	0.421	1.11242328485551e-05	4	DHX36
OCIAD2	1.01473982395176e-09	0.434181360739214	0.394	0.166	1.17608345596009e-05	4	OCIAD2
TMEM661	1.19860159625307e-09	0.519324714874142	0.96	0.822	1.3891792500573e-05	4	TMEM66
RPS191	1.37322623777549e-09	0.307381589167696	1	1	1.5915692095818e-05	4	RPS19
PTGER42	1.49772799299053e-09	0.421396549987049	0.596	0.323	1.73586674387603e-05	4	PTGER4
CNOT6L	1.83137137651528e-09	0.41655349475242	0.354	0.139	2.12255942538121e-05	4	CNOT6L
BTN3A21	1.83717865143433e-09	0.430310022034645	0.404	0.177	2.12929005701238e-05	4	BTN3A2
RPS27A1	1.90139275079087e-09	0.318162341061966	1	1	2.20371419816662e-05	4	RPS27A
PRRC2C	2.04845096910822e-09	0.515634527470231	0.869	0.67	2.37415467319643e-05	4	PRRC2C
RPS15A2	2.19415373065005e-09	0.30925675666986	1	1	2.5430241738234e-05	4	RPS15A
TTC39C	2.30358781021823e-09	0.395567090090525	0.333	0.13	2.66985827204292e-05	4	TTC39C
RPL131	2.4238403439411e-09	0.341396846772055	1	1	2.80923095862773e-05	4	RPL13
CCSER2	2.57825893908572e-09	0.376881275607643	0.414	0.182	2.98820211040035e-05	4	CCSER2
DDX24	3.37813875184773e-09	0.487428153375637	0.798	0.584	3.91526281339152e-05	4	DDX24
ITM2C1	4.36434159433655e-09	0.386081901860927	0.404	0.171	5.05827190783606e-05	4	ITM2C
RPLP21	4.80143498754479e-09	0.280133523436157	1	1	5.56486315056441e-05	4	RPLP2
SRSF71	5.55733064302247e-09	0.522574893982648	0.818	0.63	6.44094621526305e-05	4	SRSF7
RAB27A	5.86850608411668e-09	0.344077838754232	0.303	0.11	6.80159855149123e-05	4	RAB27A
PIK3IP1	5.94275770376756e-09	0.345189093158975	0.333	0.131	6.88765617866661e-05	4	PIK3IP1
TMA71	6.20407395390943e-09	0.406982561007573	0.99	0.955	7.19052171258103e-05	4	TMA7
FOXP1	6.46002336385201e-09	0.485717338122198	0.586	0.33	7.48716707870448e-05	4	FOXP1
ICAM31	9.26276215843025e-09	0.417918424865409	0.525	0.255	0.000107355413416207	4	ICAM3
SLA	1.10505124331729e-08	0.637324635633298	0.616	0.384	0.000128075439100474	4	SLA
RPL411	1.29053549984709e-08	0.298168488768892	1	1	0.000149573064432278	4	RPL41
PBXIP1	1.32695325779165e-08	0.33694311874964	0.313	0.121	0.000153793882578052	4	PBXIP1
KMT2E1	2.03907804307207e-08	0.521703831709713	0.758	0.565	0.000236329145192053	4	KMT2E
PCSK7	2.15541321205078e-08	0.47805110746458	0.485	0.241	0.000249812391276686	4	PCSK7
YTHDC1	2.18118778883657e-08	0.376944258685275	0.616	0.345	0.000252799664726159	4	YTHDC1
ANXA61	2.30644605409187e-08	0.441389125931344	0.566	0.307	0.000267317097669247	4	ANXA6
SMCHD1	2.312168498385e-08	0.594424031113815	0.545	0.3	0.000267980328962821	4	SMCHD1
DDIT41	2.42482446305932e-08	0.586420549192194	0.838	0.651	0.000281037155268575	4	DDIT4
VPS37B	2.4338693363709e-08	0.462283598598834	0.616	0.355	0.000282085456085387	4	VPS37B
ELF1	3.67920064925888e-08	0.538709747744866	0.818	0.652	0.000426419355249104	4	ELF1
SON	3.78365412761498e-08	0.417117786075468	0.939	0.81	0.000438525513390577	4	SON
RPL36AL	3.82414034134903e-08	0.353367240407297	0.98	0.955	0.000443217865562352	4	RPL36AL
PRDM11	3.85232845139091e-08	0.311706744469675	0.485	0.234	0.000446484867516207	4	PRDM1
DUSP2	6.04420739343635e-08	0.599926095966702	0.828	0.665	0.000700523636899273	4	DUSP2
EMB	7.03092932742041e-08	0.380543599253479	0.434	0.212	0.000814884709048026	4	EMB
RPL341	7.90758197497225e-08	0.324866456825617	1	1	0.000916488750899284	4	RPL34
COX19	7.9863230922499e-08	0.371193475921985	0.414	0.193	0.000925614846391763	4	COX19
RARRES31	8.54923783585945e-08	0.425828666935887	0.717	0.441	0.00099085666517611	4	RARRES3
CCND31	1.05286849242876e-07	0.354777146783052	0.485	0.251	0.00122027458272493	4	CCND3
LPIN1	1.09091767111529e-07	0.324982969606821	0.313	0.127	0.00126437358082262	4	LPIN1
SVIP1	1.2803503148945e-07	0.355151270858077	0.343	0.154	0.00148392601496272	4	SVIP
LINC-PINT	1.29991116606977e-07	0.416554940386398	0.465	0.243	0.00150659704147486	4	LINC-PINT
CORO1A2	1.37572289591829e-07	0.449519576991805	0.949	0.843	0.0015944628363693	4	CORO1A
ARHGEF1	1.40560560347241e-07	0.440403088488953	0.455	0.236	0.00162909689442452	4	ARHGEF1
RPL311	1.56984077483859e-07	0.322432020641914	1	0.999	0.00181944545803793	4	RPL31
CDC42SE21	1.59429911147652e-07	0.482232084830302	0.566	0.359	0.00184779267020129	4	CDC42SE2
BIN2	1.62269451953068e-07	0.42144201795617	0.556	0.315	0.00188070294813606	4	BIN2
RPL211	1.94450541314848e-07	0.291801649093384	1	0.999	0.00225368177383909	4	RPL21
IFITM21	2.56613791948735e-07	0.391481227322627	0.929	0.841	0.00297415384868584	4	IFITM2
RPS4X2	2.86546194509298e-07	0.324671418373091	0.99	0.998	0.00332107039436276	4	RPS4X
CEBPZ	3.2514743429266e-07	0.388400595032092	0.455	0.238	0.00376845876345192	4	CEBPZ
RP1-3J17.3	3.31110695277462e-07	0.289733232336231	0.303	0.124	0.00383757295826578	4	RP1-3J17.3
NDNL2	3.39838044601083e-07	0.35055666424359	0.293	0.12	0.00393872293692655	4	NDNL2
OPTN	3.46990794121705e-07	0.350202926169595	0.303	0.128	0.00402162330387056	4	OPTN
MYADM1	4.39838687978642e-07	0.449604482773577	0.646	0.397	0.00509773039367246	4	MYADM
CMC1	4.72336267903262e-07	0.687820077086792	0.455	0.269	0.00547437734499881	4	CMC1
RPL13A2	4.80383881060983e-07	0.269152848719598	1	1	0.00556764918149679	4	RPL13A
ZNF830	4.91072655163379e-07	0.290301534076267	0.263	0.103	0.00569153207334357	4	ZNF830
WIPF1	4.95207684700481e-07	0.42965071612015	0.758	0.523	0.00573945706567857	4	WIPF1
STK41	5.23684969479204e-07	0.383375774817424	0.697	0.445	0.00606950879626398	4	STK4
SPN	5.76716770305064e-07	0.484971895679929	0.434	0.239	0.00668414736783569	4	SPN
C12orf57	5.9422150611656e-07	0.462395607129861	0.566	0.354	0.00688702725589093	4	C12orf57
S100A41	6.44712267851669e-07	0.408952170041136	1	0.965	0.00747221518440084	4	S100A4
RPL35A1	6.4637286450188e-07	0.300629713966872	1	0.999	0.00749146149957679	4	RPL35A
AKNA1	6.5559031911955e-07	0.365581478211649	0.414	0.208	0.00759829179859558	4	AKNA
ZCCHC11	7.18537050372818e-07	0.282868083425293	0.323	0.14	0.00832784441382096	4	ZCCHC11
CHST12	7.37004676394956e-07	0.338102737753737	0.303	0.135	0.00854188419941754	4	CHST12
RPS62	1.18091547546748e-06	0.273283674521809	1	1	0.0136868103606681	4	RPS6
ITPRIP	1.53376573037091e-06	0.251667917310382	0.283	0.117	0.0177763448149989	4	ITPRIP
RGCC1	1.55119571640419e-06	0.485101311433509	0.747	0.518	0.0179783583531245	4	RGCC
TPR	1.5744800119577e-06	0.453647281010186	0.576	0.38	0.0182482233385897	4	TPR
TNRC6B	1.84493719532829e-06	0.38770140383255	0.545	0.33	0.0213828220938548	4	TNRC6B
SELPLG	1.98554053422691e-06	0.361101217727177	0.495	0.277	0.0230124147916899	4	SELPLG
RNF167	2.1220736837936e-06	0.3353457038266	0.424	0.219	0.0245948339951678	4	RNF167
CALM11	2.29396362290636e-06	0.342008545308071	0.99	0.935	0.0265870383894848	4	CALM1
CASP8	2.29738224679831e-06	0.279045948755275	0.283	0.121	0.0266266602403924	4	CASP8
ARGLU1	2.30646143083966e-06	0.428373609213333	0.687	0.495	0.0267318879834317	4	ARGLU1
CCL42	2.80518425599735e-06	0.466275322449696	0.717	0.489	0.0325120855270092	4	CCL4
PERP	2.90420360106353e-06	0.3509167972195	0.354	0.172	0.0336597197363263	4	PERP
SPTAN1	2.95067923217091e-06	0.266301348451688	0.343	0.16	0.0341983723008609	4	SPTAN1
JAK1	3.26308839498765e-06	0.372173057561642	0.717	0.537	0.0378191944979069	4	JAK1
ARID4B	3.31765797191758e-06	0.427512247842022	0.606	0.429	0.0384516558945248	4	ARID4B
DNAJC1	3.35158423685405e-06	0.38715119002053	0.545	0.34	0.0388448613051385	4	DNAJC1
IER2	3.45453069346002e-06	0.492192136825533	0.859	0.691	0.0400380107372016	4	IER2
C9orf78	3.47094016881542e-06	0.37663027855436	0.535	0.336	0.0402281965565707	4	C9orf78
GYPC	3.47541722711796e-06	0.440545117545087	0.566	0.368	0.0402800856622972	4	GYPC
GNLY	4.07760478923774e-06	2.02404337620382	0.364	0.211	0.0472594395072654	4	GNLY
WIPF2	4.11830441270674e-06	0.286107583083388	0.303	0.14	0.0477311481432711	4	WIPF2
EEF1D1	4.80564026191269e-06	0.281095236962971	0.99	0.981	0.0556973706355681	4	EEF1D
APOBEC3C	5.00867983002343e-06	0.549369491076558	0.515	0.339	0.0580505992299716	4	APOBEC3C
PNISR	5.14235664769643e-06	0.43335633379567	0.697	0.518	0.0595999135468016	4	PNISR
HNRNPDL1	5.42267117897115e-06	0.307828260152795	0.929	0.829	0.0628487589642756	4	HNRNPDL
LAG31	5.72240446682607e-06	0.319260464212869	0.263	0.114	0.0663226677705141	4	LAG3
STAG2	6.05533960391785e-06	0.285144313980068	0.525	0.305	0.0701813860094078	4	STAG2
RP11-138A9.11	6.17163193934713e-06	0.343288581394158	0.566	0.351	0.0715292141770332	4	RP11-138A9.1
HECA	6.73046538922597e-06	0.400362783742304	0.374	0.201	0.078006093861129	4	HECA
RPL62	7.15343203755812e-06	0.290861708961011	0.99	0.994	0.0829082773152986	4	RPL6
TERF2IP	7.20478367636634e-06	0.448665173338861	0.566	0.385	0.0835034428090859	4	TERF2IP
NOP58	9.77855640065323e-06	0.38437189998002	0.455	0.265	0.113333468683571	4	NOP58
HNRNPH1	1.01711995153777e-05	0.441094241930013	0.778	0.607	0.117884202383227	4	HNRNPH1
HCST1	1.13113480420779e-05	0.292061459544718	0.97	0.868	0.131098523807683	4	HCST
CHD11	1.1809067122713e-05	0.323718301530626	0.768	0.573	0.136867087952244	4	CHD1
TSPYL2	1.18316631905384e-05	0.407448659022029	0.343	0.17	0.13712897637834	4	TSPYL2
GOLGB1	1.22641967468741e-05	0.364756389415336	0.515	0.328	0.142142040296271	4	GOLGB1
CREM2	1.23656782947139e-05	0.424633431232978	0.97	0.859	0.143318211435734	4	CREM
DUSP41	1.2436136411493e-05	0.506259058362894	0.495	0.294	0.144134821009204	4	DUSP4
SP140	1.25185239942148e-05	0.29921032451994	0.253	0.114	0.14508969309295	4	SP140
RNF2131	1.26027245737619e-05	0.399250758306255	0.808	0.575	0.1460655778099	4	RNF213
C1orf631	1.40635072608485e-05	0.427558306051357	0.677	0.492	0.162996049153234	4	C1orf63
ATF7IP	1.4356344658836e-05	0.338239747376463	0.253	0.113	0.166390034595909	4	ATF7IP
SEPT61	1.53369242467242e-05	0.409940803554812	0.596	0.412	0.177754952019534	4	SEPT6
RBM391	1.54668006823468e-05	0.339648122152458	0.96	0.85	0.179260219908399	4	RBM39
TSPYL1	1.58641882017724e-05	0.277836977280036	0.404	0.222	0.183865941258542	4	TSPYL1
ACTN4	1.62345645197168e-05	0.32710588828729	0.616	0.407	0.188158602783517	4	ACTN4
ZC3H12A1	1.79132741788451e-05	0.331141001897175	0.576	0.37	0.207614847732815	4	ZC3H12A
S1PR4	1.80567680248605e-05	0.390681582619937	0.273	0.132	0.209277941408133	4	S1PR4
NAP1L4	1.83910780794565e-05	0.360222703555403	0.333	0.175	0.2131525949409	4	NAP1L4
SLPI	1.83996144205964e-05	0.303668127786101	0.576	0.367	0.213251531134712	4	SLPI
ROCK1	2.17030914823058e-05	0.30798756246847	0.657	0.448	0.251538830279924	4	ROCK1
IDS	2.20136143571209e-05	0.40343108282636	0.626	0.47	0.255137790399032	4	IDS
TMEM2	2.22153875642773e-05	0.299433595021519	0.303	0.144	0.257476341869974	4	TMEM2
CLEC2B1	2.31041949112678e-05	0.56413826639274	0.848	0.664	0.267777619021593	4	CLEC2B
ANKRD361	2.49861768630481e-05	0.298836666720873	0.273	0.126	0.289589789842728	4	ANKRD36
RSRC2	2.51572763605833e-05	0.304132310827166	0.717	0.527	0.29157283301916	4	RSRC2
SF11	2.60639130610879e-05	0.340564812820565	0.657	0.495	0.302080752378009	4	SF1
ZRANB2	2.80768484112097e-05	0.290488322413948	0.444	0.269	0.325410673085921	4	ZRANB2
PTGER2	2.84956822199323e-05	0.268340094271535	0.263	0.118	0.330264956929016	4	PTGER2
TAF7	2.96623679850934e-05	0.386232630178178	0.535	0.359	0.343786844947232	4	TAF7
CD991	3.00543134312583e-05	0.287432436334293	0.828	0.635	0.348329492668284	4	CD99
NAA50	3.06128873481461e-05	0.286270634187114	0.414	0.234	0.354803364365014	4	NAA50
ZNF3311	3.06661381068464e-05	0.377914370218301	0.899	0.747	0.355420540658349	4	ZNF331
SLFN5	3.09533586940669e-05	0.319515516099027	0.323	0.167	0.358749427264236	4	SLFN5
HNRNPA01	3.169121792543e-05	0.361064189906791	0.828	0.68	0.367301215755734	4	HNRNPA0
LSM14A	3.35044199458618e-05	0.312376554012659	0.434	0.266	0.388316227172539	4	LSM14A
CYTH1	3.42356845818189e-05	0.288185224494923	0.576	0.368	0.396791584303281	4	CYTH1
OASL	3.4607673039898e-05	0.271887733456022	0.343	0.174	0.401102930532417	4	OASL
ZBTB8OS	3.69125281791672e-05	0.336969683996384	0.535	0.337	0.427816201596548	4	ZBTB8OS
ATXN7	4.1085681548425e-05	0.288716713411181	0.323	0.167	0.476183049146246	4	ATXN7
AKAP131	4.36276007974645e-05	0.387858678773962	0.768	0.653	0.505643893242614	4	AKAP13
LPIN2	4.71189261134276e-05	0.31497821684097	0.313	0.165	0.546108353654625	4	LPIN2
NT5C3A1	4.82063664410335e-05	0.252701303874327	0.374	0.203	0.558711787051578	4	NT5C3A
CNOT4	5.46101338288404e-05	0.261104311169549	0.354	0.191	0.63293145107626	4	CNOT4
SP100	5.52226787479488e-05	0.337274963853305	0.636	0.45	0.640030846688726	4	SP100
ZFAND2B	5.6841244695011e-05	0.272352076666346	0.293	0.149	0.658790026015177	4	ZFAND2B
SEPT9	5.73582929570118e-05	0.346644580860396	0.586	0.417	0.664782615371767	4	SEPT9
N4BP2L2	6.27131326660816e-05	0.314491232430304	0.707	0.528	0.726845207599886	4	N4BP2L2
SAMSN11	6.31278278368942e-05	0.27259592868969	0.919	0.787	0.731651524629604	4	SAMSN1
BIRC31	7.01173749456526e-05	0.367491806646032	0.646	0.442	0.812660375620114	4	BIRC3
SRSF51	7.40630054777337e-05	0.35144341790543	0.919	0.823	0.858390233486934	4	SRSF5
ORAI2	8.03347086207751e-05	0.257984778831499	0.323	0.175	0.931079272914783	4	ORAI2
TOMM71	8.10205381371101e-05	0.260191444430957	0.98	0.967	0.939028037009106	4	TOMM7
GCC2	8.54905287026498e-05	0.318700715036793	0.505	0.339	0.990835227663711	4	GCC2
HNRNPA11	8.81856965198935e-05	0.258402631344419	1	0.983	1	4	HNRNPA1
FAM133B	8.96795067844206e-05	0.335711563742705	0.778	0.621	1	4	FAM133B
SC5D	9.09157367764957e-05	0.260741012106084	0.253	0.122	1	4	SC5D
YPEL51	9.28025705945802e-05	0.315740159344595	0.818	0.652	1	4	YPEL5
BDP11	9.62051618225857e-05	0.30188799272912	0.404	0.245	1	4	BDP1
PRKX	9.63889819018729e-05	0.256608724309447	0.253	0.124	1	4	PRKX
STAG1	9.94933448600322e-05	0.28280024050539	0.273	0.137	1	4	STAG1
NFKB2	0.000100584099129769	0.333027361405085	0.495	0.309	1	4	NFKB2
RBM5	0.000100735332020629	0.291311476875587	0.354	0.2	1	4	RBM5
PIM21	0.000104587510041269	0.433816368643553	0.283	0.147	1	4	PIM2
SLC9A3R1	0.000105995740561614	0.264078680487186	0.313	0.168	1	4	SLC9A3R1
BIRC2	0.000108011869413357	0.365558846866424	0.545	0.383	1	4	BIRC2
SF3B2	0.000133226402874771	0.344699055974853	0.646	0.494	1	4	SF3B2
FYB1	0.000136652232308599	0.293635533026752	0.879	0.761	1	4	FYB
PRPF38B	0.000137762378400125	0.348849258716713	0.616	0.471	1	4	PRPF38B
FNBP11	0.000141294257007438	0.319093538127221	0.687	0.534	1	4	FNBP1
NIPBL	0.000143832566580484	0.296612787882186	0.465	0.297	1	4	NIPBL
USP36	0.000145109797844705	0.331649512067818	0.586	0.416	1	4	USP36
MGEA5	0.000145393288417258	0.290801309254182	0.374	0.221	1	4	MGEA5
RNMT	0.000148389719914135	0.290307036714165	0.576	0.398	1	4	RNMT
NKTR	0.000165431822845517	0.294622406478345	0.475	0.31	1	4	NKTR
SERBP11	0.000165958091227666	0.283577612841653	0.838	0.711	1	4	SERBP1
RP11-138A9.2	0.00016633042358613	0.253746000409115	0.364	0.204	1	4	RP11-138A9.2
STARD7	0.000175344437131944	0.259549719109174	0.394	0.237	1	4	STARD7
SLC7A51	0.000176547630330469	0.378422741715309	0.485	0.314	1	4	SLC7A5
AES	0.000190832216029511	0.290963031717087	0.556	0.369	1	4	AES
ORAI1	0.000191583025880079	0.27719716820433	0.293	0.159	1	4	ORAI1
CCDC107	0.000191885898590611	0.425118121152569	0.677	0.487	1	4	CCDC107
ZNF292	0.000207525480857164	0.254847079936923	0.323	0.181	1	4	ZNF292
ARID5A1	0.000213702164714449	0.30836320459072	0.646	0.48	1	4	ARID5A
PWP1	0.000225536280281247	0.252753635931033	0.354	0.206	1	4	PWP1
RECQL	0.00023055192942724	0.25620025331523	0.333	0.189	1	4	RECQL
NDUFS5	0.000231681088878137	0.261297885315608	0.949	0.868	1	4	NDUFS5
ARL4C2	0.000232923103248335	0.321414367119082	0.667	0.484	1	4	ARL4C
MEAF6	0.000235793501865193	0.268580415321107	0.444	0.287	1	4	MEAF6
AKAP9	0.00024204304889903	0.302349180765543	0.626	0.461	1	4	AKAP9
FNBP4	0.000254589689761309	0.269137785414092	0.434	0.28	1	4	FNBP4
ATG2A	0.000254621075006035	0.325756931468129	0.323	0.176	1	4	ATG2A
MED10	0.000260879991672445	0.318504530059384	0.434	0.286	1	4	MED10
SNRNP200	0.000284214069229811	0.256333963732649	0.303	0.164	1	4	SNRNP200
CMC2	0.000286203355018805	0.29376124596702	0.475	0.335	1	4	CMC2
PDE7A	0.000303037173654564	0.302453385175192	0.283	0.152	1	4	PDE7A
C9orf16	0.000315765847366824	0.278723713441739	0.828	0.707	1	4	C9orf16
RALGAPA1	0.000317635947694621	0.266326595484975	0.323	0.182	1	4	RALGAPA1
USP34	0.00033966930088048	0.279722712174842	0.394	0.249	1	4	USP34
ADAR1	0.000347480184645812	0.259683671486163	0.576	0.386	1	4	ADAR
ARF62	0.000413574293860848	0.268698302270151	0.717	0.536	1	4	ARF6
HIPK1	0.000418453306764777	0.252174366541434	0.323	0.18	1	4	HIPK1
MYL12A1	0.000422685605613162	0.251949122656554	0.99	0.962	1	4	MYL12A
C9orf142	0.000423456973278894	0.301337780189279	0.556	0.409	1	4	C9orf142
PRPF4B	0.000428915869790191	0.357685302247432	0.485	0.339	1	4	PRPF4B
MATR3	0.000435271229919354	0.259815253730728	0.566	0.419	1	4	MATR3
BZW11	0.000452478049405752	0.262304854430802	0.818	0.64	1	4	BZW1
TANK	0.000470012461151403	0.324941246887504	0.566	0.411	1	4	TANK
USP47	0.000477126685480519	0.266959692887404	0.283	0.156	1	4	USP47
ANXA1	0.000478283886995728	0.381175200944172	0.929	0.881	1	4	ANXA1
SATB11	0.00048051302896906	0.255046223992815	0.485	0.319	1	4	SATB1
SKIL1	0.000506501732753035	0.282649811756263	0.667	0.516	1	4	SKIL
TRMT112	0.000512075230030568	0.280819859278689	0.899	0.801	1	4	TRMT112
MDM4	0.000541438872093562	0.251934247720287	0.384	0.233	1	4	MDM4
ATPIF1	0.000566646273995943	0.252720346978217	0.848	0.717	1	4	ATPIF1
PRMT2	0.00060041586141101	0.32658550519022	0.596	0.432	1	4	PRMT2
FUS	0.000642209159632549	0.298950294620535	0.838	0.765	1	4	FUS
CELF21	0.000652272557717687	0.305993321390689	0.556	0.426	1	4	CELF2
JUN1	0.000677123954160572	0.364066888343245	0.848	0.719	1	4	JUN
SUN2	0.000693017313271481	0.289024062884998	0.293	0.172	1	4	SUN2
CHD4	0.000699239192150134	0.350189016073515	0.404	0.271	1	4	CHD4
CIRBP	0.00072897719245993	0.292753733024183	0.879	0.797	1	4	CIRBP
SYF2	0.000818250002597933	0.3467176515032	0.697	0.568	1	4	SYF2
BUB3	0.000915200912293137	0.286201144639487	0.394	0.269	1	4	BUB3
USP15	0.000946192726949909	0.277276571632341	0.576	0.414	1	4	USP15
TTC3	0.000947119295994097	0.29655775300168	0.525	0.391	1	4	TTC3
JUND	0.00100407632843495	0.300626911034321	0.949	0.825	1	4	JUND
GSPT1	0.00109959996509318	0.2622228855018	0.525	0.367	1	4	GSPT1
ARFGAP2	0.00110988949236133	0.252775294135735	0.293	0.177	1	4	ARFGAP2
EMD	0.00111350675109816	0.297607531154983	0.525	0.394	1	4	EMD
PNN	0.00113644504780819	0.253481842882933	0.505	0.38	1	4	PNN
CAST1	0.00113729460754749	0.297401238495752	0.747	0.648	1	4	CAST
ATRX	0.00113749140901781	0.257270639786403	0.566	0.403	1	4	ATRX
STK10	0.00118485161318825	0.251073469534601	0.313	0.186	1	4	STK10
KLF3	0.0013579841193945	0.309199930163655	0.465	0.327	1	4	KLF3
PPP1CB1	0.00153893000686897	0.374152337016669	0.818	0.726	1	4	PPP1CB
GIMAP51	0.00158139300783507	0.271383079866254	0.333	0.207	1	4	GIMAP5
DDX18	0.0018327798426205	0.2594262729709	0.657	0.534	1	4	DDX18
NCOR1	0.00193456188204486	0.318755630903247	0.495	0.362	1	4	NCOR1
YWHAQ	0.00199819223023112	0.275676146262983	0.667	0.51	1	4	YWHAQ
SS18L2	0.00210105484946905	0.261710751610146	0.394	0.276	1	4	SS18L2
JMJD6	0.00211538695291268	0.266053849141391	0.394	0.268	1	4	JMJD6
TSTD1	0.00234837305128303	0.259937249514154	0.323	0.207	1	4	TSTD1
NCL1	0.002368080723024	0.299258454010052	0.889	0.745	1	4	NCL
TMX4	0.00239163593000946	0.254751855620406	0.283	0.168	1	4	TMX4
APMAP	0.00256055590620972	0.337301276296633	0.444	0.327	1	4	APMAP
HLA-F1	0.00272281228433606	0.289441765858962	0.667	0.535	1	4	HLA-F
SLC38A2	0.00274440000201052	0.257203881829604	0.515	0.353	1	4	SLC38A2
LUZP1	0.00326062865758404	0.265208559171126	0.323	0.209	1	4	LUZP1
SPSB3	0.00360339839910634	0.255012423353121	0.313	0.198	1	4	SPSB3
CHORDC11	0.00410996568207766	0.318825709165325	0.333	0.219	1	4	CHORDC1
SRRM11	0.00447412688243475	0.294763960596212	0.768	0.7	1	4	SRRM1
SEC11C	0.00485569311032637	0.275776664422426	0.515	0.38	1	4	SEC11C
SH3KBP1	0.00487524950922236	0.268863190717382	0.535	0.428	1	4	SH3KBP1
MIER1	0.00495200201246155	0.294842062477398	0.364	0.251	1	4	MIER1
SREK1	0.00506436525698678	0.255735563500295	0.323	0.218	1	4	SREK1
VCAN1	0.0052565981222359	0.293408954692662	0.545	0.403	1	4	VCAN
SPAG91	0.00529438825542682	0.265883389014622	0.616	0.495	1	4	SPAG9
ANKRD36C1	0.00531471141891685	0.253771442886869	0.273	0.165	1	4	ANKRD36C
GPR652	0.00544576546683442	0.282393226716272	0.505	0.375	1	4	GPR65
OSBPL81	0.0064648438750915	0.266881568891024	0.515	0.434	1	4	OSBPL8
IFI161	0.00664506272830514	0.295223128122705	0.677	0.565	1	4	IFI16
WDR33	0.00682420175113474	0.26563638821727	0.343	0.24	1	4	WDR33
MBNL1	0.0086721019810992	0.288144184032842	0.677	0.571	1	4	MBNL1
LINC009361	0.00954380865980271	0.288017051286719	0.535	0.424	1	4	LINC00936
