# Supplementary material for: Identification of macrophage correlated biomarkers to predict the prognosis in patients with intrahepatic cholangiocarcinoma
Source: Front Oncol. 2022 Sep 8;12:967982. doi: 10.3389/fonc.2022.967982 (PMC9497456; doi:10.3389/fonc.2022.967982)
Supplement: Supplementary file 12 [file DataSheet_4.csv]

	logFC	AveExpr	t	P.Value	adj.P.Val	B
MMP19	2.00875928077526	2.81240487053305	9.44949066922752	2.48816850004545e-11	4.26297909112786e-07	14.5312393605248
MARCHF3	1.44833833661674	2.52526819830889	6.38154900255158	2.06065226321948e-07	0.00176525776128697	6.79727591181961
CNTNAP1	0.932824979211887	1.9687683485298	5.79958524726413	1.24311667260218e-06	0.00709943931723103	5.20757271361749
PMP22	1.21083820183119	5.30937994323481	5.4770473499886	3.37175866233258e-06	0.014442085290436	4.32069607861428
DGKA	1.711787208928	3.01622606179151	5.39326150933857	4.36828728763093e-06	0.0145178637402412	4.09015962661184
LTBP4	1.29961126122764	5.52497038121833	5.3441231507641	5.08417571011774e-06	0.0145178637402412	3.95497922395537
SARS2	-0.691706847364228	3.36464974806935	-5.29274971992596	5.95781785950712e-06	0.0145821847695622	3.81368667923299
RAB8B	1.08770140018464	4.62075110821477	5.24739389486862	6.85248289914874e-06	0.0146754486888894	3.68898781355962
CEP135	0.732950228196258	2.20185358075851	5.1258593609784	9.96427444985194e-06	0.018582807839626	3.35513619781481
EGR2	1.77811341396553	3.06455655397337	5.09829155581087	1.08462078092722e-05	0.018582807839626	3.27948317537688
TMC7	1.46325660220393	2.43755102774268	5.06022420372502	1.21928164062544e-05	0.0189908657716688	3.17507207156317
ST6GALNAC2	1.30981591378178	1.75568237232324	4.96866537492846	1.61499899614607e-05	0.0210873370687847	2.92424771250046
ACAD9	-0.521507904203729	5.49920498015098	-4.93320356299939	1.80043300003061e-05	0.0210873370687847	2.8272319292064
SLC25A10	-1.13984425640179	5.00033878560831	-4.9129073008437	1.91590602603971e-05	0.0210873370687847	2.77174255468671
PRRX1	1.75058132635758	2.63085588725384	4.90208921313532	1.98042242524354e-05	0.0210873370687847	2.74217767538826
PDPN	1.67500793661648	2.69463009406024	4.88749312437011	2.07089343742724e-05	0.0210873370687847	2.70230086107647
NDE1	0.807654768420968	3.50188015238155	4.87904133693695	2.12513968749203e-05	0.0210873370687847	2.67921738827934
EFEMP2	1.17352864725716	4.31267693975417	4.85225652762485	2.30652231864441e-05	0.0210873370687847	2.60609780775442
LIMA1	1.3799951738394	4.75695698648562	4.84774820149366	2.33852451005025e-05	0.0210873370687847	2.59379592734468
HGD	-2.12019176484757	6.59140445707201	-4.80199836529479	2.68919557662332e-05	0.0226690858126937	2.46904968049306
PTX3	1.7603124248726	1.96591171476087	4.79128463415829	2.77856068444853e-05	0.0226690858126937	2.43986144829453
ARL10	0.936611786459677	1.53330237142549	4.76084656584546	3.04879453159971e-05	0.0234188174097961	2.35699096251469
RUNX1	1.12488735504538	3.77935804845817	4.74562492542122	3.19352435874071e-05	0.0234188174097961	2.3155796826168
SFRP2	3.17446659136606	3.11862208004275	4.73057452240822	3.34329956937945e-05	0.0234188174097961	2.27465530084536
ARID5B	1.60843313499071	3.52246751931714	4.72339150311924	3.41720910082825e-05	0.0234188174097961	2.2551310783339
CALHM2	1.22557812555181	4.25332932304726	4.69414588887878	3.73516887911103e-05	0.0241772521161973	2.17568987827763
ATP5PF	-0.797155476335887	7.166832075991	-4.67857718384605	3.91617766818828e-05	0.0241772521161973	2.13343455119169
MARVELD1	1.24012077585362	5.33365643242222	4.675645188205	3.95122313227995e-05	0.0241772521161973	2.12547952408308
WDFY2	0.869655275244419	2.38426281155785	4.64673357771596	4.31381220735485e-05	0.0248157437130155	2.04708511073651
GREM1	1.71888702468751	2.29124337286152	4.64434070441661	4.34525367063833e-05	0.0248157437130155	2.04060075264208
EHBP1L1	0.832745646282334	5.67695744332645	4.62718819407128	4.57734991024648e-05	0.0252679369040827	1.99413796967821
THBD	1.41053366758606	4.27180831509474	4.60172657497511	4.94460924976621e-05	0.0252679369040827	1.92522748886571
IL2RG	2.1441731245322	5.04089496045863	4.59597798986442	5.03146710377174e-05	0.0252679369040827	1.90967941070084
MMP12	2.40690174726711	2.35327177723351	4.58643943067827	5.17892110350932e-05	0.0252679369040827	1.88388907523031
DPYSL3	1.57808356214923	4.6374751667373	4.58584362200463	5.18827166757423e-05	0.0252679369040827	1.88227847964735
PLK3	1.04183214068887	4.65739106677611	4.57822472752561	5.30931960863232e-05	0.0252679369040827	1.86168667596819
NDUFA4	-0.722286007313248	7.56565088147031	-4.5451427714045	5.86802915811544e-05	0.0260644012071172	1.77235539752813
SERTAD2	0.972330318576149	4.28040606895894	4.53443273462018	6.06103223921509e-05	0.0260644012071172	1.7434636586372
CAPG	1.32958568175957	6.92153244750431	4.53398338540158	6.06926514682442e-05	0.0260644012071172	1.74225179139605
FAM102B	1.13775498827792	3.61128284896278	4.53311577283325	6.08519260073945e-05	0.0260644012071172	1.73991196496778
RBMS3	1.16572816957583	1.99369372230467	4.52469409703133	6.24195177676217e-05	0.0260837462905528	1.71720482264
TBRG4	-0.559838880110878	5.73412143637302	-4.50899241238131	6.54491446466659e-05	0.0266985760769363	1.67489279717272
SPIN4	1.01467867120921	2.46478211911165	4.49583601960999	6.80988148877486e-05	0.0268411462145999	1.63946413173825
JAK3	1.33537520768471	3.54310934509704	4.49180346932455	6.89319111330412e-05	0.0268411462145999	1.62860945876478
GRK5	0.930860861092794	3.04944579553464	4.48031181215491	7.13614409131975e-05	0.0271696792703514	1.59768841655451
KIF7	0.974812130373744	1.73526546973581	4.46827305835661	7.39970445121194e-05	0.0275606818179596	1.56531420550847
GLT8D2	1.07811313812401	2.39629697602912	4.43056949233261	8.28866392239549e-05	0.0292756864029699	1.46405147903924
PPM1N	1.18743584766885	1.96756011184197	4.42732505115361	8.3698957527204e-05	0.0292756864029699	1.45534698028994
SEPTIN11	1.05499135528364	4.84803426236959	4.42196582040407	8.50579407976599e-05	0.0292756864029699	1.44097200444462
TXN2	-0.543455236365998	7.42239394424112	-4.42048776755808	8.54365446885247e-05	0.0292756864029699	1.43700817031053
CDH11	1.46064675704349	3.04705262965924	4.39693869000379	9.16969944853656e-05	0.0302781969867781	1.37389701682544
NR2F1	1.36261462511548	4.04714715040486	4.39621375514925	9.18967047984862e-05	0.0302781969867781	1.37195548857751
POLD2	-0.529826120907005	6.76418740307958	-4.37187766647078	9.88547755622248e-05	0.0307966080994802	1.30682370578904
NOD2	0.886666155843779	1.51600253452462	4.35221011030591	0.000104854019682046	0.0307966080994802	1.25425202882373
NDUFAF5	-0.504901503630184	3.13235704311686	-4.346710750937	0.000106594534608693	0.0307966080994802	1.23956282624825
ARHGEF37	1.4420240695079	2.72327167601385	4.34647933672345	0.000106668394601	0.0307966080994802	1.23894480466204
CCN4	1.2772143330241	2.38781382836818	4.34221442549351	0.000108038650368938	0.0307966080994802	1.22755630517269
SEMA7A	1.66454384083337	3.6616075974869	4.333210689389	0.000110988429894748	0.0307966080994802	1.20352320048079
TBC1D4	1.50349307185333	3.84514047120097	4.31939219157882	0.000115670043554606	0.0307966080994802	1.16666335023816
MRPS7	-0.484207120066705	6.20146081402937	-4.31887646027277	0.00011584847129079	0.0307966080994802	1.16528826486829
CSGALNACT2	0.826115151876441	4.61924578800831	4.31698469283675	0.0001165052825476	0.0307966080994802	1.16024464453831
KCNC3	1.4983431948446	2.70715975298313	4.31348698876206	0.000117729305521848	0.0307966080994802	1.15092097283692
PTGER2	1.02650090211982	1.56532302332623	4.31054776777908	0.000118767638694874	0.0307966080994802	1.1430875529769
SOBP	1.18965290535548	1.7079621479917	4.30483269658572	0.000120812381021592	0.0307966080994802	1.12786013208302
TNFSF18	0.689009745123982	0.849508470914163	4.29425642173352	0.000124687873360001	0.0307966080994802	1.09969444087305
EGR3	1.32031879859137	1.90646862996749	4.29132355748312	0.000125783999993734	0.0307966080994802	1.09188718563851
CMTM7	1.16931279427644	4.34225205495075	4.28936542726234	0.000126521086785032	0.0307966080994802	1.08667545477812
TGFB1I1	1.17272672790653	3.95982043550576	4.28220702473446	0.000129251911285837	0.0307966080994802	1.06762817562442
COX5A	-0.789142441486151	7.93771772483793	-4.28148617316791	0.000129530088416661	0.0307966080994802	1.06571058687173
CHSY1	0.691009091208723	4.63592002650389	4.27969424872895	0.000130224139887942	0.0307966080994802	1.06094413721772
CCP110	0.724986473079035	2.81143853084713	4.27784486699372	0.000130944270220831	0.0307966080994802	1.05602541742516
DMBT1	1.99020506316085	1.25468926691139	4.27521986188462	0.000131973130417415	0.0307966080994802	1.04904479195571
NDUFB4	-0.668589151217814	7.52206722369598	-4.27438513395394	0.000132301956874435	0.0307966080994802	1.04682525893157
LIN54	0.686931717456635	3.01824553387257	4.27258159469136	0.000133015175355252	0.0307966080994802	1.04203006737449
MEDAG	1.67486389877254	2.50452675517694	4.2497814640624	0.000142363251741607	0.0318053444448972	0.981457501097214
LIMK2	1.13725665366629	5.07204244512141	4.24282514376961	0.000145341447117749	0.0318053444448972	0.962994595567839
MYADM	1.25878703287306	7.00935475724756	4.23272882182651	0.000149772864743752	0.0318053444448972	0.936212745800085
CASP7	0.817825360346248	4.98269595139544	4.23139142099291	0.000150369710231552	0.0318053444448972	0.932666450655558
DDR2	1.04943234779403	2.37582886361698	4.23025277821456	0.00015087969155368	0.0318053444448972	0.929647436914259
MOSMO	0.576981589161006	3.30782005732588	4.22920588370533	0.000151350075254226	0.0318053444448972	0.926871887462124
CCN2	1.75024326223688	7.69493275294405	4.22758408543895	0.00015208160920434	0.0318053444448972	0.922572522558633
MAMSTR	0.565291782587344	1.38026804984077	4.22727130152823	0.000152223092539635	0.0318053444448972	0.921743390154996
DLC1	1.16403520306573	3.32093859523566	4.2216891025718	0.000154769915570651	0.0319478670297826	0.906948924939899
CTHRC1	1.74084591830642	5.51295307622355	4.2147408694141	0.000157998347062983	0.0322260200027391	0.888541810435145
CYBRD1	1.63295042019813	4.740703298608	4.20884115629233	0.000160791301114204	0.0324098513175253	0.872919195393536
PHETA2	1.45328911146424	4.39179621475095	4.18953105503379	0.000170275126185491	0.0339223690341398	0.821829499296296
LTBP2	1.46724067386489	5.06483670309861	4.18065599255953	0.000174815602811594	0.0344266175054142	0.798371182026694
ACP5	1.15476718463852	5.54114304562367	4.15698631317488	0.000187512319567134	0.0365073701266331	0.735879800334918
PDLIM3	1.02786436738789	3.07154926588349	4.1493304670564	0.000191808886790597	0.0368174580731874	0.715689857385194
SMURF2	0.914584362067026	4.1231201802816	4.14653283082958	0.000193402861529614	0.0368174580731874	0.708314737212903
USP4	0.679375269977795	4.51701047538438	4.14047293794178	0.000196900084913504	0.0370713093936601	0.69234480660289
MRPL35	-0.488180440560672	5.44905379893513	-4.13509238291996	0.00020005703482532	0.0372562736702413	0.678171090320996
NUDCD1	0.776868785213457	3.86998229521613	4.1220017774554	0.000207945844626001	0.0377633207862501	0.643710633569911
SLC25A32	0.643710458955509	4.50503411086928	4.11981793804987	0.000209291164003962	0.0377633207862501	0.637965025472275
GAP43	0.799909056806413	0.946270957654461	4.1159735670097	0.000211680127296449	0.0377633207862501	0.627852889701733
CMTM6	0.917963011478783	5.98586292872881	4.1154694324162	0.000211995375950522	0.0377633207862501	0.626527042565144
SAMD8	0.765651589767244	3.5157175638165	4.11259694719725	0.000213800392007603	0.0377633207862501	0.618973515764048
PDLIM4	1.7137408550476	2.81315287567715	4.10271838887575	0.000220123275361853	0.0384833885385166	0.59300919394501
TPRN	-1.14468632770508	5.02103413348558	-4.09623083543028	0.000224374725011816	0.0386875608654147	0.575968199886169
PRRT3	0.586556458173035	1.48498669712656	4.09407184068802	0.000225807277566186	0.0386875608654147	0.570298992760049
TSLP	0.657277049119742	0.915288221378209	4.08495232225256	0.000231957541046308	0.0391969106708066	0.54636282006827
COX7B	-0.82658057218323	7.19450176060189	-4.08291198032359	0.000233355798075192	0.0391969106708066	0.541009798960606
LAYN	1.64444336739888	3.04279987540323	4.05439129191769	0.000253784476369249	0.0421550913047842	0.466272434125252
TMEM86B	-1.92789575284365	3.93045631877172	-4.05040229099097	0.000256777398530317	0.0421550913047842	0.455832827293002
NDUFB5	-0.68477900004103	5.75819718836033	-4.04832645527875	0.00025834848462046	0.0421550913047842	0.450401477670473
DUSP7	0.895582204489433	3.68549619216681	4.0372266722339	0.000266909812487733	0.0431411869561541	0.421374661377663
TPSAB1	1.82128889068543	2.23236299514481	4.02793809969675	0.000274286359740498	0.0439191420694762	0.397104338709561
PODNL1	0.925385440366579	1.42360738556428	4.02319809263652	0.000278126910785341	0.0441217440970856	0.384726153517888
RASSF5	1.3954955444975	3.58520813487331	4.00816873708283	0.000290654337219649	0.0454287648861919	0.345510020764651
ARHGAP17	0.522337389918584	4.28052531224892	4.00697928421645	0.00029166895099989	0.0454287648861919	0.342408465306884
RFX3	0.787978041800028	2.07862132204684	3.99839405060736	0.000299095337033872	0.0461657694540661	0.320031199831939
SPHK1	2.10880761888164	4.9173297231255	3.97829627436093	0.000317208356895894	0.048524381952655	0.267710046612207
GPR19	0.943548856139568	1.3218277817998	3.97113300397396	0.00032391909885342	0.0491124417757137	0.249083373581741
KLHL2	0.96977412618722	4.05686950633276	3.95302610402677	0.000341504676837233	0.050190061163241	0.202051431352769
FANCE	0.785490598880195	3.21339604633826	3.94722314996861	0.000347334773294738	0.050190061163241	0.186994242568196
LUM	1.6233811539779	7.17912042110302	3.94710948064538	0.000347449936502017	0.050190061163241	0.186699376473444
SH3PXD2A	0.900346558767337	4.39013145600154	3.94662503480686	0.000347941166089535	0.050190061163241	0.185442723603379
NAV1	0.85401244598894	2.06804648341457	3.9439899737379	0.000350624990664835	0.050190061163241	0.17860831528144
UQCR11	-0.592525287319448	7.00469416304197	-3.94267797548117	0.00035196877301419	0.050190061163241	0.175206054113151
PLEC	0.801743238638354	6.80261782355056	3.9425076695273	0.000352143571970045	0.050190061163241	0.174764447365393
AASDH	0.606658306490305	3.07080172488472	3.93552204819054	0.000359386767814574	0.050190061163241	0.156656348013497
SCARF2	0.900706507446067	3.47492363770165	3.93229494262278	0.000362781637074895	0.050190061163241	0.148294864488897
FGFR1OP2	0.450722113072669	4.32993584218476	3.93188560580915	0.000363214477847617	0.050190061163241	0.147234438515646
CYCS	-0.882201806175503	6.5655130206274	-3.92860276866448	0.000366704040381078	0.050190061163241	0.138731343277903
MIX23	-0.645245248301604	5.10493744697847	-3.92732486949884	0.000368071214475542	0.050190061163241	0.135422048895507
CSRNP1	1.04662545711021	5.00658987621817	3.92624046011458	0.000369235270927574	0.050190061163241	0.132614120937179
BBS9	0.61947777329779	2.92742790663947	3.92272386133974	0.000373034852765522	0.050190061163241	0.123510261944159
ATP5MC3	-0.792164961286336	6.8304632454064	-3.92094798692762	0.000374968063321943	0.050190061163241	0.118913931673579
DEPP1	1.57222004451977	7.57685122542554	3.91076537531698	0.000386242428253831	0.0512983839013402	0.0925735124248135
COX6A1	-0.694898210496775	8.26943965672156	-3.90135927518838	0.000396949567038944	0.0523148994775248	0.0682635210586593
MRPS22	-0.523925571404513	4.31463802151103	-3.89682364658151	0.000402215175488726	0.0526042183331934	0.0565487375397851
VSIR	1.13229955208677	5.21087621408139	3.88881732978447	0.000411676286007637	0.0534337106679458	0.0358817390781931
COL6A3	1.40321870001378	5.43093070942275	3.88280721390952	0.000418920292349319	0.0539651230738412	0.0203777276792536
IGFBP3	1.49627941068172	6.49447500428385	3.86692166517536	0.000438668827077916	0.0560874105546711	-0.0205593396463009
RCC1L	-0.403963709583564	5.89399786435511	-3.85309904183641	0.000456586426096008	0.0572282087806477	-0.0561300216877934
RAI14	1.07787549590265	4.34336370823867	3.85205423789461	0.000457969284764011	0.0572282087806477	-0.0588167698744853
CNN2	0.946212613958662	6.95268486522657	3.8513718922502	0.000458874603811283	0.0572282087806477	-0.0605712985043123
PRDM12	-0.342234050478035	0.490606857410022	-3.8495745665606	0.000461267577479203	0.0572282087806477	-0.0651922445345159
PRR16	0.750339602908653	1.88861714245997	3.84329182747549	0.000469728068410328	0.0572282087806477	-0.0813389346571123
ALG3	-0.533842163620752	6.30604007083284	-3.84246305280633	0.000470855305578787	0.0572282087806477	-0.0834681581438481
LMCD1	0.987870109756128	3.88392112770887	3.83841221926325	0.000476402848668596	0.0572282087806477	-0.0938727755999356
ST3GAL2	0.60466079318375	3.7189902794031	3.83690960554181	0.000478476744282344	0.0572282087806477	-0.0977312138003654
GGT6	2.82277230721784	3.45326792919399	3.83445520347416	0.000481883156468454	0.0572282087806477	-0.104032453055326
IRAG1	1.07607671929921	2.84116331842172	3.8326529863974	0.00048439939398286	0.0572282087806477	-0.108658360228138
IL6	1.89243148157988	1.75768975271909	3.83255815123417	0.00048453215455102	0.0572282087806477	-0.108901759259756
STING1	1.10893248729719	4.67394176975157	3.83032116741665	0.000487673990659812	0.0572282087806477	-0.114642429744384
LOXL1	1.10685065894875	4.28012296514926	3.82315908633557	0.000497866691585777	0.0580268709315586	-0.133013659278464
RTN2	1.03085235455087	4.13817528913489	3.81940082176343	0.000503297667831393	0.0580442593303914	-0.142648668228372
FOXO3B	0.651686466405314	1.10787870447377	3.81513098067909	0.000509537684453896	0.0580442593303914	-0.153590839897558
SCPEP1	1.21638468219936	4.79147346674228	3.81438265577891	0.000510639002868929	0.0580442593303914	-0.155508067221768
CCDC184	0.666496642798387	1.2454888737456	3.81120275123642	0.000515344720637398	0.0580442593303914	-0.163653467651325
PLCXD2	-1.03064571117311	2.47688667090132	-3.80623944155436	0.000522773771660744	0.0580442593303914	-0.176361928025141
PAQR8	1.46168215401588	3.76967110902152	3.80475584911586	0.00052501450079097	0.0580442593303914	-0.180159410755764
INHBA	1.59402000152666	3.37144518651033	3.80434877279325	0.000525630951606763	0.0580442593303914	-0.181201286171475
FUT11	0.609662655870755	4.07910902354102	3.80152182525355	0.000529931313353693	0.0580442593303914	-0.188435428421244
SNX25	1.01704923494391	3.8008377381362	3.79776656353396	0.000535696636584363	0.0580442593303914	-0.198041933271901
SPATA5	0.664428020727768	2.01731796964166	3.7931508776893	0.000542866314550665	0.0580442593303914	-0.209844530124822
HIVEP2	0.791758994828871	3.71024016567459	3.79231188456994	0.000544179503687042	0.0580442593303914	-0.211989294509932
RNF7	-0.483681496791609	6.30872367959467	-3.79201561670201	0.00054464395667124	0.0580442593303914	-0.212746616724467
FMO2	1.06494359011061	1.36170218354295	3.79077570456714	0.00054659191543725	0.0580442593303914	-0.215915842211875
PTGER4	1.02884567678616	2.45066877151552	3.79059132674887	0.000546882157831868	0.0580442593303914	-0.216387079274763
SKI	0.759115512402881	5.29061284410062	3.78935397661461	0.00054883383012452	0.0580442593303914	-0.219549298322351
FXYD5	1.19719893995319	7.05906479152942	3.78089630458097	0.000562356119197447	0.0586756263018269	-0.24115335228953
ITPRIPL1	1.00915459765823	1.29830060019862	3.78046408160953	0.000563055771709402	0.0586756263018269	-0.242256908772202
EMSY	0.608629084198598	2.42495664949608	3.77855540789863	0.000566155504001044	0.0586756263018269	-0.247129569753725
SGTB	0.630143963437258	2.4314862788448	3.77711693906914	0.000568502536981454	0.0586756263018269	-0.250801210769193
THNSL2	-1.19713058720459	4.65645797001556	-3.77365237256912	0.000574194167556409	0.0589081956451734	-0.259642161080247
ETHE1	0.607387783747592	5.8149346593243	3.76861715987022	0.000582564644396639	0.0592946883663449	-0.272485475798058
SMIM10	1.13699132969751	3.11168098930883	3.76605258430773	0.000586873296663376	0.0592946883663449	-0.279024360772334
SEMA4A	1.30089922747624	3.01256021839126	3.76518139974312	0.00058834395740843	0.0592946883663449	-0.281245218944278
MCRIP2	-0.794652065472908	5.19066500198938	-3.76200278323467	0.000593740176575369	0.0593508965855006	-0.289346565470231
VCAM1	1.88961693751974	3.80609849013692	3.76077933697976	0.000595829931285011	0.0593508965855006	-0.292464049731932
FBXO42	0.490648499155409	3.3326257472007	3.75868885932327	0.000599417154943032	0.0593630873736356	-0.297789909263078
CILP2	0.970309789471168	1.90700695261391	3.75623734422857	0.000603650572939003	0.0594387658974939	-0.304034090696986
FZD7	1.55445595344435	3.43273467975875	3.75020326253378	0.000614194328079017	0.0601179348237045	-0.319396476519564
MTRNR2L12	-0.937180764498207	1.80002882899963	-3.74631083647751	0.000621090242725267	0.0601179348237045	-0.329301162617408
SMOC2	1.56039761465159	3.68218120136263	3.74283039585518	0.000627319729538245	0.0601179348237045	-0.338154055597417
NDUFA10	-0.473243161678516	5.62950582691946	-3.74265064069212	0.000627643103261474	0.0601179348237045	-0.338611194409093
PCOLCE	0.76370691147798	5.36694842481803	3.74240093181123	0.000628092589356395	0.0601179348237045	-0.339246219392891
ATP5PD	-0.523808191091975	7.31925547778209	-3.73065076358114	0.000649599427518027	0.0615082723657514	-0.369108529313827
MRC2	1.13887055821402	4.80567301690996	3.73054378293877	0.000649798476519057	0.0615082723657514	-0.369380241607345
PLCB4	1.17853811461024	2.02337379533413	3.72555130557691	0.000659153474631274	0.0615333680258152	-0.382056797163578
OTUD1	0.527288934170954	4.29046304196859	3.72380416613569	0.000662457988321739	0.0615333680258152	-0.386491405077258
S1PR3	0.993345971738898	2.97983333519724	3.7230315264811	0.00066392445571352	0.0615333680258152	-0.388452260808668
LCP1	1.63266406239981	6.07315829239815	3.71931529955421	0.000671021852289842	0.0615333680258152	-0.397881259211086
COLEC12	1.03525337231611	1.26965011942718	3.71906064734624	0.000671510876105982	0.0615333680258152	-0.398527236858636
CPXM2	1.43660470824858	2.6485295617088	3.71900766383832	0.000671612666831695	0.0615333680258152	-0.398661638173442
CA5B	0.540901652253874	2.07837998675761	3.71534395529154	0.00067868763267735	0.0618508255886225	-0.407953360248197
SLC39A10	0.813372447586029	4.21969634926807	3.71116059380949	0.000686854296554388	0.0622638871051128	-0.418558477896248
MAP3K8	0.87791958054963	3.44328507709085	3.7088428778247	0.000691419737282508	0.0622774128374158	-0.424431970583183
SLC17A7	0.334824845439176	0.371035885991149	3.70740168934729	0.000694273381891462	0.0622774128374158	-0.428083441299403
MXRA5	1.39083431152471	3.6555763173021	3.70229771397892	0.000704471491500017	0.0628630732493218	-0.441010506716998
PCCB	-0.835521230182263	4.31478861016187	-3.69973486557057	0.00070964674445463	0.062996775506431	-0.447498814881795
ANAPC13	-0.486477536464601	6.32652990809217	-3.69738461414082	0.000714425002517434	0.0629997117346697	-0.453447286343698
PHB	-0.467977443063501	7.03573084086359	-3.69539269247218	0.000718499095261564	0.0629997117346697	-0.458487619783372
DNAJB13	0.561901704318046	0.573308383243502	3.6943157546023	0.000720711113056397	0.0629997117346697	-0.461212227687309
NDUFA1	-0.592990258643212	8.86191103691761	-3.68983529484233	0.000729984825725617	0.0631628665676566	-0.472544116173117
COX7A2	-0.622430455556109	7.15304360183951	-3.68886773536253	0.000732002588693932	0.0631628665676566	-0.47499050851917
GRAMD1B	-1.30899017316801	4.35534100383413	-3.68601727694167	0.000737978372443808	0.0631628665676566	-0.482196121573236
WNT2	0.987416864390757	1.00357877532704	3.68497328628493	0.000740178803742126	0.0631628665676566	-0.484834630986398
SMIM3	1.17014710063984	4.50121290386469	3.68418949980596	0.000741834967095362	0.0631628665676566	-0.486815316562131
SLC10A7	0.650412353531998	2.39772450081204	3.68139905369452	0.000747760391597871	0.0631628665676566	-0.493865570185426
P3H3	1.23270361671777	3.47349486724736	3.68008265848549	0.000750571574080012	0.0631628665676566	-0.497190769372031
CEMIP	1.58865109012625	2.73540464878187	3.67728834919356	0.000756572764551938	0.0631628665676566	-0.504247537259212
LYST	0.804235574261958	2.13676932826216	3.67647219373604	0.000758334312529475	0.0631628665676566	-0.506308244406798
BTBD19	1.06175622646808	3.16793085655304	3.67595909218204	0.0007594437934359	0.0631628665676566	-0.507603675430291
MOXD1	1.53347912315899	2.74264718511501	3.67243179272414	0.000767113458622853	0.063409897198297	-0.516507049163496
FKBP1B	1.16586136944372	2.59157576991795	3.66955467305511	0.00077342477217935	0.063409897198297	-0.523766661855523
CEP120	0.53657252163997	3.89872685174851	3.66833140035099	0.000776123347057098	0.063409897198297	-0.526852536187581
TGFBR3	1.27635553150849	3.51709934933783	3.66783629826659	0.000777218141110277	0.063409897198297	-0.528101378207445
OR10Q1	0.952211516904271	0.765864274399082	3.66363034845494	0.000786578923277748	0.0636881811793247	-0.538707611841353
PIP4K2A	0.746237565493481	4.61552438232256	3.66296768714946	0.000788063643846193	0.0636881811793247	-0.540378197537398
MRPL12	-0.746492851969164	6.64775621309728	-3.66084676902435	0.000792833874446832	0.0637728768586741	-0.545724239140568
NDUFA9	-0.463898888034068	4.22313970761549	-3.65524445414961	0.000805568782617019	0.0644803572647181	-0.559839367735311
TMEM200A	0.979261335258715	1.78479994354907	3.6536816345825	0.000809156412298745	0.0644803572647181	-0.563775307027261
ANTXR1	1.42667007982184	4.92675324540609	3.65047981906552	0.0008165548032567	0.0646969025767255	-0.571836833825171
HAS2	1.27223650162779	1.77270047134859	3.64924473203337	0.000819426128474257	0.0646969025767255	-0.574945742531007
ARAP3	0.975272600107834	3.88465425898483	3.64618335730805	0.000826585302010234	0.0649627797217493	-0.582649801318271
TCF21	0.694840767081046	1.27177035490268	3.64443683134902	0.000830696658603155	0.0649877892778441	-0.587043779009185
BICD1	0.778441988450282	2.34414445552293	3.63851205139818	0.000844791337766569	0.0652496313794464	-0.601942964368783
HERC5	1.10016753033415	2.36116423306473	3.63481062782876	0.000853713677869226	0.0652496313794464	-0.611245829755904
PFDN6	-0.486133399219486	5.68993928044871	-3.63335959482839	0.000857236179593628	0.0652496313794464	-0.61489164888961
TGFB1	1.2333620740566	6.3913226642772	3.63148035259304	0.000861819050999482	0.0652496313794464	-0.619612456789064
MRPL47	-0.552607563455394	6.62843675303235	-3.63120975191571	0.000862480904404396	0.0652496313794464	-0.620292142264744
SORCS2	1.07924191719533	1.72119154363212	3.63021839699022	0.00086490982094163	0.0652496313794464	-0.622782010056067
RPGR	0.559656126271298	2.56689051233573	3.63015440765886	0.000865066827699273	0.0652496313794464	-0.62294271451483
LANCL2	-0.492480455583164	4.05512892757348	-3.62933529975481	0.000867079054858566	0.0652496313794464	-0.624999737117592
ANTXR2	1.24956677830629	3.70829945507998	3.628831319532	0.000868319380990707	0.0652496313794464	-0.626265282887466
COL12A1	1.31884418314905	3.87842870499473	3.62553295433887	0.00087647923890374	0.0655751912669772	-0.634545971659385
THBS1	1.71440953254583	6.35853528400114	3.62281536706465	0.000883257863898656	0.0657950303572856	-0.641366186264853
CD300E	0.815763943122382	1.20287946888493	3.61829059578991	0.000894656634564803	0.0658186413552296	-0.652716979725223
PDGFRA	1.45848838083736	3.27594534565309	3.61532970701697	0.00090219237520171	0.0658186413552296	-0.660141355929907
SEMA3C	1.95585892279192	3.54968800878842	3.61514531410981	0.000902663692667984	0.0658186413552296	-0.660603631946212
NAF1	0.553804438624379	2.8268927449192	3.61469056055271	0.000903827081018536	0.0658186413552296	-0.661743663403569
RCBTB2	0.695310744781827	3.2125797707088	3.61196432382252	0.000910831956527063	0.0658186413552296	-0.668576837688229
MGAT4A	0.785543635505864	3.84895705890316	3.60960929258869	0.000916925182041496	0.0658186413552296	-0.674477825777797
PSMA2	-0.417849257022642	3.84510008095186	-3.60934308131024	0.000917616425020633	0.0658186413552296	-0.675144765995457
PDP1	1.22842558848301	4.6072042377371	3.60933419279562	0.000917639513566614	0.0658186413552296	-0.675167034063829
ETV5	0.829576561514537	4.34893997696144	3.60913791795838	0.000918149494186651	0.0658186413552296	-0.675658748189488
LRP1	0.941023702952169	5.29647557547978	3.60552638882008	0.000927582266098518	0.0658709932350516	-0.684704419063187
IRAK2	1.18364286289343	4.12601081256989	3.60411767177446	0.000931286906003566	0.0658709932350516	-0.688231728023817
TRAM2	0.769805401043246	4.1228788018529	3.6033280059126	0.000933369804308133	0.0658709932350516	-0.690208725473563
FBXO32	0.878827878373471	3.42015833216457	3.60299159132488	0.000934258527760318	0.0658709932350516	-0.691050912126976
EMP1	1.42438098958667	4.43507559543257	3.59689491259832	0.000950506547126062	0.0667419207865198	-0.706307578367345
GXYLT2	0.773340520951217	1.1341009571772	3.59341272453607	0.000959908694198856	0.0671270026845265	-0.715016590441321
CD200	0.915902919097491	3.02131705202919	3.58489618386325	0.000983283295176199	0.0681151574189235	-0.736301196287138
MAML3	0.910952993648156	2.91498320874272	3.58487225443633	0.000983349738771095	0.0681151574189235	-0.736360969996785
ATP5ME	-0.679685030607178	8.41940280369673	-3.58320266235481	0.000987996308078663	0.0681151574189235	-0.74053104297097
PEAK1	0.64155303727269	2.74074742498299	3.58250583248629	0.000989941878089766	0.0681151574189235	-0.742271236807288
DDX60L	0.803118142434706	2.55669830581208	3.57659827211215	0.00100658497430758	0.0689832814592471	-0.757018263644198
AKAP12	1.62447964054933	4.24407119077066	3.57488528632811	0.0010114611040798	0.0690412872358533	-0.761292397841919
MYO9B	0.573582504934085	5.30897116725632	3.57313121283209	0.0010164777759047	0.069108387835616	-0.76566812352713
MYD88	0.597008775222978	5.46678437700066	3.56569014007135	0.00103802717220126	0.0695126441116088	-0.784220215483226
MXRA8	1.0589244860987	5.54021628900128	3.56384251155122	0.00104344573888786	0.0695126441116088	-0.788824092955926
MRPS11	-0.449390742925161	4.24470408019843	-3.5619236520945	0.00104910204339289	0.0695126441116088	-0.793604350590606
COL5A2	1.1862162924486	5.71340076790767	3.55925119703519	0.00105702898451151	0.0695126441116088	-0.800260073892745
MRPL58	-0.428686958422923	6.4579757106708	-3.5573247323746	0.00106277894207668	0.0695126441116088	-0.805056548821924
MRPS17	-0.473729092503247	4.56303843122222	-3.55721342361954	0.00106311208642298	0.0695126441116088	-0.805333648210722
ADAM8	1.30655626063279	4.3564010829257	3.55658240553913	0.00106500260988438	0.0695126441116088	-0.806904474048207
ITGB3	0.855947369216104	1.20153327394207	3.55657303999887	0.00106503069331158	0.0695126441116088	-0.806927787243549
HIGD2A	-0.596364855586303	8.62797279882412	-3.55559111262483	0.00106797905252361	0.0695126441116088	-0.80937190202321
PMPCA	-0.526662474262644	5.03674062355795	-3.55413027518503	0.00107237994847352	0.0695126441116088	-0.813007519550785
DCN	1.38548825698848	5.37775882808566	3.55367931186319	0.00107374203745872	0.0695126441116088	-0.814129708211002
COQ9	-0.768483830823123	6.19475591817896	-3.54989098473968	0.00108525026021793	0.0695126441116088	-0.823554189153622
MTERF2	-0.697919006927811	4.01491895213759	-3.5490710547981	0.00108775663988299	0.0695126441116088	-0.825593398733136
RARG	0.956376411245145	4.76138740385141	3.54682515697484	0.00109465052148509	0.0695126441116088	-0.83117799648602
SPARCL1	1.45378766101637	5.73071626734118	3.54671543684407	0.00109498838765253	0.0695126441116088	-0.8314507838347
STXBP5	0.887501344823233	2.86118300199207	3.54656606759642	0.00109544850851471	0.0695126441116088	-0.83182214121414
FAP	1.16343777607256	2.41497439150723	3.5461205403607	0.0010968220278991	0.0695126441116088	-0.832929756518396
STXBP1	0.970740997639364	2.84656457473617	3.54549634746305	0.00109874914590315	0.0695126441116088	-0.834481444573663
UQCRQ	-0.718704718127952	8.38842770700283	-3.54524978714451	0.00109951126797677	0.0695126441116088	-0.83509433817082
SYTL2	0.942060698030036	2.14777071178512	3.54386961269136	0.00110378681655634	0.0695135963230866	-0.838524792153336
FAM126A	0.646538145560358	1.82461225747119	3.54237712122608	0.00110842831473554	0.0695135963230866	-0.842233743984434
UBE2D4	-0.401560855364406	3.85693713248151	-3.53894131635434	0.00111918483705284	0.0695135963230866	-0.850769329327648
SRGAP2C	0.74165317305093	1.96762179588368	3.53877293957761	0.00111971455085927	0.0695135963230866	-0.851187533624064
TNNT1	2.28961501226167	4.23755327377774	3.5387417203478	0.00111981279315776	0.0695135963230866	-0.851265073128711
MRPL46	-0.494933809549999	3.41432032983043	-3.53704184247404	0.0011251745992589	0.0695711301897758	-0.855486615675777
SVEP1	1.11742419155361	2.00503727430221	3.53587766697492	0.00112886092294156	0.0695711301897758	-0.858377251888134
NDUFA8	-0.703275363842353	7.28052155819875	-3.53432380549792	0.00113379928825904	0.0696250294112619	-0.862234812241913
CTSK	0.9839464595272	5.68633885665742	3.53236334182533	0.00114005955331809	0.0697594297392815	-0.867100706983129
CHCHD10	-1.0070017282619	7.24382515697852	-3.52690163376611	0.00115767609507616	0.0705852830496081	-0.880650356319956
NCOA3	0.714972508326634	4.6558703539849	3.52381285921354	0.00116775446055434	0.0709472949385727	-0.888308961750433
MRPS2	-0.624638086324445	6.32393671159204	-3.51977135659685	0.00118106901793718	0.0715026695558929	-0.89832529594868
CRISPLD1	0.622740972209072	1.0951223800644	3.51829892797158	0.00118595606698973	0.0715457228723067	-0.901973230763481
SGIP1	0.480285557467281	0.911699192381654	3.51211990729502	0.00120667737364211	0.0725403629565274	-0.91727421342441
ATP5MF	-0.565139557600308	7.21118027058413	-3.50760372683152	0.00122204212186553	0.0728315293043468	-0.928449843744907
DACT1	0.956527905814763	2.56836244301476	3.50704012698077	0.00122397272762986	0.0728315293043468	-0.929844056946434
MVK	-0.896640445877285	4.14934780040416	-3.50650841026472	0.00122579680615022	0.0728315293043468	-0.931159305646175
GLYCTK	-0.99832483410563	4.60021512471337	-3.50453985698898	0.00123257279514595	0.0728315293043468	-0.936027909978694
ERFL	1.84041802212649	2.22289841344319	3.50226151321965	0.0012404600780625	0.0728315293043468	-0.941661134568781
COL11A1	1.44135409223517	1.78465327751673	3.5007707910145	0.00124564696838718	0.0728315293043468	-0.945346056718396
PRKG1	0.75658552609728	2.02935054301356	3.49961480268942	0.00124968351528335	0.0728315293043468	-0.948203057494628
CENPX	-0.637317638454983	6.33922833449961	-3.49919421558081	0.00125115526286818	0.0728315293043468	-0.949242423102043
NDUFS3	-0.620544055717628	6.32902633308264	-3.49619592348963	0.00126169547150259	0.0728315293043468	-0.956650229994854
KCNE4	1.04947910310207	2.85671330229355	3.4956761178917	0.00126353145757907	0.0728315293043468	-0.957934206501924
FBN1	1.12085323147043	3.73823907836228	3.49444914368758	0.0012678753972332	0.0728315293043468	-0.960964621098472
EDN1	1.52156920979511	4.03432999408657	3.49324205081012	0.00127216295343082	0.0728315293043468	-0.963945458322704
CHN1	0.879219003427957	2.18316053345323	3.49292386778805	0.00127329544810493	0.0728315293043468	-0.964731112236774
HEPH	0.848138103948959	2.65373930539723	3.49177098873462	0.00127740695979762	0.0728315293043468	-0.967577514241984
CRISPLD2	1.10752002350905	4.26975953343776	3.49135716738935	0.0012788858798642	0.0728315293043468	-0.96859911415717
NDUFAF8	-0.627562151493423	5.82443572852056	-3.48946419665902	0.00128567200666546	0.0728315293043468	-0.973271581091248
SLC12A6	0.749658835592031	3.28701130264178	3.48916693609102	0.00128674079712729	0.0728315293043468	-0.974005211440266
SCFD2	0.479242820794729	4.16680085357393	3.48880649334985	0.00128803790224812	0.0728315293043468	-0.974894735160172
ISLR	1.45905557063128	5.69843735112022	3.48462193235227	0.0013031889062373	0.0734458405610648	-0.98521858107793
LAMA4	1.02282399665005	3.67142096427474	3.48269600388316	0.00131021949998395	0.0735999694859834	-0.989968182413246
APH1B	0.895432954597709	3.85930525448679	3.48023767000497	0.00131924659061597	0.07386487528439	-0.996029015261684
HOXD8	0.68198017373857	0.985357609433287	3.47805081845391	0.00132732697554228	0.0739297312038463	-1.00141887508283
RAB42	0.953946599853404	2.24878370742836	3.47759019259442	0.00132903503243943	0.0739297312038463	-1.00255396540154
PLEKHF2	0.799299182970086	4.80080109135259	3.47502324749181	0.00133859231037066	0.0739332980919307	-1.00887825259073
FHL1	1.02464410355156	3.47808012811993	3.47421820620993	0.00134160322175189	0.0739332980919307	-1.01086122211413
FOXF1	0.824404914773481	2.53984829511762	3.47410025184689	0.0013420449253832	0.0739332980919307	-1.01115174830561
CHCHD2	-0.499073497716891	9.42230671757171	-3.47124390457076	0.00135278382724268	0.0741396442024076	-1.01818565277628
MFSD13A	1.08283889639725	3.50466486972196	3.4708039716549	0.00135444514301953	0.0741396442024076	-1.01926877310786
HOPX	1.1435343598082	2.75554105636507	3.46853642812994	0.00136303917364865	0.0743724527456126	-1.02485048697693
BBS7	0.675153390002539	2.96154327041548	3.46641142425904	0.00137114048603344	0.0745769839593998	-1.0300797976328
TIMP3	1.00704275589116	1.72184562803587	3.462807854612	0.00138498442938153	0.0749861758970079	-1.0389442389426
PCCA	-0.795621100556013	4.76141167342259	-3.46135245548117	0.00139061363948589	0.0749861758970079	-1.04252317087175
UQCR10	-0.578874305180089	8.05095360044501	-3.46096158316604	0.00139212919770323	0.0749861758970079	-1.04348423522332
MRPL27	-0.443422816783795	5.80553187761707	-3.4599212845445	0.00139617055455236	0.0749861758970079	-1.04604184255591
SHISAL1	0.42945188507178	0.509042861103413	3.45652891050281	0.00140942765422888	0.075461637499698	-1.05437961850938
TLE2	1.24165522199241	4.19464055424415	3.45369919451963	0.00142057828333616	0.0757146690175314	-1.06133158073798
PRAG1	0.916071565525437	4.54085986913729	3.45179665209206	0.00142812288809233	0.0757146690175314	-1.0660041982757
SRGAP2	0.811467916434611	2.91375138157941	3.45109570853654	0.00143091218804371	0.0757146690175314	-1.06772540299905
ZNF154	0.745941164119468	1.692627062446	3.44996147695403	0.00143543677050706	0.0757146690175314	-1.07051022415823
CAMLG	0.534470664247158	6.16801609353798	3.44956966462235	0.00143700294380306	0.0757146690175314	-1.07147212171195
PABIR3	0.359215688318257	1.17839251814872	3.44865411897652	0.00144066900716251	0.0757146690175314	-1.07371958325957
FIBIN	1.7452180273584	3.82918132465041	3.44600498811639	0.00145132738221452	0.0760415658699735	-1.08022104077917
CORIN	0.435030499082891	0.545821410248756	3.44420726685737	0.0014586032883858	0.0761897870119327	-1.08463164975145
STC1	1.55411996327519	4.11153554054759	3.43934177980092	0.00147847129425491	0.076992853144284	-1.09656343919899
TACO1	-0.510213399053945	5.47047734643769	-3.4370933901911	0.00148773995579042	0.0772407535229006	-1.10207456155821
PLEKHS1	2.09397733254776	1.88810322660422	3.43484977483338	0.00149704447912782	0.0774890122685708	-1.10757229232246
PTRHD1	-0.560836281538659	5.26418278422983	-3.43246015596051	0.00150701586600203	0.0777701892536527	-1.11342592999035
CPA3	1.56525216072513	2.08928765331756	3.42782344369903	0.00152654590720355	0.0785414745589144	-1.12477859328621
RAPGEF3	0.61028549439449	2.06764582448069	3.42556246743365	0.00153615704329982	0.0787296319752783	-1.13031180577191
VCAN	1.74209954853905	4.69073350033361	3.42348234870013	0.00154505059793185	0.0787296319752783	-1.13540088660638
COL6A2	1.00794861642479	7.4470940388063	3.42209248858248	0.00155102043796705	0.0787296319752783	-1.13880041089416
TCF4	0.750491689292296	2.52673509807918	3.42012121522978	0.00155952554825613	0.0787296319752783	-1.14362091948998
TREM1	1.1455112494921	1.46661051951197	3.4198178273711	0.00156083848655232	0.0787296319752783	-1.14436270057744
RUNX2	0.894678955694176	1.4236305978613	3.41964323117177	0.00156159454762125	0.0787296319752783	-1.144789572856
SERPINE1	1.95092727895463	7.26459951764769	3.4186577397179	0.0015658686491701	0.0787296319752783	-1.14719881850735
RGS16	1.32513962301702	3.6872710538295	3.41752339486675	0.00157080221401585	0.0787296319752783	-1.14997156031132
TNNI1	-0.952984689243236	2.95646467071904	-3.41734950911972	0.00157155980479456	0.0787296319752783	-1.15039656023787
PLPPR4	0.452905314289485	0.41374440694904	3.41427858458384	0.00158499715240707	0.0787560930098064	-1.15790061579239
AFAP1L2	0.927885669738852	2.82662750757621	3.41366011587208	0.0015877166560457	0.0787560930098064	-1.15941150671557
DCK	0.604633306674312	4.74572319734069	3.41328474746031	0.00158936938980014	0.0787560930098064	-1.16032845117261
MCCC1	-0.968122626049283	5.54642915354699	-3.41303385027992	0.00159047500037314	0.0787560930098064	-1.16094131237862
SUGCT	1.20925819791713	3.02265449308324	3.40902692364972	0.00160823223080851	0.0794058870617932	-1.17072603936209
ISM1	1.24106906923347	2.6553887589501	3.40765920737811	0.00161433682232945	0.0794782551062372	-1.17406468410168
STAMBPL1	0.862224463006121	1.88318231710133	3.40530719504542	0.00162488662416911	0.0796536738564259	-1.17980453572329
BRPF1	0.516808769825386	3.78590285562429	3.4045547870329	0.00162827542567749	0.0796536738564259	-1.18164031286268
RNF5	-0.68465657748239	7.99432154912364	-3.40254177050047	0.00163737525867604	0.0796536738564259	-1.18655085647751
POLR3GL	0.614234967393734	5.64924916695148	3.40088015874764	0.00164492325405522	0.0796536738564259	-1.19060313808554
OLFML2B	0.940469522870488	4.06671713272998	3.40084234380833	0.00164509541855809	0.0796536738564259	-1.19069534883338
NDUFB2	-0.513638804774125	6.04547541930592	-3.4006887902764	0.00164579469708602	0.0796536738564259	-1.19106978009113
CDK17	0.549694193030747	4.07974850675231	3.39502153246936	0.00167180333403801	0.0806845254142908	-1.20488338570057
CST6	1.68266221041168	2.09233087111235	3.39358006098255	0.00167848118577349	0.0807792644827449	-1.20839512335707
LRRC8C	0.75849472916433	2.04037689152057	3.39154956003768	0.00168793116370466	0.0809982485852775	-1.2133406488425
ETS1	1.03743048027531	5.30277735206512	3.39018915927069	0.001694290967227	0.0809982485852775	-1.21665326957056
DNAJC19	-0.491260210125731	5.07388582144957	-3.38946680063486	0.00169767727723743	0.0809982485852775	-1.21841197668866
SMAD9	0.832620257141153	1.85673502683965	3.38658486066333	0.0017112520012718	0.0809982485852775	-1.22542676144844
OVOL1	1.47400186501572	1.49573056049851	3.38625881029926	0.00171279431549394	0.0809982485852775	-1.22622020310638
GPRC5C	-1.02253547668137	5.68355755595101	-3.3839560069775	0.00172372520858059	0.0809982485852775	-1.23182301220191
CDKL5	1.03870494110818	2.50445712487542	3.38369952551864	0.0017249467941746	0.0809982485852775	-1.23244692760905
SERPINB9	0.91468749955565	4.15302227760527	3.38362020036263	0.00172532477666444	0.0809982485852775	-1.23263988893091
GEM	1.150211964	4.75071327414984	3.38350937050552	0.00172585301109927	0.0809982485852775	-1.23290948292413
GPR161	0.850189194570559	1.86833401756248	3.38200364594405	0.00173304491558253	0.0809982485852775	-1.23657174027222
OGDHL	-1.77921765960276	4.21218603875372	-3.38158801951638	0.00173503515034126	0.0809982485852775	-1.23758249756276
TRERF1	0.809485666816132	2.31559557379104	3.37733315256263	0.00175553590582616	0.0817325996590207	-1.24792640480704
PSPH	-0.96022495705375	4.90816557716126	-3.37252087073889	0.00177900178298727	0.082428998403125	-1.25961782556394
HOXB2	0.97855878663007	2.99995187590066	3.37229386193039	0.00178011611563394	0.082428998403125	-1.26016914284516
IL11	0.929732068954487	1.66333307368439	3.36896911992765	0.00179651321497599	0.0827370120430684	-1.26824159943496
ANXA1	1.43164384981942	5.03639433510246	3.36813980917244	0.00180062570881608	0.0827370120430684	-1.27025455845988
AHNAK	1.01793428709569	6.99025362335632	3.36801302643297	0.00180125520878215	0.0827370120430684	-1.27056227283465
STARD9	0.375648659304416	0.870109658499948	3.3666250381826	0.00180816061522612	0.0828321278627514	-1.27393069029922
RAD51B	0.387491475004912	1.14136260872851	3.3645127716474	0.00181871801589958	0.0829686987712092	-1.27905551363461
MAF	0.845385892169739	4.52204262136433	3.364092203518	0.00182082710196549	0.0829686987712092	-1.28007571734992
CNPY4	0.692444094512068	4.14754033252492	3.35782102903095	0.00185255500779026	0.0841905171046965	-1.2952807920033
TXLNB	0.74990456660087	0.768006912890346	3.35509574967338	0.0018665073027506	0.0842295228490514	-1.30188417478031
JAM3	0.764297141131322	3.35627543646769	3.35417062437516	0.00187126636470766	0.0842295228490514	-1.30412516715575
ARHGEF19	1.26282053850211	3.40721299636882	3.35393799862767	0.0018724648708269	0.0842295228490514	-1.30468862430758
MEF2C	0.738538528182203	2.77855325599326	3.35381901544267	0.00187307816526519	0.0842295228490514	-1.30497681340871
BNIP1	-0.493248248269564	4.40047813568731	-3.35213425164919	0.00188178286224512	0.0843994392116376	-1.30905694101073
FN3K	-0.75801364192473	5.18923434791412	-3.34917052246132	0.00189718957057486	0.0845017439961675	-1.31623200121296
PKNOX2	0.579646877995907	0.797530854829355	3.34797286470863	0.00190344965330231	0.0845017439961675	-1.31913059488313
C6orf136	-0.683833547879731	5.59691923270691	-3.34759453250231	0.00190543127368068	0.0845017439961675	-1.32004613570418
VILL	1.48668656198706	2.76878477321441	3.34750604306477	0.00190589504631479	0.0845017439961675	-1.32026026739959
PLAU	1.38741461830782	4.71793873622443	3.34696664043995	0.00190872438723614	0.0845017439961675	-1.32156548390988
DOCK11	0.925154148562149	2.3349427598972	3.34566968889409	0.00191554376176496	0.084585080593606	-1.32470335198702
IL1A	1.04997697134969	0.848016424519673	3.34462384328386	0.00192105977905501	0.0846105840476849	-1.32723325413261
ROBO3	0.83099466000084	2.02981332509654	3.34037336199553	0.00194363440084947	0.0853853543327024	-1.33751116642191
CDH3	1.46346963395749	1.64088950177151	3.33630823405443	0.00196546165668331	0.0858205936147984	-1.34733485238561
ZNF211	0.753164879427823	3.46753738466504	3.33624950659143	0.00196577869741642	0.0858205936147984	-1.34747672841084
VSIG2	2.27036610784988	3.38003582398412	3.33550224371288	0.00196981707264063	0.0858205936147984	-1.34928188656576
FSTL1	1.11618153562879	5.51164924160026	3.33458516091299	0.00197478402891554	0.0858205936147984	-1.35149700443813
FRMD8	0.562176874630597	6.03250420297623	3.33071896005899	0.00199585541474361	0.0858205936147984	-1.36083209574842
EGFLAM	0.668659577194824	1.70361208355988	3.33039974809939	0.00199760473718133	0.0858205936147984	-1.36160260570144
MDH2	-0.548186615455623	8.10461003997586	-3.3293086766152	0.00200359501657273	0.0858205936147984	-1.36423594448736
ENPP2	2.01117896231542	4.05921504026319	3.3280717937282	0.00201040659659522	0.0858205936147984	-1.36722068677949
EDIL3	1.17970671892494	3.15816957548588	3.32706944238345	0.00201594282276159	0.0858205936147984	-1.36963907361255
FMNL3	0.720076051721551	3.40886948125315	3.32632287101475	0.00202007577602313	0.0858205936147984	-1.37144010167704
JCAD	1.51190524436108	3.7913146357735	3.32594497013858	0.00202217088643102	0.0858205936147984	-1.37235167290699
CCDC80	1.43163951058354	3.75487666622602	3.32565066935782	0.00202380394937237	0.0858205936147984	-1.37306154864751
TLE6	0.962617284700168	1.6647475718354	3.32553936073439	0.00202442192465514	0.0858205936147984	-1.37333002533513
CRIP1	1.04471445563632	2.61624567089009	3.32382108013948	0.00203398456159568	0.0858205936147984	-1.37747395620437
NTM	1.09935615036848	2.60656676272937	3.32319452443225	0.00203748221560413	0.0858205936147984	-1.37898473885045
RLF	0.536927161325669	3.59803887437424	3.32223569456015	0.00204284586628885	0.0858205936147984	-1.38129644349021
NIPSNAP2	-0.618752491266139	5.31730955943106	-3.32187255309325	0.00204488078228551	0.0858205936147984	-1.38217187799444
NMNAT2	0.911019467290101	1.37019424675819	3.32158018223138	0.00204652053169982	0.0858205936147984	-1.38287666937992
CEP126	0.696539734177151	1.51676398240785	3.32118937120166	0.00204871434007194	0.0858205936147984	-1.38381871316428
PDGFRB	1.00243385385426	5.91961098999811	3.31824733618522	0.00206530163366324	0.0863044216818348	-1.39090867018758
NYAP1	1.02205466972833	1.70420663494255	3.31528776207775	0.00208211717780683	0.0865950345944546	-1.39803773429159
MRS2	-0.561952531068107	5.10229673729695	-3.31524436986084	0.00208236469111745	0.0865950345944546	-1.39814223447478
TANGO6	0.575352331515594	2.90967477609626	3.31332196676932	0.00209335849993411	0.0868414314270487	-1.40277121529354
ATP5MG	-0.494909996740367	7.24168313435419	-3.3105750218804	0.00210916390395764	0.0872857612717543	-1.40938329347389
CCL13	1.43078935584244	1.34205510863105	3.30874023934141	0.00211978429539251	0.0875138899589395	-1.41379820854797
TNFAIP3	1.02231471601864	5.39419231688385	3.30434878606143	0.00214541135169686	0.0883589728091882	-1.42436009124463
ZEB2	0.718953759583939	2.1137990860696	3.30091099876478	0.00216567922901234	0.0886248940857218	-1.43262340115564
CNST	0.756301100411874	4.30329645845658	3.30087558450718	0.00216588896582226	0.0886248940857218	-1.43270850290263
RFLNB	0.747356618913976	3.64477984254166	3.30062284200637	0.00216738636677274	0.0886248940857218	-1.43331583898891
EMP3	1.07072590718264	5.13362129593233	3.29807490564021	0.00218253718656766	0.0890073582796282	-1.43943718235161
FBXW7	0.576565540310052	2.7206442637004	3.29730586312837	0.00218712997348529	0.0890073582796282	-1.44128431753678
TMED8	0.61738767244115	3.69888215557505	3.29479044684038	0.00220221675598146	0.0894089565882234	-1.44732448931463
PDZRN3	0.834767696483212	1.73885960670842	3.29350717966027	0.00220995164459939	0.0894573519057113	-1.45040505441669
NIT2	-0.612705781441631	4.6596787060486	-3.29286179827514	0.00221385146839559	0.0894573519057113	-1.45195410512426
PDK3	0.830037146333547	2.46668317547891	3.29128634599351	0.0022233989962527	0.0896317529477589	-1.45573487785548
AEBP1	1.22702548718858	7.23710236755894	3.29005306250511	0.00223090031772404	0.0897230402431125	-1.45869387612864
STK38L	1.00781926949871	4.42174415596921	3.28345030698824	0.00227147329736492	0.0910766071542958	-1.47452622959506
SFMBT1	0.714768488383849	3.00130036288776	3.28285149407455	0.002275187524779	0.0910766071542958	-1.47596129105911
CAVIN1	0.879658191750533	7.73067755320547	3.28149473713384	0.00228362445591258	0.0912012536203969	-1.47921228259159
C16orf86	0.740875475006737	2.5643160637701	3.27868616097031	0.00230118436561063	0.0915978076834624	-1.48593988292785
PLCD1	0.750403009045472	3.57738351669126	3.27819849079022	0.00230424648990675	0.0915978076834624	-1.48710773921408
LRCH2	0.427362618676241	0.712496672650665	3.27412192699171	0.0023299960228577	0.0923740813969778	-1.49686670462481
PLOD2	1.44614686323795	4.1357360248176	3.2734042206374	0.00233455770996856	0.0923740813969778	-1.49858419645951
NEGR1	0.67005389863986	0.672670573061053	3.27036380004149	0.00235397699972356	0.0927857395696356	-1.50585788330201
TMEM151A	-1.92307894034938	2.97127070116435	-3.27008074124874	0.00235579272239488	0.0927857395696356	-1.50653487787392
ZNF469	1.1455063818352	2.53286882825757	3.26548287238714	0.00238547405862089	0.0935894077143689	-1.51752746022912
TRPV2	0.85362831794439	3.70300193674574	3.26468063061087	0.00239068928042056	0.0935894077143689	-1.51944465022507
AIFM1	-0.611619860306834	6.00445907243936	-3.26438941518954	0.00239258510353666	0.0935894077143689	-1.52014053460398
DECR2	-0.766923975818298	5.3653741623256	-3.26313213110027	0.00240078652793516	0.0936962997337428	-1.52314455917298
KAZALD1	1.06698383767824	2.49713032965052	3.26061627421885	0.00241727829638702	0.0941255205727246	-1.52915390989723
EMILIN3	0.481439330821682	0.679865788632142	3.25929969250291	0.00242595163274143	0.094249046085621	-1.53229773809673
PLEKHA4	1.04285868744759	5.34050030939829	3.25798990100047	0.00243460965577145	0.094371419077675	-1.53542470665263
SLC2A5	0.884180726441975	1.19652755656538	3.25474605781541	0.00245617913038056	0.0947878114755017	-1.5431662143188
PRKCD	0.640332889657417	5.25277893045272	3.25471047242771	0.00245641675685068	0.0947878114755017	-1.54325111773495
MDP1	0.457258707198808	2.61432380045717	3.24954282393063	0.00249115795129216	0.0956523170247868	-1.55557558027547
STK4	0.549163660470894	4.20242594815861	3.24876173261493	0.00249644963493961	0.0956523170247868	-1.55743754946251
SDAD1	0.654113877789318	4.66105525231279	3.24849851928157	0.00249823524499041	0.0956523170247868	-1.55806494675169
NLRP3	0.852969512987351	1.65463831043801	3.24806894423813	0.00250115204734165	0.0956523170247868	-1.55908882885593
GSDMA	0.720418787888198	0.936746480069342	3.24652126967072	0.0025116876297751	0.0958413010265854	-1.56277709683578
ZC2HC1A	0.990091566213716	3.04624214807095	3.24545504013186	0.00251897041517048	0.095856092006041	-1.56531750470619
MRPS35	-0.470299936777194	7.38118182371028	-3.2448276854466	0.00252326489784186	0.095856092006041	-1.56681204445877
RFLNA	1.35836611197134	1.55208545647429	3.24159383422989	0.00254551267030636	0.0963315212941933	-1.57451364553656
FHL3	0.824473484059851	5.69930712371712	3.24087847243901	0.00255045927767095	0.0963315212941933	-1.57621678485763
ATP5F1D	-0.788778505215677	7.44177927651004	-3.24056243156923	0.00255264756128896	0.0963315212941933	-1.57696915574888
PCYT2	-0.747295143491797	5.02286886259896	-3.23734157983094	0.00257505108720416	0.0965959025613215	-1.58463459278837
NAA60	-0.46805090553658	5.03239144969081	-3.23724321469432	0.00257573823021888	0.0965959025613215	-1.58486863395995
NDUFV2	-0.543454166664674	4.34476838815872	-3.23711766949091	0.0025766154968597	0.0965959025613215	-1.58516733959538
EIPR1	-0.466805315665532	4.51385075929272	-3.23609114764078	0.00258379915680302	0.0965959025613215	-1.58760948481777
TPM2	0.988125665544273	6.63863565024733	3.23551444714147	0.00258784330097744	0.0965959025613215	-1.58898130731308
PTPN1	0.495299909276898	5.78994293833274	3.23401573494997	0.0025983812990701	0.0967243519118782	-1.59254576676488
PLD2	0.543371977244543	5.21798207854758	3.23342084398603	0.00260257551108246	0.0967243519118782	-1.59396038734779
GAS1	1.30092027069197	2.28751661709659	3.23202429263281	0.00261244707567602	0.0968810730466606	-1.59728078552465
FCHO1	1.28347107712875	2.83875754779501	3.23101790258044	0.00261958285702719	0.0969023554165451	-1.59967308670379
ZNF365	0.847354213830282	0.862764670304879	3.23028910423205	0.00262476195913414	0.0969023554165451	-1.6014052801164
MUC13	-2.3748924553794	5.551130973207	-3.22939751543519	0.00263111116252239	0.0969023554165451	-1.60352411471497
TAGLN	1.08306708807264	7.22128252051692	3.2280743813932	0.00264056044343001	0.0969023554165451	-1.60666794394355
EHD1	0.60278074215671	5.41290355370611	3.22754058910669	0.00264438170425841	0.0969023554165451	-1.60793607021078
DDX56	-0.380853278950702	6.38619984752523	-3.22718135693775	0.00264695630274576	0.0969023554165451	-1.60878943397251
TRIB2	1.04311136132439	5.05923246321181	3.22254949660957	0.00268036699386893	0.0975966044734968	-1.61978809102106
NME4	-0.639432540687242	6.73651073212726	-3.22234703267151	0.00268183652816571	0.0975966044734968	-1.62026866733355
NEMP2	0.511662978825247	2.40149999060542	3.22218551162093	0.00268300943833637	0.0975966044734968	-1.62065204872758
MAML2	0.908748344864648	3.8850842448737	3.22088258366871	0.00269248871527559	0.0976754302586491	-1.62374427215304
PFKFB4	0.639523164860035	1.65515053640167	3.22032179672112	0.00269657844582624	0.0976754302586491	-1.62507498045231
RCN3	0.722397872457563	5.36429484562214	3.21600922018042	0.00272822744141789	0.0984651724282201	-1.63530438285285
TRIM62	0.527692113963814	2.68678260404724	3.2157859573342	0.00272987549777649	0.0984651724282201	-1.63583376591023
COX14	-0.494997684776447	6.93349746226377	-3.2133054503755	0.00274824964054752	0.0985475805312278	-1.64171405359994
FRMD6	1.22003990885809	3.64124989319355	3.21304746979399	0.00275016734802083	0.0985475805312278	-1.64232548590527
GASK1B	0.873193917229546	3.12713925324546	3.21272372589233	0.00275257571008506	0.0985475805312278	-1.64309274561012
DNER	-2.29229975150367	2.75758332070755	-3.21108395458367	0.00276480496659192	0.0985475805312278	-1.6469783144651
ETV6	0.562635184208319	5.02550032357057	3.21051196815024	0.00276908292853073	0.0985475805312278	-1.64833343757246
FAM174C	-0.523238754979901	6.35644073332497	-3.20976958480357	0.00277464469883423	0.0985475805312278	-1.65009206837966
LHFPL6	0.980590951819294	5.10087716656124	3.20836657847083	0.00278518472974811	0.0985475805312278	-1.65341506596384
PELI2	0.932128854556342	2.49668529045988	3.20780539183742	0.00278941127321245	0.0985475805312278	-1.65474401408017
HLA-DQB1	1.0588012793479	5.72139597431544	3.20738107533458	0.00279261103564656	0.0985475805312278	-1.65574875859899
GPR68	1.02720034424685	2.20904296661466	3.20699001419357	0.00279556311026636	0.0985475805312278	-1.65667469558071
ARHGAP31	0.800716207737245	2.6648615832043	3.20653651107261	0.00279899026773955	0.0985475805312278	-1.65774840569802
HERC3	0.902801534136039	2.85645860749949	3.20624660570508	0.00280118319726306	0.0985475805312278	-1.65843474142328
NT5C3A	-0.542671431433247	5.24063027321263	-3.20355199659938	0.00282164431690636	0.098894351251854	-1.66481252800714
MRPS5	-0.399329290268684	5.25946914350337	-3.20342864586825	0.00282258435546353	0.098894351251854	-1.66510441560031
NRTN	-1.09306432430048	3.81570739941332	-3.20003610165504	0.00284855546111999	0.0996006137048344	-1.67312995243422
AKT1S1	-0.482526863511049	5.63216762060096	-3.19912652564422	0.00285555710231222	0.0996410878058717	-1.67528092084099
AOC3	0.774147769209638	3.89766550731664	3.19837629052549	0.00286134449311206	0.0996410878058717	-1.67705483708703
ENDOG	-0.864286471693283	3.98900322058314	-3.19378310561493	0.0028970205835674	0.100589837599452	-1.68791055162547
EGFL6	0.810524702015014	1.13156174090466	3.19335956389987	0.00290033151077625	0.100589837599452	-1.68891115243493
N4BP2L1	0.667725107399368	3.48927161485942	3.1907547171986	0.00292077341837724	0.101094163590015	-1.69506346051707
LURAP1	0.354227439902082	0.554696380329609	3.18915530274214	0.00293339281011236	0.101267132425453	-1.69883975416736
CCDC110	0.46381302484611	0.727615264885202	3.18862452794969	0.00293759206300415	0.101267132425453	-1.70009271745922
ANGPTL2	0.974337699186318	4.3524489905827	3.18783236532006	0.00294386992401387	0.101279765879778	-1.70196251572031
MSRB3	1.2390572591715	3.89715345342251	3.18581461704127	0.00295991814016449	0.101627810612101	-1.70672404081907
ELK3	0.728346932693422	5.09271906535989	3.18276903467625	0.00298429874480699	0.101990664620713	-1.713908045678
HDC	0.611475959541586	0.53848212688035	3.18241549026759	0.00298714127656863	0.101990664620713	-1.71474176013657
SAP30	0.831211928169351	3.46442336114664	3.18097613425449	0.00299874040970539	0.101990664620713	-1.71813548540101
FCAR	0.51230454135145	0.433676948747677	3.18005560188608	0.00300618098691482	0.101990664620713	-1.7203054968649
TMEM121	0.717495916453763	2.12983888562285	3.17965835637905	0.00300939729834204	0.101990664620713	-1.72124183817873
RAB31	0.943596864663066	4.84531686748631	3.17942896483904	0.00301125606278252	0.101990664620713	-1.72178250517954
VCL	0.825343840758573	5.6364296120208	3.17931789685869	0.00301215644067478	0.101990664620713	-1.72204428067604
HES2	0.7853136986007	1.38143665965643	3.17841722289614	0.00301946724639193	0.102007822219181	-1.72416689463313
GAS7	1.870172966157	3.58482465506339	3.1777896882753	0.00302457092671126	0.102007822219181	-1.72564561353968
PHYHIP	0.718515246584974	1.17414868748305	3.17614112148854	0.00303801762433085	0.102169091625346	-1.729529547133
AXL	1.02253833654529	4.45912955467507	3.17519155342841	0.00304578861607332	0.102169091625346	-1.73176619124022
EPN2	0.609555070792919	3.75895337147253	3.17442327099403	0.00305208982828994	0.102169091625346	-1.7335755687195
PLPPR1	-0.764907977881331	1.0965771737975	-3.17428736231027	0.00305320579654335	0.102169091625346	-1.73389562220801
ZNF821	0.518447715606845	2.48790942316148	3.1723009175462	0.00306956109696895	0.102516160378887	-1.7385726993434
CIAO2A	-0.594740572316036	6.40963296410344	-3.16801872351553	0.00310510171471948	0.103501376806009	-1.7486498009951
TRIM29	1.93207533593168	1.73532046391621	3.16697629073392	0.00311381245325801	0.103590191770232	-1.75110181355309
SHQ1	0.492881717227574	3.00262865439683	3.16534092340316	0.00312752460300328	0.103844726789254	-1.75494765947503
ANGPT2	0.816190776423693	2.50892999251165	3.1633831912416	0.00314401507786286	0.104190348798887	-1.75955020504931
LAMTOR1	-0.427943958528958	7.13259388584648	-3.16212930959248	0.00315462015765784	0.104339975214579	-1.76249722766833
SYNPO2	0.866314170204146	2.03542644230093	3.15940637475277	0.00317776722069777	0.104703545536622	-1.76889484069827
FRYL	0.556669826863585	3.25225339335646	3.15913712075853	0.00318006482501799	0.104703545536622	-1.7695273002336
ENO2	1.57032212739502	4.3670557373807	3.15868270590151	0.00318394602373083	0.104703545536622	-1.77059462467605
IFFO2	0.934790885155522	4.15336566521324	3.15778122676491	0.00319165894627518	0.104756116334354	-1.77271176501587
RSRC1	-0.410772842730322	4.32845687590622	-3.15689454949597	0.00319926251803018	0.10478086338916	-1.77479382678336
HIF3A	0.933921540743935	1.19487103616009	3.15626815898553	0.00320464439478898	0.10478086338916	-1.77626450405372
SLC9A3R1	-0.869218902231413	8.80519593582081	-3.1544612754182	0.00322021710254912	0.105049882198401	-1.78050593627648
SLC10A6	0.575180834448705	0.690129881197202	3.15342740603594	0.00322915981666815	0.105049882198401	-1.78293222818284
CALHM5	0.53125341301519	1.2673812786785	3.15249249607962	0.0032372668367697	0.105049882198401	-1.78512591350961
IFNAR2	0.674140481865014	3.98062288509056	3.15247740280643	0.00323739787548916	0.105049882198401	-1.7851613257022
MGAT3	1.50573676780458	1.78323976712812	3.14991618397696	0.00325970721359348	0.105573844405477	-1.79116919724732
SIPA1	0.642810976478875	5.51174939621294	3.14896859598015	0.00326799801593786	0.105642660390686	-1.79339129626089
DCP1A	0.528820949185385	3.72087917340254	3.14722487452399	0.00328330677989916	0.10577422012054	-1.7974793919509
ECSIT	-0.49878784060298	6.45650031727901	-3.14639896671594	0.00329058143804249	0.10577422012054	-1.79941527906687
SLC2A3	1.19465245923682	3.93886110229407	3.14639812241524	0.00329058888252192	0.10577422012054	-1.79941725792595
CBLB	0.548927035477084	3.57998270836746	3.14393150216849	0.00331240621205049	0.106276134140564	-1.80519726261497
NIBAN1	0.918512541797921	2.95759237923362	3.14124544348177	0.0033363204745058	0.10684332465366	-1.81148869310344
IRAK3	0.672882318384357	1.59551621980914	3.13925470399606	0.00335414976279241	0.107034873375206	-1.81614963575738
COX8A	-0.626757357481619	10.0135286017985	-3.13918130970989	0.00335480881384433	0.107034873375206	-1.81632144417434
ARSB	0.514633357083662	3.09743508225306	3.13848764496593	0.0033610437095582	0.107034873375206	-1.8179451341922
PGBD1	0.756270926143365	2.55270059115213	3.13752482426667	0.00336971607959415	0.107111958426134	-1.82019852719411
CISD3	-0.565435600388337	6.11591391645586	-3.13581574707179	0.00338516244349596	0.107252488795296	-1.8241975432816
PINLYP	0.602786025160357	1.09106927422192	3.13565075969193	0.00338665712007558	0.107252488795296	-1.82458352965241
XIRP1	0.566236499943345	0.399599545928691	3.13007153094115	0.00343757107491551	0.108664031783261	-1.83762960179806
CITED2	0.910176216975927	5.20762536032473	3.12634200407792	0.0034720089599072	0.109308427088249	-1.84634343077436
PAPSS1	0.97165857572234	5.77586991412253	3.12607081386475	0.00347452579759813	0.109308427088249	-1.84697683124406
TSHZ3	0.82684966474601	2.07036426643704	3.12579402166679	0.00347709640828201	0.109308427088249	-1.84762328508426
IL20RA	1.61468185380275	2.99683321416847	3.12317878608844	0.00350147360254072	0.109763945944219	-1.85372968435847
MMP2	1.12896851831669	6.0364196822163	3.12286603886903	0.00350439960494296	0.109763945944219	-1.85445974189827
FTSJ1	0.412485729437129	5.49543052013031	3.12145886671048	0.00351759351802033	0.109976149168325	-1.85774406401916
PLEKHG5	0.698198675348407	3.08148238040442	3.11730639076431	0.0035568027839063	0.110880176581994	-1.86743118728194
ACADS	-0.752796811751225	6.21120201002317	-3.11612796747974	0.00356800509557636	0.110880176581994	-1.87017899614891
CSF2RB	1.25551433844282	2.74961305044085	3.11593441589177	0.00356984822509919	0.110880176581994	-1.87063025918301
MAP1A	0.653707501765861	2.01966542776258	3.11561685210285	0.00357287423656159	0.110880176581994	-1.87137062190983
GLI3	0.682327665835263	1.34031576805378	3.1149886374579	0.00357886754507924	0.110880176581994	-1.87283510927414
ZNF521	0.723961010181849	1.72100638719714	3.11284628976668	0.00359937769994998	0.111273743399111	-1.8778281141898
PDE7A	1.0021232233389	4.38316513536877	3.11192710359927	0.00360821177724798	0.111273743399111	-1.87996981493396
PTPRB	0.764899900218725	2.69805853491365	3.11076483395349	0.00361941146690627	0.111273743399111	-1.88267740404754
IDH2	-0.742762899564443	8.11206851309072	-3.10967600154974	0.00362993336785491	0.111273743399111	-1.88521341376394
C11orf53	1.31989960201303	1.01235944798568	3.10907818847222	0.00363572262681312	0.111273743399111	-1.88660557909651
NDUFA7	-0.425182683121207	3.32930213274092	-3.10723514311939	0.00365362586269122	0.111273743399111	-1.8908966732467
LEMD1	1.56254332940227	1.80993953014732	3.10691831075003	0.00365671194916811	0.111273743399111	-1.89163420185899
ENTPD1	0.495397191972186	3.6288307155114	3.10629357153714	0.00366280441568754	0.111273743399111	-1.89308836127992
SPEN	0.569718818190627	4.36033363708934	3.10622080981041	0.00366351461363669	0.111273743399111	-1.89325771296513
NBPF3	0.557984719772572	1.7238569533411	3.10518090107264	0.00367367900080697	0.111273743399111	-1.89567784519944
SAV1	0.76042024608305	3.82234406493257	3.1047724559449	0.00367767856620764	0.111273743399111	-1.8966282793659
B4GALNT2	1.39680580091138	2.03281467765301	3.10415600453447	0.00368372277124112	0.111273743399111	-1.89806260527456
TMED6	-1.02926120593436	2.44883489655524	-3.10374730662268	0.00368773516965639	0.111273743399111	-1.89901345538195
NDUFA6	-0.525898655512709	7.35025940986715	-3.10366708913958	0.00368852319163523	0.111273743399111	-1.89920007611879
COL15A1	1.25900342669304	4.76153727546539	3.10361945531404	0.00368899120123125	0.111273743399111	-1.89931089185099
SLC5A9	-1.67085749244662	4.37802821325779	-3.10026109717134	0.00372212963265421	0.112019605499895	-1.90712144988334
SIX2	1.56960635576373	2.41591583331805	3.09966681334182	0.00372802296079891	0.112019605499895	-1.90850309622081
MFGE8	0.670356544297944	5.43303556365341	3.09913210676101	0.00373333302634916	0.112019605499895	-1.90974610736151
ELN	1.15735991672534	4.45422208943518	3.09685596201124	0.00375601716175456	0.11250322033626	-1.91503605064381
PLOD1	0.785298482341821	6.46617844838006	3.09523791924435	0.003772221878752	0.112789405140538	-1.91879521097676
LSM4	-0.533305854567412	7.08023306838557	-3.09458913496403	0.00377873802315231	0.112789405140538	-1.92030221214897
ALKBH8	0.534562427112992	3.13549096190736	3.0932999390511	0.00379171784163504	0.112980003096927	-1.92329624975493
EMILIN1	0.852433496640376	5.75546023910048	3.09085936803938	0.0038164054790035	0.113518185888484	-1.92896236489014
PTGES	1.58615963826344	3.81485014811787	3.08993456511494	0.00382580000654085	0.11360040123408	-1.93110877500638
BLACAT1	1.45873616644202	1.96807959272932	3.08847670608938	0.00384065397507648	0.113844160129732	-1.93449165496545
TPM4	0.804381488955611	8.07809430853801	3.08764782764207	0.00384912363736749	0.113898161103657	-1.93641462757954
ERP29	-0.541541523660862	7.91440173972645	-3.08650509680038	0.00386082928459523	0.1140475657465	-1.9390652603904
BOC	0.739402682425712	1.11130084443199	3.08551145316262	0.00387103510644368	0.114152228018416	-1.94136963552027
SLC2A13	0.730099076900137	2.42065852023409	3.0840877922105	0.00388570216124248	0.114387861045648	-1.94467055544949
PPIA	-0.413375299641746	8.28732410926726	-3.08268442008198	0.00390021162141001	0.114515518724618	-1.94792360815638
PRDM8	0.913880923655702	0.93869952466724	3.08237607454978	0.00390340646326836	0.114515518724618	-1.94863825117902
PDLIM7	0.863720586838142	6.12045626283774	3.07980990958543	0.0039300912817031	0.114937127267932	-1.95458423677439
ADGRA2	0.967950203334431	4.06055460057804	3.07950553571931	0.00393326779776077	0.114937127267932	-1.9552893104246
COX10	-0.659858521470722	4.58566418883317	-3.07906179829804	0.00393790309381171	0.114937127267932	-1.956317146664
MTARC2	-0.835313117011188	6.1888750169749	-3.07784471846277	0.00395064327654436	0.114955743916549	-1.95913586684069
EIF3B	-0.360204846270901	6.601727661584	-3.07723051620488	0.00395708742654659	0.114955743916549	-1.96055810596478
BAAT	-1.93634043197581	5.92743175773798	-3.07707984657076	0.00395866975490363	0.114955743916549	-1.96090697063573
CDKL2	0.836759035001696	1.03216804114636	3.07411370226466	0.0039899421915723	0.115596013573148	-1.96777293208885
PGAM5	-0.419367456216404	5.57349254175989	-3.07371039148209	0.00399421234082201	0.115596013573148	-1.96870622231079
COL1A2	1.17932448864736	8.12556443808619	3.07242643439422	0.0040078353293234	0.115758771682906	-1.97167693819177
EPPK1	1.23737452425401	2.5668059679311	3.07127884017392	0.00402004864574521	0.115758771682906	-1.97433156443843
PRXL2C	0.492143887571181	3.90536110820024	3.0707463040366	0.00402572812463682	0.115758771682906	-1.97556324482429
MAN1A2	0.610424545060233	4.68614634814981	3.070640064313	0.00402686207453524	0.115758771682906	-1.97580894798067
WT1	0.503598313336366	0.350653762262088	3.0695337614742	0.00403868815343954	0.115904261529112	-1.9783672398624
NDUFB3	-0.382689795833693	7.12819600248644	-3.06718490145804	0.00406390574997652	0.115970814092549	-1.98379720513449
CHST3	1.3613218053561	3.9896926082408	3.0663855233912	0.00407252183840851	0.115970814092549	-1.98564463497326
USP46	0.551384027473112	2.78246502055093	3.06618090671296	0.00407473007044791	0.115970814092549	-1.98611747814094
TWIST2	0.902114438565653	1.65364012133329	3.06559826971993	0.00408102411358995	0.115970814092549	-1.98746378187718
GARRE1	0.545493263655926	4.13086424245031	3.06467937013595	0.00409096936839835	0.115970814092549	-1.98958680010043
YPEL4	0.690292732808633	1.23638389125551	3.06406512843567	0.00409763007512376	0.115970814092549	-1.99100574115532
ZNF222	0.499763683168709	2.52457623739901	3.06372067770368	0.00410136970869893	0.115970814092549	-1.99180137683791
STK32A	1.07114457272089	1.39620393587006	3.06351761856569	0.00410357579227808	0.115970814092549	-1.99227039322549
C4orf3	0.466650643742677	6.57123356662756	3.06321114577782	0.00410690750994819	0.115970814092549	-1.99297823670455
TPSB2	1.50135327185567	2.36439854866426	3.06304674953964	0.00410869574237887	0.115970814092549	-1.99335791743481
NCBP2AS2	-0.511173660145769	6.05110664674628	-3.06139247020522	0.00412673128462548	0.116288301150474	-1.99717791873011
RTL8B	1.10612681083956	3.90334297281934	3.05917460090583	0.00415102866667048	0.116780909927858	-2.00229753171488
PRADC1	-0.712775915006951	5.28513678418425	-3.05611875890233	0.00418472772413443	0.117254023364067	-2.00934807661157
GRK3	0.747660292805159	2.89839455610658	3.05543288228746	0.00419232682585293	0.117254023364067	-2.01093001289707
CERKL	0.772062424478741	2.74091719108	3.05476725493986	0.00419971403827682	0.117254023364067	-2.01246505519792
ZNF792	0.639936509064122	2.66769334664388	3.05382264871464	0.00421021849713174	0.117254023364067	-2.01464314537998
IL12A	0.583186565036997	0.794989885840595	3.05379273966556	0.00421055150455301	0.117254023364067	-2.01471210404213
RTKN2	0.722868544491507	1.2049524426395	3.0528140167599	0.00422146234305935	0.117254023364067	-2.01696845038995
RGS9	1.39262080829162	2.93565885548259	3.05273755723065	0.00422231584016237	0.117254023364067	-2.01714470299855
KLC4	-0.546756630162645	5.05641895319892	-3.05271248799227	0.00422259571678219	0.117254023364067	-2.01720249144559
ROGDI	-0.509501387242992	5.30698312797547	-3.05177999868912	0.00423301861733054	0.117295648854558	-2.01935183351005
EIF1B	0.345384467000653	5.92888252589035	3.0511882028493	0.00423964601330308	0.117295648854558	-2.02071570279173
IKZF2	0.648727278722639	1.26974043366663	3.05074343715738	0.00424463329771936	0.117295648854558	-2.02174062458237
RHBDL2	1.06394258501894	2.26493355751947	3.05009121746098	0.0042519568425003	0.117308818973523	-2.02324345346533
SLC16A5	1.45521607531411	3.51033065598146	3.04780655796757	0.00427770468528251	0.117829444329494	-2.0285062876001
ATP5F1A	-0.566296984443113	7.42440562097194	-3.04579624545177	0.00430048235879046	0.118253817372792	-2.03313531595107
COA3	-0.461533768893955	7.08332956695379	-3.04523029579049	0.00430691542874115	0.118253817372792	-2.03443818512658
MLXIP	0.62185663868444	4.39138212676548	3.04323727274534	0.0043296422411798	0.118687616829014	-2.03902522639736
CACNB1	0.733539641119072	2.23348715449035	3.04103174464392	0.00435492422384546	0.119189962822914	-2.04409938754693
DYNC2H1	0.708681604823941	1.84100123967508	3.04018123263546	0.00436471082483131	0.119267289572304	-2.04605556921332
KLHDC7A	-1.17038199903104	3.43430181071209	-3.0390060543703	0.0043782674279901	0.119447222681138	-2.04875797723201
MRPL2	-0.523742488035666	5.81984992153185	-3.03750199314119	0.00439567593486216	0.119617797929819	-2.05221581579334
EVPL	2.33041681625104	3.15316138010717	3.03695337248642	0.0044020420967315	0.119617797929819	-2.05347685491507
SOAT1	0.786821886718779	5.12797118012873	3.03665871105878	0.00440546492112975	0.119617797929819	-2.05415409969012
CNN3	0.850082611894982	7.28810392071568	3.03227954795616	0.00445663076449207	0.120815593177283	-2.06421471742135
GLP2R	0.591533140755582	0.990327288124374	3.03118668909157	0.00446948679297238	0.120896630806893	-2.06672415366602
HAPLN3	0.967636714054354	3.32541629406028	3.03010924323058	0.00448219575258394	0.120896630806893	-2.06919769732021
PI15	0.676107052574615	1.03341782380836	3.02979444450354	0.00448591537601543	0.120896630806893	-2.06992030175948
ZFPM2	0.603206677597927	1.29253942349557	3.02963119031278	0.00448784551410632	0.120896630806893	-2.07029502670133
ZNF699	0.674516922547853	1.29532985022868	3.02649110099358	0.00452512327351921	0.121436608467346	-2.07750039407671
EGR1	1.46572978771491	7.36899107240656	3.02642374069996	0.00452592613605811	0.121436608467346	-2.07765491515731
OSBPL10	0.755103674297127	2.33462606534489	3.02498554677802	0.00454309995777192	0.121436608467346	-2.08095359340813
ZNF440	0.571155397078875	2.4323079562015	3.02407982917023	0.00455394687191458	0.121436608467346	-2.08303051399751
THAP11	0.373927463051437	5.71980813585228	3.02320017909416	0.00456450497611474	0.121436608467346	-2.08504732072306
TRNAU1AP	0.417431928829841	3.61852465910229	3.02319087561379	0.00456461676550739	0.121436608467346	-2.08506864938176
CHST11	0.987663658873702	3.61655546176889	3.02311074597531	0.00456557969956208	0.121436608467346	-2.08525234873889
COX5B	-0.580860740134147	8.24868493851916	-3.02290778979502	0.00456801952214762	0.121436608467346	-2.08571761888907
HAVCR1	-1.69537474523624	1.65536725517324	-3.02214880277349	0.00457715452914624	0.121436608467346	-2.08745741368035
SCNN1A	2.09671699351089	4.55452028680676	3.02201481314416	0.00457876898791254	0.121436608467346	-2.08776452684352
APBB1	0.865789813542031	4.34283025530967	3.0203990438143	0.00459827993517855	0.121765579798167	-2.09146736881736
DHRSX	-0.531372982530542	5.33969326198326	-3.0192301168313	0.00461244395761606	0.12195216408308	-2.0941454851694
CREB1	0.465398279857242	3.90172713080035	3.01799950740602	0.0046273998378369	0.122159077691309	-2.09696428458125
TAOK3	0.634865125121188	3.84591263743587	3.01633484249824	0.00464770366071657	0.122506318183165	-2.10077627892493
COPS4	0.48322087638993	4.92650695797072	3.0148020784421	0.00466647293879868	0.122812105776402	-2.10428516854236
MAP3K12	0.654653280629846	2.78950996732676	3.01374405110042	0.00467947054452493	0.122830459189529	-2.10670667154794
MFAP5	1.06193925181646	0.938502388411493	3.01357838692938	0.00468150877550707	0.122830459189529	-2.10708578263145
MATN2	1.07028752253537	3.80728056557756	3.01086020803869	0.00471507133177743	0.123322537536702	-2.11330445156461
CTSE	2.66861516600867	3.27537402550126	3.01011733710903	0.00472428327033641	0.123322537536702	-2.11500344000254
DACT2	1.91906415282997	3.24519618653157	3.00971492009131	0.00472928050527708	0.123322537536702	-2.11592369090577
CDC42EP5	1.02738031684502	3.8426353297524	3.009330257143	0.00473406192580762	0.123322537536702	-2.11680327599414
DCLK2	0.61681031260191	2.31167235488447	3.00915407553961	0.00473625341149536	0.123322537536702	-2.11720611819415
COL8A1	1.16975548771177	3.27859908994492	3.00726669744266	0.00475979016518196	0.123622891609415	-2.12152079494978
CCDC88A	0.813200844605265	2.43842196518865	3.00575744921102	0.00477869067258878	0.123622891609415	-2.12496992774132
PGAP1	0.614861022932362	1.77572862693821	3.00571774554121	0.00477918884006565	0.123622891609415	-2.12506065043543
BAP1	0.687143311510729	5.37451180409642	3.00536183317411	0.00478365670806442	0.123622891609415	-2.12587387787884
PLEK2	1.20733907855266	4.93415473527755	3.00534516410866	0.00478386605597631	0.123622891609415	-2.12591196383014
ZNF235	0.475142221145237	1.87244040025147	3.00473694048426	0.00479151068405362	0.12363396468357	-2.12730156771878
HIPK1	0.67285103993455	4.66162219697611	3.00334163449482	0.00480909148823854	0.123791330340698	-2.13048880480081
GPRC5A	1.9529217873134	2.95157382392734	3.00256667496885	0.00481888218296542	0.123791330340698	-2.13225864539134
SULF2	1.18976725723686	6.38135101064686	3.00219861282671	0.00482353878631434	0.123791330340698	-2.1330991284519
RBP1	1.39804129455718	5.22755099129537	3.00177581267457	0.00482889314900896	0.123791330340698	-2.13406453491243
F8	0.63120719142979	1.99407545736351	3.00139377846653	0.00483373606478297	0.123791330340698	-2.13493679094193
ARHGEF1	0.740773168178299	6.20222425607817	3.00075640775495	0.0048418259793525	0.123813439558577	-2.13639188675258
SIRT1	0.626302378953585	4.22679214546926	2.99998491678368	0.00485163529662395	0.12387938530113	-2.13815293774379
OXSR1	0.468578892666355	4.62058426926275	2.99914835272279	0.00486229315630072	0.123966768819792	-2.14006223517306
CYP26B1	1.46102162626815	2.22831512053918	2.9975639549405	0.00488253891149659	0.124068380995914	-2.14367748335542
PBX1	1.0244033643215	2.83178811183601	2.99612796035113	0.0049009569096041	0.124068380995914	-2.14695316130315
ARSL	-1.61811645014764	5.62249592477708	-2.99601458936856	0.00490241378394693	0.124068380995914	-2.14721173591245
IGSF10	0.309238946770407	0.338205286412332	2.99589754245931	0.00490391832372322	0.124068380995914	-2.14747868862098
NDUFS6	-0.688323255427562	7.59860624642235	-2.99586331307191	0.00490435839594387	0.124068380995914	-2.14755675557143
DENND5A	0.602482173151555	4.58757708226969	2.99527923003114	0.00491187342994408	0.124068380995914	-2.14888879462284
DNAH11	0.670501836765889	0.632848192211842	2.99470750655038	0.00491923994327013	0.124068380995914	-2.15019250248241
CNOT6L	0.717679112400188	4.29765978279473	2.99432218874818	0.0049242105338949	0.124068380995914	-2.15107106663794
ITGA4	0.800991453011009	2.00376885828069	2.99342577699488	0.00493579253178056	0.12417758215418	-2.15311472622457
HSPG2	1.06758372540721	5.70276887297874	2.99219115300588	0.00495178636888069	0.12439729597952	-2.15592887401033
RET	-0.708425556232469	0.947551112663871	-2.99111343291662	0.00496578748709539	0.124411402969542	-2.15838483638414
PCDHA10	-0.790267732678108	0.581178128622589	-2.99103015550435	0.00496687092926904	0.124411402969542	-2.15857459193637
TRDMT1	0.379306921296778	1.4152248309964	2.9882419314636	0.00500327456599322	0.124959442396318	-2.16492607248479
SUCLG1	-0.519580513789311	6.32402866248121	-2.98823714517837	0.00500333727215747	0.124959442396318	-2.16493697255013
HELZ2	0.590060143011695	4.38844678535951	2.9864883830588	0.0050262977708219	0.125020721179365	-2.16891884980614
NAXE	-0.535692352689899	7.96160223463334	-2.98633948534035	0.00502825730965852	0.125020721179365	-2.16925782327413
LINC00634	0.850469955000527	0.951008772802758	2.98628264073297	0.00502900559148152	0.125020721179365	-2.16938723043672
MGP	1.16872607016283	7.32238479789119	2.98582913435145	0.00503497914047523	0.125020721179365	-2.17041959018129
TRIM46	1.43362532813442	2.35334455054119	2.98424780426735	0.00505586058156437	0.125357538847963	-2.17401861536134
SLC38A2	0.725818207190836	6.81849347911781	2.9818176237691	0.00508811003670988	0.125407317601102	-2.17954743627031
IFNLR1	0.791629281034453	2.57758818815096	2.98154193252541	0.00509178077133722	0.125407317601102	-2.18017448786188
URM1	-0.483926642363732	6.0458235516111	-2.98137395909206	0.00509401850186868	0.125407317601102	-2.18055652206602
CAPRIN2	0.716497823593358	3.92220010436489	2.98112171772559	0.00509738058256581	0.125407317601102	-2.18113018962154
ATP2C2	1.18368608626779	2.19131275692771	2.98083026664213	0.00510126788313848	0.125407317601102	-2.1817929961621
RPN1	-0.41469466717432	8.47574771939333	-2.98049185186438	0.0051057850739543	0.125407317601102	-2.18256255872754
IL1B	1.34022806167625	2.09200631832845	2.98020046505048	0.00510967754704512	0.125407317601102	-2.18322513824914
KCTD14	1.26367824984142	2.09937436268149	2.97940192590432	0.00512035910183089	0.125407317601102	-2.18504073103619
PDHA1	-0.570722544457076	6.25600305218543	-2.97914913108364	0.00512374495539434	0.125407317601102	-2.18561543757965
PLPP7	0.496258589463292	1.03567138527556	2.97776304408997	0.00514234724129485	0.125535464582851	-2.18876608214912
PHF13	0.470581257468714	4.34172057905048	2.97766727582566	0.00514363486471498	0.125535464582851	-2.18898373686465
ABCB8	-0.40495463596466	4.17912293557317	-2.97689423910709	0.00515403961109274	0.125610470351141	-2.19074048680863
SEMA6B	0.658227877648866	3.35480656893244	2.97324795802554	0.00520338455956581	0.12657077594078	-2.19902321480995
NFATC3	0.461125157262872	3.15761063454945	2.97289255681019	0.00520821788584895	0.12657077594078	-2.19983021383628
CHIC2	0.616081916394645	5.43627207316169	2.97155481974597	0.00522644851311555	0.12683391271276	-2.20286727265844
G3BP2	0.504914934379835	5.66571370290692	2.97015462064583	0.00524559465743467	0.12695441514325	-2.20604529005492
MKRN2	0.526333142649574	4.49756325567756	2.97010795224139	0.00524623392992591	0.12695441514325	-2.20615119789292
SOCS3	1.11751056806915	5.94482361474156	2.96481591051977	0.00531920247278175	0.128037465814753	-2.21815452867585
CRLF3	0.566961449650665	3.65269267226876	2.9644286301611	0.00532457973917797	0.128037465814753	-2.2190324639815
ST6GALNAC6	0.541230453990436	4.89776317930516	2.96410661331507	0.0053290547338294	0.128037465814753	-2.21976240107628
LRRN4	1.35249475305883	2.19679288304395	2.96367240847978	0.00533509437882377	0.128037465814753	-2.2207465691931
SCN4B	0.493113001812098	0.974238020155683	2.96362625095439	0.00533573679299883	0.128037465814753	-2.22085118485112
FILIP1L	1.03351484245314	4.06643856667095	2.96361965844383	0.00533582855260219	0.128037465814753	-2.22086612664567
CDCA4	0.629986240637689	4.03851954169434	2.96151894303731	0.00536514360227331	0.128517115239815	-2.22562637187482
SLC16A2	0.835069792607134	4.12325401769535	2.96095982152143	0.00537297150463724	0.128517115239815	-2.22689301671621
NINJ1	-0.486099865692264	6.44601532852747	-2.96057817347711	0.00537832087941091	0.128517115239815	-2.22775752973691
USP53	0.649081577478011	2.77201699421204	2.95882275660808	0.00540299024604417	0.128771397463863	-2.23173308218404
SERPINB5	1.46924032598719	1.30118491461321	2.95875146826335	0.00540399432536729	0.128771397463863	-2.23189450231031
PMCH	0.506313729285546	0.392041935946334	2.9577450250378	0.00541818857028752	0.128930312187133	-2.23417317708116
HPSE	0.759896540083407	2.31872647424472	2.95235746206703	0.00549476918525141	0.130545577650313	-2.24636339772352
LOX	1.03243534175281	3.00218988151306	2.9519007338888	0.00550130783070834	0.130545577650313	-2.24739622153925
GLIPR1	1.03000918427989	2.99472787086229	2.95028996701748	0.0055244264221684	0.130912860153542	-2.25103798940761
GDF11	0.62605575347316	2.11244160476935	2.94870539755159	0.00554725806580031	0.131272337626183	-2.25461939398787
NOD1	0.48968967101998	2.85116858730777	2.94781195947159	0.00556017043701018	0.131396413927304	-2.25663822442818
NDEL1	0.477736835764173	4.17455361410693	2.94587950198904	0.00558819584312181	0.131750513366747	-2.26100361902928
ETS2	0.599197794482742	6.49884988706258	2.94541808562267	0.00559490711853119	0.131750513366747	-2.2620457043201
KRT15	1.13257170905788	1.71321542651469	2.94519022620967	0.00559822411317292	0.131750513366747	-2.26256027790285
HPN	-1.69037256144475	7.40926871869281	-2.94401868718924	0.00561530762511731	0.131971283321173	-2.26520558944501
COL8A2	1.24066640298843	2.92240407497882	2.94301986724422	0.00562991118942286	0.13210162949769	-2.26746041773222
PAQR7	0.633506058963702	4.26912235998375	2.94258540505136	0.00563627450900668	0.13210162949769	-2.26844107279289
CHRDL1	1.05284381131807	1.45556084002141	2.93876608132979	0.00569250540801157	0.133075026072426	-2.27705828064288
DDX50	0.481428344728482	5.77678447039455	2.93777714775767	0.00570715085068381	0.133075026072426	-2.27928845458035
SERPINF1	1.42168075883565	6.47809770659079	2.93706824783392	0.00571767094750256	0.133075026072426	-2.28088684486962
TWSG1	0.623409389573874	4.31147283263177	2.93594378518595	0.00573439536525692	0.133075026072426	-2.28342175919384
C4orf47	0.71315673764598	1.57156287318215	2.93569958255555	0.00573803351878498	0.133075026072426	-2.2839721980653
SERTAD4	0.705992985015556	0.921551564458858	2.93562407647907	0.00573915885392868	0.133075026072426	-2.28414238521307
MRPS10	-0.408523826342525	6.39492675369976	-2.93562264489212	0.00573918019216143	0.133075026072426	-2.28414561191791
RUBCNL	0.890052921173579	1.66499772253824	2.93526766094108	0.00574447363440098	0.133075026072426	-2.28494569433924
TMEM216	0.544580419001383	4.16517072113415	2.93505076292633	0.00574771022550606	0.133075026072426	-2.28543452305638
C12orf73	-0.390624522349021	3.63808848145009	-2.93399576331271	0.00576347755197749	0.133260001211917	-2.28781190023791
OTUD4	0.653034503695886	4.08646347953231	2.93300936174134	0.00577825638408136	0.133421653138094	-2.2900342410678
ATP5F1E	-0.396254819689553	7.53050134102136	-2.92957586283164	0.00582997694313501	0.134434717317271	-2.2977664065282
AGTPBP1	0.6337491888357	3.2361471308351	2.92748091212405	0.00586174739059109	0.13498564253091	-2.30248156857842
PTDSS1	0.44448765333475	5.50640657589314	2.92662687132885	0.00587474569730371	0.135103379908597	-2.30440321046408
GPR85	0.274621635235736	0.373174073267429	2.92593220748112	0.00588533826807107	0.135165550330914	-2.30596600090489
SMC3	0.575636722852543	5.69726559682027	2.92476081988324	0.00590324075935138	0.135233509756187	-2.308600784398
CPED1	0.769518284930567	1.79909615381707	2.92430249789433	0.00591025926194492	0.135233509756187	-2.30963151122635
DDX60	0.924535159489707	4.01545357945187	2.92376165937779	0.00591855145131208	0.135233509756187	-2.31084768794671
LLGL1	0.559720790866102	4.10575241116078	2.92294079089615	0.00593115794951071	0.135233509756187	-2.31269331061898
ABL2	0.611081760108195	3.71241963777398	2.92259561949954	0.00593646644493524	0.135233509756187	-2.31346929496499
PGM2	0.590401333479909	4.46442672370909	2.9223227821804	0.00594066564699348	0.135233509756187	-2.31408262580314
APBB2	0.717475238435053	3.53189080122623	2.92189456607582	0.00594726188306329	0.135233509756187	-2.3150451756695
XYLT1	0.901612650851948	2.08784995897328	2.92162339081743	0.0059514426169477	0.135233509756187	-2.31565468391266
TASOR	0.521108459515776	4.35212510491819	2.91993904060945	0.00597747221719992	0.135645074830843	-2.31943977182861
RINL	0.891695607018899	3.6057229417308	2.91873226954514	0.00599618704186438	0.135675642570859	-2.32215084537889
TM4SF18	1.06229109280668	3.29232616143949	2.91849351631474	0.00599989617781828	0.135675642570859	-2.32268713826761
CKMT2	-1.32720737102061	2.56732152947857	-2.91811027811775	0.0060058544516952	0.135675642570859	-2.32354792225437
PNMA1	0.657121293537585	5.91149260771734	2.91761983261865	0.00601348759409304	0.135675642570859	-2.32464940489983
COL9A2	1.68442249629965	4.18276122099363	2.91730360579553	0.00601841407540145	0.135675642570859	-2.32535955485967
SNAP91	-1.15530264175119	1.05260851161318	-2.91586481659335	0.00604087673514409	0.136003076351148	-2.3285900653885
ALPK1	0.53264056365153	2.82438088682502	2.91502560853296	0.00605401490260351	0.136117393659249	-2.33047390161535
ADAM23	0.74539876847066	0.996514331560296	2.91452633932469	0.00606184388968696	0.136117393659249	-2.33159449794048
PPFIA2	0.220847004149158	0.201563320143896	2.91191856751823	0.00610289063900194	0.136369864621269	-2.33744572178184
KLF2	0.956250453255599	5.24958201316644	2.91075654032491	0.00612126496064023	0.136369864621269	-2.34005203535752
SERF2	-0.438538030092565	7.79450917324985	-2.90992083329153	0.00613451146637998	0.136369864621269	-2.34192606289138
FPR2	0.473437491852015	0.614424962066691	2.90960695151334	0.00613949363899019	0.136369864621269	-2.34262984314749
MAPK12	-0.987282373499947	3.15921971374986	-2.9091293252272	0.00614708217003531	0.136369864621269	-2.34370068197908
GALNT17	0.456528093767029	0.865070651750915	2.909110419896	0.00614738271899146	0.136369864621269	-2.34374306561089
BMX	0.744659894482104	1.06369062530762	2.90893609398924	0.00615015472786851	0.136369864621269	-2.34413387702842
SLC5A1	2.13994023418521	4.23098272745792	2.90866521976061	0.00615446430631087	0.136369864621269	-2.34474110707805
SLC52A1	0.826465003389845	0.786405611385163	2.9085961863486	0.00615556307278981	0.136369864621269	-2.34489585678357
FBLN2	1.19684724859145	4.33057828683696	2.90822522380697	0.0061614706279938	0.136369864621269	-2.34572739273922
UQCC2	-0.457928333745462	4.65841911166735	-2.9071874310762	0.00617802566181819	0.136369864621269	-2.34805333583781
NEK10	0.523406929177546	0.627515758725536	2.9071300718996	0.00617894187958277	0.136369864621269	-2.34818187715755
DCAF13	0.441752686175939	4.08653246591333	2.90670407340367	0.0061857504868894	0.136369864621269	-2.34913648818621
HELB	0.46248285382838	1.63716418938973	2.90622936315223	0.00619334592565636	0.136369864621269	-2.35020015836854
UPF2	0.501467888990348	4.98941782446224	2.90609288407183	0.00619553123015061	0.136369864621269	-2.35050594416397
FOSL1	1.58718825455806	2.99436782378298	2.90536595497311	0.00620718301085935	0.136369864621269	-2.35213450843042
MRPL39	-0.384603651921032	5.58256720932596	-2.90529018640146	0.00620839866950272	0.136369864621269	-2.35230424142155
ITM2A	1.37198784591463	3.9435243947541	2.90426523460484	0.00622486531650296	0.136423382549363	-2.35460002874552
STARD13	0.806593383373619	3.32298813854996	2.90414744277725	0.00622676035449726	0.136423382549363	-2.35486383952388
RASA4	0.222128696700066	0.394874165567409	2.90341452051983	0.0062385637832675	0.136507424391727	-2.35650517525355
NRP2	0.852364200012818	3.06241393805537	2.90282049662403	0.00624814569221657	0.136521431607026	-2.35783527542587
DENND3	0.51546899022698	3.01607756415427	2.90108250357667	0.00627625969168653	0.136521431607026	-2.361725946949
GALNT5	1.08397785024597	0.878846481585798	2.90079418820475	0.00628093496851196	0.136521431607026	-2.36237123553924
COX4I1	-0.54999100831466	8.2260199499954	-2.90064136245516	0.00628341449034217	0.136521431607026	-2.36271326462883
GJC2	1.14207637401688	2.31999979907087	2.90038607197961	0.00628755849776073	0.136521431607026	-2.36328458921526
FUT2	1.32046757372184	2.55466837801153	2.8998901723465	0.00629561551917105	0.136521431607026	-2.36439429683156
HRH1	0.931908087767005	2.23382988490131	2.89918939181578	0.00630701779789118	0.136521431607026	-2.36596228718588
SEMA3A	0.92215426680359	1.04735930620451	2.89916796125882	0.0063073667955615	0.136521431607026	-2.36601023431043
NHS	0.675926636338511	1.26443736639793	2.89828825297445	0.00632170851743002	0.136521431607026	-2.36797824537676
CDC42EP3	0.765084754951623	2.94171194887002	2.8977355508898	0.00633073474301559	0.136521431607026	-2.36921452282207
COL16A1	0.978292147082222	4.53373548801936	2.89756732091064	0.00633348451789581	0.136521431607026	-2.36959078971332
IL10	0.422985941238617	0.573224359184634	2.89748540201999	0.00633482391452667	0.136521431607026	-2.36977400659678
KIF3A	0.600659656530341	3.27092569343601	2.89689730453585	0.00634444726733426	0.136557054059344	-2.37108923380922
COX17	-0.453998466075261	5.69083926400329	-2.89513454078953	0.00637337444140474	0.1369947021045	-2.37503054183574
SH2D5	-0.911419100556719	1.29119685150202	-2.89433573652682	0.00638652356708218	0.1369947021045	-2.37681609145689
NRIP3	0.595356852804064	0.833503581907041	2.89419952495008	0.00638876828234959	0.1369947021045	-2.37712053282801
CYLD	0.617898529601186	3.82703240420523	2.89315463124805	0.00640601233562036	0.13719276168273	-2.37945565069753
C15orf48	1.3321559856355	4.51354218984194	2.89243879852823	0.0064178509997866	0.137274708089068	-2.38105509552371
COL3A1	1.09995602960112	8.94656473839107	2.89144886496501	0.00643425660313791	0.137325030913129	-2.38326659684845
SFR1	0.505158521881812	3.63238341390886	2.89132969670945	0.00643623415766316	0.137325030913129	-2.38353278696834
CERCAM	0.900339818465338	4.85491079978211	2.89045592427232	0.006450751500109	0.13746358886986	-2.38548436123042
AC092835.2	0.360484547746302	0.484716151337154	2.88974456994631	0.00646259298206758	0.13754485162952	-2.38707291336987
C1QTNF7	0.621814534194539	1.1965850974185	2.88811214944875	0.00648984390816479	0.137658594886231	-2.39071744827421
ZNF185	1.12579487138299	4.53468651460048	2.88807952182028	0.00649038967525401	0.137658594886231	-2.39079028000703
PCDHGA7	-0.902470630402548	1.53097720240681	-2.8879807945355	0.00649204136275459	0.137658594886231	-2.39101065708145
MMP21	0.227256751060586	0.280586365615032	2.88743404420336	0.006501195514395	0.137682302531681	-2.39223102057678
ZNF781	0.315166747955388	0.560151840482717	2.88620556077053	0.00652180792766279	0.137886508016966	-2.39497252831953
BMI1	0.472903392791043	5.15119911451865	2.88590062325998	0.00652693387041144	0.137886508016966	-2.39565292455331
CSF2RA	1.11380765033972	3.0851870147685	2.88471062112272	0.00654697369775911	0.138139532467619	-2.39830772181951
LYRM4	-0.46695159998745	3.67751284580396	-2.88421289500134	0.0065553725629884	0.138146615155818	-2.39941791329714
ATP7A	0.567207876143442	2.80242964985647	2.8809966207019	0.00660988920543939	0.138871841487517	-2.40658912820941
ANAPC11	-0.385251071179472	5.90401467530681	-2.88077983223017	0.00661357905176232	0.138871841487517	-2.40707232114104
KLK1	1.33144184860692	1.07144887882055	2.88074907190023	0.00661410276389506	0.138871841487517	-2.40714088009354
ALG14	-0.480377726795014	2.79079578356637	-2.88015213950554	0.00662427356862009	0.138915151837415	-2.40847124235013
ARID1A	0.584978748428426	4.92698326529192	2.87776396708347	0.00666511098280547	0.139569372208434	-2.41379202119456
CCDC89	0.335485329380439	0.500441727861622	2.87638615760474	0.00668877841190594	0.139569372208434	-2.41686053366914
USH1C	-1.24615853624268	6.51652918604185	-2.87628295028426	0.0066905544269265	0.139569372208434	-2.4170903505858
PCYT1B	0.745945265606947	0.776619498633507	2.87600422805202	0.00669535294829175	0.139569372208434	-2.41771097057124
PCDH1	1.19267718030327	5.49065449655416	2.87528399203262	0.00670776755436547	0.139569372208434	-2.41931452461736
ATP5PO	-0.619524479823573	6.57067201349797	-2.87526022527	0.00670817758565992	0.139569372208434	-2.41936743549754
NDUFB11	-0.419189700917285	8.06910896034293	-2.87446828868878	0.00672185373400031	0.139569372208434	-2.42113033795848
ARHGAP6	0.574195272386953	1.4734694683407	2.87418770385847	0.00672670548021241	0.139569372208434	-2.42175486795263
DNPH1	-0.509464750228157	7.30520014410847	-2.87363182917684	0.00673632709409785	0.139569372208434	-2.42299203390701
YTHDC1	0.444664594299129	5.46311053617606	2.87359685638116	0.00673693286735393	0.139569372208434	-2.42306986525203
DLD	-0.50018710536327	5.89937050377584	-2.8716569862963	0.00677061383391613	0.13993233181603	-2.42738611863312
OSR2	0.610450906123584	0.585315919582333	2.87146983634989	0.00677387154306679	0.13993233181603	-2.42780243847426
PACSIN2	-0.680786920084821	6.97496915768687	-2.87117797046602	0.0067789549645307	0.13993233181603	-2.42845166895994
ZNF385D	0.49882150425912	0.485915743982072	2.86721396086681	0.00684835043755621	0.141014400799141	-2.43726532530775
GATA2	0.950383679334103	2.30699494786676	2.86630454119851	0.00686436454427721	0.141014400799141	-2.43928631046543
SRGAP2B	0.357616095085183	0.779388739613846	2.86570087359127	0.0068750139550046	0.141014400799141	-2.44062761515314
PIANP	0.472593764718829	0.74813790538573	2.86555950621648	0.00687751007523237	0.141014400799141	-2.44094169832658
BRWD3	0.521967004037445	2.72286506596721	2.86509089228965	0.0068857904440048	0.141014400799141	-2.4419827750768
TMEM25	1.0065265243203	2.76396339755694	2.86450236468484	0.00689620288815163	0.141014400799141	-2.44329010737782
UQCRFS1	-0.569926510562923	6.21494616346659	-2.8644208644625	0.00689764598016976	0.141014400799141	-2.44347113600583
ERF	0.456583019294005	6.400503377971	2.86415946136346	0.00690227644704166	0.141014400799141	-2.44405174464038
PKP1	1.37619678935974	1.67643371784624	2.86387800711637	0.00690726534849104	0.141014400799141	-2.44467685355554
MYMK	-0.497881163847011	0.350701696996317	-2.86351634026716	0.00691368100573622	0.141014400799141	-2.44548005987528
MMP28	1.13175772541677	2.76945471393057	2.86118613214064	0.00695515071294331	0.14149247834888	-2.45065362216519
PLEKHM2	0.387658922193578	5.7789768790949	2.86085397877623	0.00696108081157131	0.14149247834888	-2.45139086648751
ALDH1L2	0.587145502089014	1.31716392135935	2.86067588486175	0.00696426235755955	0.14149247834888	-2.45178614065023
SPATA20	-0.789034581412665	6.86411156720867	-2.86034627767123	0.00697015418936873	0.14149247834888	-2.4525176547547
RELA	0.349942812535728	6.25301513444369	2.85958532634135	0.00698377424113721	0.141601188252549	-2.45420627813476
NCCRP1	0.886196606538257	0.961947453444265	2.85892182856409	0.00699567030693476	0.141674727386186	-2.45567842083825
FRMD5	0.951650968418264	1.47835839043883	2.85793511976957	0.00701339637489695	0.141866021359043	-2.45786730882085
NEK1	0.517417868311569	2.58789615710931	2.85705379669047	0.00702926470662768	0.142019330446524	-2.45982202500196
GNB3	0.557339792410811	0.839387439874391	2.85537360731489	0.00705960977200708	0.142464421936157	-2.46354756139818
VWA2	1.49293824110282	1.61310603202912	2.85352964590826	0.00709305358429628	0.142970925952645	-2.46763470501545
MRPS15	-0.578478558014876	6.34731916558119	-2.85269470776323	0.00710824546989355	0.143079332988787	-2.46948481996328
ZNF22	0.661401661300509	5.07805487425324	2.85180975083812	0.00712438065924859	0.143079332988787	-2.47144541130929
KRT14	0.904773191433841	0.718533129541295	2.85141356438152	0.00713161531273377	0.143079332988787	-2.47232302896998
TMEM106A	0.804026436982645	2.84395761882151	2.85140147157109	0.00713183624423183	0.143079332988787	-2.47234981535428
LGALS3BP	-0.716472479502892	9.97088622919971	-2.85023637882582	0.00715315211504254	0.143339128873712	-2.47493025019557
CLMP	1.21389404560529	1.43518805703039	2.84830196637403	0.00718867457598539	0.143882665315838	-2.47921315084463
DNAJC30	-0.490294243094742	4.53788604041793	-2.84748343711094	0.00720375516950804	0.144016262916197	-2.48102488958429
PLAT	1.22837911222042	4.37786719467263	2.84695176294799	0.00721356657458365	0.14404433114492	-2.48220153147022
DMTN	-0.966786423049881	6.37193429559363	-2.84583042352299	0.00723430049703324	0.144084674605387	-2.48468271643716
HMGA2	0.953455790658646	0.756293343378782	2.84562658683512	0.00723807547871681	0.144084674605387	-2.48513368148876
LSM3	-0.340680552882043	4.98028334361908	-2.84512522998857	0.00724736825893159	0.144084674605387	-2.48624279177467
PLAUR	1.03814529153808	4.37357495879093	2.84427924048591	0.00726307417668143	0.144084674605387	-2.48811403465728
ANKRD34A	0.428765555093621	0.918526275536723	2.84362720565837	0.00727520099327873	0.144084674605387	-2.48955603827732
DDT	-0.683223248477108	6.11346243379734	-2.84314701292786	0.0072841439120828	0.144084674605387	-2.49061787682036
EDNRA	0.806821200933313	3.25237724733878	2.84284113831072	0.00728984575324783	0.144084674605387	-2.4912941929971
ACAD10	-0.533598521144707	4.42393169738503	-2.84265464338635	0.00729332427094738	0.144084674605387	-2.4917065282274
CLUH	-0.540524378505688	6.61755565970966	-2.84234094917651	0.00729917881776539	0.144084674605387	-2.49240006046023
SV2A	0.91462058535275	2.10599465793538	2.84231385565933	0.00729968467620822	0.144084674605387	-2.4924599580949
FNDC1	1.17370615707434	3.33779957140208	2.84136232604712	0.00731747131170554	0.14426954658625	-2.49456335402682
BCL2L14	0.747836510441621	0.754364671813368	2.84058728907917	0.00733198873855865	0.144389612710029	-2.49627628836566
HECTD2	0.593887369015647	2.24727689235269	2.83859590602996	0.00736941334434178	0.144943539548272	-2.50067620178441
COQ3	-0.627800107234866	4.01515096697178	-2.83819143182464	0.00737703650768068	0.144943539548272	-2.50156964790295
GDPD1	0.683140191273931	2.64767663083431	2.83750149050933	0.00739005689644952	0.145033041015887	-2.50309348515945
CHSY3	0.587731363618164	1.40663480520789	2.83617724769704	0.00741510781008754	0.145262489906704	-2.50601763725487
DYNC1LI1	0.443805195230719	4.06039382320311	2.83598741783392	0.00741870534456113	0.145262489906704	-2.50643674539089
PLAGL1	0.940727139222013	2.0418254420424	2.83358672042374	0.00746434271138041	0.145805543884033	-2.51173554843711
AACS	-0.555107480979529	3.70659627698452	-2.83318774645989	0.00747195258245235	0.145805543884033	-2.51261589528812
TIMM13	-0.474563826651692	7.00413073050547	-2.83318681683549	0.00747197032219582	0.145805543884033	-2.51261794644101
CTSG	1.02544308501515	0.855900276396238	2.83057601466867	0.00752194692336703	0.146188147101836	-2.51837687950893
SSTR2	0.446061365320558	0.94010177350147	2.83045970292795	0.00752418063592187	0.146188147101836	-2.5186333655065
DNAH2	0.514935030978216	0.787098218923567	2.82975390130395	0.00753774851254918	0.146188147101836	-2.52018963266709
MTMR8	0.347869471429424	1.00977646660021	2.82962763793731	0.00754017812564812	0.146188147101836	-2.52046801379036
FLNB	0.733562669724336	6.01664011253536	2.8293326848113	0.00754585658754805	0.146188147101836	-2.52111828665476
PRX	0.723022325945558	2.85600335063594	2.82888196631336	0.00755454156939478	0.146188147101836	-2.52211188982783
MAP4K4	0.594122896144384	5.79497347410808	2.82818935721341	0.00756790577793758	0.146188147101836	-2.52363854880091
TNFSF4	0.914330595812435	2.10121564060931	2.82815180464605	0.00756863100223164	0.146188147101836	-2.52372131616819
TIFA	0.533199431023486	3.43038576224556	2.82735382299633	0.00758405716278984	0.146188147101836	-2.52547994062782
S100A8	1.0601734559247	3.0998370950429	2.82714178833499	0.00758816103772538	0.146188147101836	-2.52594718011916
ADTRP	1.18771596114009	1.27756966879631	2.82644552647806	0.0076016515863177	0.146188147101836	-2.52748131142277
USP3	-0.396062760473485	4.63683172810785	-2.82628048767802	0.00760485260628421	0.146188147101836	-2.52784492109903
GNG2	0.719566471477686	2.65743084457729	2.82618677519786	0.00760667077232842	0.146188147101836	-2.52805138048005
ITGBL1	1.16118680310563	2.27984351306831	2.82595867885328	0.00761109788755016	0.146188147101836	-2.52855388544545
PPIF	-0.655350318613536	6.89645118499244	-2.82522465100261	0.00762536094051164	0.146188147101836	-2.53017080809189
CCL18	1.63567558134882	3.16517221591314	2.8249717410185	0.0076302810647625	0.146188147101836	-2.53072786064567
NSG1	0.498247429452848	0.674352871119764	2.82464558088917	0.00763663057585615	0.146188147101836	-2.53144620679561
SLC16A3	1.13473454027514	4.89157372600226	2.82373433296047	0.00765439640884605	0.146364702759776	-2.53345290055387
LRRC8E	0.513889277611853	1.12270986861647	2.82266664515963	0.00767526129074687	0.146584605524297	-2.5358035910602
NUP54	0.410948574007967	4.79933133607047	2.82170601086499	0.00769407946992826	0.146584605524297	-2.53791811929241
NDUFV1	-0.489469990092173	7.54077827006601	-2.8214582242863	0.00769894042266076	0.146584605524297	-2.5384634702626
VPS13B	0.715340699420745	3.31551747818432	2.82139815013987	0.00770011935865682	0.146584605524297	-2.53859568241359
MFAP2	1.10875151747094	3.69178480470382	2.82043834011683	0.00771897818672269	0.146780525275383	-2.54070781332091
GNPTG	-0.311123233971414	6.3192551328937	-2.81958712651053	0.00773573930946022	0.146797805993761	-2.54258060063248
IL27RA	0.973361361663911	4.26375235627401	2.81952199414178	0.00773702321907234	0.146797805993761	-2.54272388651959
NLRP1	0.813015940522805	2.48507567376229	2.81741253184105	0.00777871325480966	0.147205205502765	-2.54736343107818
VAV3	1.54050771154685	3.88279846027485	2.81717648549909	0.0077833913363942	0.147205205502765	-2.54788245781358
UST	1.05791964282235	1.77457390987771	2.81685787827397	0.00778970981222949	0.147205205502765	-2.54858297981555
CDC14A	0.614889617813927	1.69362913835076	2.8166989710497	0.00779286297735412	0.147205205502765	-2.54893235106242
PPARGC1A	-1.23083939716679	3.66883475321274	-2.81600668932056	0.00780661368719025	0.1473025465888	-2.55045425071259
ZNF664	-0.6439041925209	6.78169928855682	-2.81482915758599	0.00783005486612471	0.147507473030183	-2.55304238640067
SNTB2	0.488851590388171	3.54895000456845	2.8139919653506	0.00784676080833224	0.147507473030183	-2.55488207342956
GATA6	0.946788374760493	4.64383786476119	2.81324120691299	0.00786177025728911	0.147507473030183	-2.55653154002395
KCTD5	0.412772241026556	5.34452268663201	2.81320745141495	0.00786244573875878	0.147507473030183	-2.55660569674717
HCAR2	0.712415562218437	0.737299523091257	2.81196955073906	0.00788725480209836	0.147507473030183	-2.55932483529356
SMG1	0.571545039106057	4.00507646661759	2.81184614951553	0.00788973191331373	0.147507473030183	-2.55959585460626
TAF3	0.480740653331791	4.08775058744956	2.81135189128183	0.00789966074795929	0.147507473030183	-2.5606812932762
NDUFA2	-0.465419048234176	7.23203773906954	-2.81105875866011	0.0079055548037692	0.147507473030183	-2.56132498517809
SESN3	0.936983148150109	2.82450801889916	2.81042062878473	0.00791839994930316	0.147507473030183	-2.56272611579461
ACTA2	0.845113126358112	7.65757057145638	2.81025748181566	0.00792168711609866	0.147507473030183	-2.56308430326284
MOB1B	0.596469836465424	3.65153038484991	2.809969026403	0.00792750217444224	0.147507473030183	-2.56371757273526
SNCAIP	0.820506935191457	1.1162087489795	2.80980586016343	0.00793079325360172	0.147507473030183	-2.56407576701294
FOXC2	0.806428238223426	1.7848792434653	2.80908921828958	0.00794526308372907	0.147507473030183	-2.5656488389455
SCRG1	0.230257418331214	0.23312801681096	2.80868771536028	0.00795338064958992	0.147507473030183	-2.56653005379007
ABRAXAS1	0.58732760377885	2.06764022044237	2.80777914060796	0.00797177872817703	0.147507473030183	-2.56852389814959
UCK1	-0.406413535131966	5.42287173153708	-2.80769866083806	0.00797341030570582	0.147507473030183	-2.56870048978002
SDSL	-0.804364405162636	5.31798963857104	-2.80725419571858	0.00798242661827911	0.147507473030183	-2.56967569499541
OSBPL8	0.531505661031491	4.31833530847915	2.80708541861693	0.00798585287966235	0.147507473030183	-2.57004598550028
BANK1	1.2160542590121	1.36453026870306	2.8070715299622	0.0079861348875016	0.147507473030183	-2.57007645606548
DEFB124	0.345984994370121	0.250201810470733	2.80660628338867	0.00799558704280614	0.147507473030183	-2.57109711496877
TUBA1A	0.9956239250627	6.82015059757415	2.80647408150245	0.00799827481731393	0.147507473030183	-2.57138712068479
COL10A1	1.63144838279734	3.64380913493217	2.80574133032717	0.00801318753995887	0.147623593679694	-2.57299437315094
CPXM1	0.91495063740876	3.4029925850846	2.80522589027049	0.00802369314145361	0.147658361538695	-2.57412480941549
ROBO2	0.462139036563172	0.469559819465307	2.80435371674623	0.00804149886842187	0.147731167538342	-2.57603732267525
MSANTD2	0.540374090140024	3.30623291314107	2.80380909431732	0.0080526362012357	0.147731167538342	-2.57723139131116
SLC4A7	0.9225460803538	2.70804680891116	2.80247159637194	0.0080800486010197	0.147731167538342	-2.58016320779784
LRRK1	0.71973875440736	2.26957806964469	2.80216658412814	0.00808631208183135	0.147731167538342	-2.58083167830444
GPR132	0.940122688704688	2.46300116845435	2.80145828709197	0.00810087454966301	0.147731167538342	-2.58238382167705
ZNF284	0.549776182858369	1.7931717733575	2.80144021056191	0.00810124651976761	0.147731167538342	-2.58242343093025
FUT8	0.903292159759076	3.17968416270564	2.80124269951421	0.00810531184412789	0.147731167538342	-2.58285620640485
BMPR2	0.616744645841725	4.71400801877459	2.80113027233369	0.00810762675602054	0.147731167538342	-2.58310254230248
VWA1	0.593848060216524	6.2918872600893	2.80062140931072	0.00811811211856238	0.147731167538342	-2.5842174206437
SEPTIN6	0.906425965962919	4.7432249561174	2.80053993645295	0.00811979207855396	0.147731167538342	-2.58439590954415
BAIAP3	1.05662058036681	3.46291984237866	2.80004214017167	0.00813006361484159	0.147731167538342	-2.58548640061879
FCRLB	0.585570620655224	1.43651968861857	2.79999094312278	0.00813112070207533	0.147731167538342	-2.58559854797686
LONP1	-0.326488507198647	6.40009932725179	-2.79950420715296	0.00814117694664124	0.147757187104666	-2.58666468183869
CCN1	1.33189899544987	7.4018279858645	2.79714775737234	0.0081900266569542	0.148453729382646	-2.591824565443
HNRNPH3	0.340922738169533	6.24333381876554	2.79681797606025	0.00819688484188309	0.148453729382646	-2.59254646805
TRAF3	0.603039499078727	3.81243447189027	2.79535280323787	0.00822741956391833	0.148849397453656	-2.5957531437761
CDC42EP2	0.841635520134953	3.53740535201074	2.79356434178963	0.0082648353762807	0.148937662080243	-2.59966595648605
UBP1	0.471237027536115	4.49232880888207	2.79354544797511	0.00826523149243902	0.148937662080243	-2.59970728425882
S100A9	1.42890591726919	5.96875346639215	2.79351380496944	0.00826589493995874	0.148937662080243	-2.59977649884798
C8orf37	0.575342037304023	2.30741410385161	2.79345774889263	0.00826707036936386	0.148937662080243	-2.59989911237538
NBL1	1.11070133861446	3.99211148964722	2.79208526669062	0.00829589832054264	0.149300027233043	-2.60290071704665
TBC1D1	0.540828851405561	4.76674290230398	2.79090409678519	0.00832078285112255	0.149590737238492	-2.60548319052369
NFKBIL1	-0.566674942778668	6.37039867189764	-2.78929393737359	0.00835481721357791	0.149914353296342	-2.60900250024778
RRM2B	0.656627490279936	4.82353519745521	2.78922469895577	0.00835628362796983	0.149914353296342	-2.60915380568656
RABGAP1L	0.783692931023908	3.78192134443155	2.78876159493882	0.00836609796700792	0.149933427268564	-2.61016575834911
FOXA2	-1.01694492282765	5.09512992205673	-2.78770809376401	0.00838846431222821	0.15013079195378	-2.61246742948888
FOS	1.37795670240861	6.74016267220166	2.78711226179668	0.00840113875927864	0.15013079195378	-2.61376895348813
SERPINI1	0.792041704803492	2.69620592867314	2.7867600834219	0.00840863862816958	0.15013079195378	-2.61453816386967
SPARC	0.884630568475869	9.1915675238715	2.78593074772271	0.00842632451177338	0.15013079195378	-2.61634931857033
SPRY1	0.774210525790733	4.81981474637264	2.78590467165268	0.00842688115471742	0.15013079195378	-2.61640625967039
EHD3	0.715845543010924	3.2762048654304	2.78577327064879	0.00842968667831297	0.15013079195378	-2.61669318887945
TNNC1	0.9848762352378	1.58980342105896	2.78472348279365	0.0084521317981564	0.150349076097485	-2.61898521903123
TESK2	0.758509515713592	2.58242319174551	2.78437971192003	0.00845949392155346	0.150349076097485	-2.61973566639491
FLNA	0.905462979309428	8.71013236398581	2.78377430150271	0.00847247378098755	0.150423723616228	-2.62105712927009
FCHSD2	0.657014821220621	4.72692122038535	2.78319494916723	0.00848491232319095	0.15048861576939	-2.62232154619098
ADAM19	0.976492721754942	3.19462003460678	2.78220709290991	0.00850616055777802	0.150617852291386	-2.62447713112128
ZNF219	-0.503056376485461	4.85991378569915	-2.78203899475626	0.00850978118356749	0.150617852291386	-2.62484388788542
AHR	0.760004189143664	5.06348938086927	2.78010354621756	0.00855157183846929	0.151201321267796	-2.62906565707487
PRCP	0.662156002502185	4.38452705071816	2.77966321644562	0.00856110618191607	0.151213847644091	-2.63002588704196
RCAN3	0.506156088037685	3.46365536137466	2.77893308237445	0.00857693739175414	0.151332482304223	-2.63161788608093
EPHA2	0.771585165106968	5.69703280302278	2.77853923212096	0.00858548840248089	0.151332482304223	-2.63247653680361
MAMDC2	0.625719289090436	1.09401179230134	2.77760743510054	0.00860575055655935	0.151494764530457	-2.63450768725322
UGT3A2	1.39680608331128	1.10320470738169	2.77730302556294	0.00861237965637453	0.151494764530457	-2.63517115334596
ECHS1	-0.580099937750138	8.57547205292052	-2.77624134538478	0.00863553698643072	0.151746313013864	-2.63748474930496
PKP2	0.867898976215716	3.42760158707986	2.77523663225601	0.00865750511311553	0.151955828597722	-2.63967369496311
RNF157	1.29336899345802	2.87596596975694	2.77488533943394	0.00866519842059037	0.151955828597722	-2.64043893189811
RASA2	0.550088624045677	3.69944268243002	2.77385282030535	0.0086878474214408	0.15219722890751	-2.64268776436533
RHBDD2	-0.392629758366133	7.45397786919359	-2.77192421349772	0.00873030032940527	0.152767823869891	-2.64688687981305
MALSU1	-0.331842458678759	4.56467368828029	-2.77146345403294	0.00874047119283642	0.152767823869891	-2.64788981156359
OLFM4	2.68459149395865	2.58820700845599	2.77116033272107	0.00874716834275161	0.152767823869891	-2.6485495566393
KDM6B	0.598176200952766	5.03503298495979	2.76950292398952	0.00878387156599528	0.153252618676372	-2.65215611687419
CAVIN3	1.01372695204005	4.96194520289349	2.76839565526393	0.00880847175121237	0.153452517543196	-2.65456480711728
SCLT1	0.409541962944843	2.07662606547122	2.76691353783738	0.00884150026782559	0.153452517543196	-2.65778797820486
MMP3	0.678259022120097	0.465230125654068	2.76668011644527	0.00884671247789225	0.153452517543196	-2.65829550278804
PRSS53	0.462458016209419	1.41121281145485	2.76666533869539	0.00884704255555791	0.153452517543196	-2.65832763292201
ATP5PB	-0.434003864660519	7.31952445549392	-2.76662585132066	0.00884792460669207	0.153452517543196	-2.65841348678039
MELTF	1.15233607351464	5.07312884934724	2.76657465589828	0.00884906830868371	0.153452517543196	-2.65852479525417
ERFE	-0.71572659995329	1.57705091717725	-2.76435383433578	0.00889881387136635	0.153768888760362	-2.66335203628079
FAM83B	1.21859040353258	2.59702203675332	2.76322970977255	0.00892409286619232	0.153768888760362	-2.66579453894601
SSC5D	0.662137048817451	2.74535079178058	2.7630949646462	0.00892712745480312	0.153768888760362	-2.6660872719128
ATXN1	0.52255330331807	3.1136257392973	2.76306918024675	0.00892770825342033	0.153768888760362	-2.66614328734293
RNF24	0.623114572000412	3.77621186791052	2.762960480057	0.00893015713272641	0.153768888760362	-2.6663794299354
CCDC66	0.402380880151619	2.19396670337495	2.76228292702246	0.00894543564323586	0.153768888760362	-2.66785122909208
EGR4	0.697868541076809	0.815960279466698	2.76212320037852	0.00894904094491956	0.153768888760362	-2.66819815866853
NAV3	0.635024744515029	0.997201896914452	2.76189925932439	0.00895409795028642	0.153768888760362	-2.66868454207464
TIMM21	-0.414757867332793	3.89538174698004	-2.76178246637054	0.00895673640659046	0.153768888760362	-2.66893819791271
CCDC102B	0.469031629068413	2.23807796109196	2.76119853475614	0.00896993878602928	0.153768888760362	-2.6702063041187
ARHGEF2	0.782611148355574	4.83215322766452	2.76075768966175	0.00897991804190959	0.153768888760362	-2.67116356225047
SLC1A5	1.06002431258087	6.32078151480738	2.76045970317414	0.00898666930401941	0.153768888760362	-2.67181056055055
VDR	0.991653106202706	2.88146303704922	2.76035010976692	0.00898915346864254	0.153768888760362	-2.67204850241882
EHD2	0.791347053497241	6.05921962182466	2.76018212208984	0.00899296250148154	0.153768888760362	-2.67241321450134
SPIDR	0.387568899413654	4.57937753875216	2.75968706894144	0.00900419630300944	0.153786363025826	-2.67348792575229
SLC28A1	-1.31614316801671	3.43942348384693	-2.75933062968182	0.00901229274051262	0.153786363025826	-2.67426164503826
NDP	1.01557731459756	0.737134435278742	2.75895147614873	0.00902091255710942	0.153786363025826	-2.67508460107332
SRP72	0.400266483546854	6.14019127924351	2.75817259705797	0.00903864393475751	0.153935473692048	-2.67677494200243
CLIC4	0.819066435973401	5.90126278772865	2.75767212614711	0.00905005437438494	0.153976744385638	-2.67786091696279
CDKN2D	0.76147644788346	4.13625761044055	2.7566399623338	0.00907362939904562	0.154026553503649	-2.6801002244877
RHOJ	0.854814569714546	3.49178382313701	2.75642069113165	0.00907864498583277	0.154026553503649	-2.68057587146106
KLHDC1	0.588288424426002	1.65996574076908	2.75636356601192	0.00907995208303773	0.154026553503649	-2.68069978437562
ATP8B2	0.821613026456513	3.36480187332245	2.75499393002263	0.00911134356869	0.154217378188036	-2.68367024574024
C1QTNF1	0.844914079079436	5.25113730667363	2.75460064023845	0.00912037623232208	0.154217378188036	-2.68452303950158
NECAP2	0.442290852832599	5.22004316937833	2.75441851791362	0.00912456184423036	0.154217378188036	-2.68491792028038
ABCC9	0.778582726635491	1.27344019544706	2.75430350394994	0.00912720606330875	0.154217378188036	-2.68516728708458
THBS2	1.21458991396537	6.06592999758305	2.75369603499393	0.00914118384788864	0.154301382133868	-2.68648425838198
PCDHGA10	-1.05563263086646	1.52184694822124	-2.75322216499796	0.00915210134835311	0.154333614568242	-2.68751146489198
NOC3L	0.481961104892262	4.06161168189449	2.7521966707064	0.0091757692364497	0.154580584393405	-2.68973404460143
NEDD9	0.792701547300673	4.31237164461135	2.75139005486896	0.00919442547599414	0.15474272267211	-2.69148187711631
TSHZ1	0.656824805090411	3.76726897418205	2.75063556735822	0.00921190794059812	0.154884807405562	-2.69311646212999
DAPP1	0.999703778779492	1.73857226125987	2.7499002045306	0.00922897698366805	0.155019669275671	-2.69470934198634
STK10	0.565564335858097	3.97303944522406	2.7490870904162	0.00924788498202818	0.155135644848825	-2.69647032747992
GTF3C5	-0.394208099859216	5.80931537291935	-2.74879214561248	0.00925475246355977	0.155135644848825	-2.69710901709363
SLC9A8	0.424580544134942	4.40977754260569	2.74843623164016	0.00926304585772184	0.155135644848825	-2.69787967514967
MRPL41	-0.678011960763913	6.83346776119671	-2.74663462235461	0.00930513243349212	0.155430013028475	-2.70177972150277
CARD6	1.04625718811997	2.95340819266205	2.74659124730011	0.00930614788514867	0.155430013028475	-2.70187359806669
CSRNP2	0.48198880492878	4.55488989521628	2.74651905148509	0.00930783828676911	0.155430013028475	-2.70202984928396
CFAP300	0.711384841415994	1.07328276837168	2.74566263384337	0.00932791232893792	0.155473911587039	-2.70388317030995
ZFP36	0.934031659985679	8.51666383422012	2.74563263632195	0.00932861618580959	0.155473911587039	-2.70394807949795
POLR2B	0.468470533676679	5.73011691423952	2.74467372937069	0.00935114183440593	0.155639637781631	-2.70602274407259
VWF	1.40913436996512	4.16740813496681	2.74433767203283	0.00935904809507178	0.155639637781631	-2.70674972015417
ADAMTS4	0.898781947694175	3.17504368201592	2.74347106278276	0.00937946506013377	0.155639637781631	-2.70862415330056
GPR1	0.626879537687491	0.640572584419374	2.74308139835049	0.00938865887469678	0.155639637781631	-2.70946685640251
TPRA1	-0.331890997273161	5.30705190301068	-2.74272322912563	0.00939711696820664	0.155639637781631	-2.71024138006513
SCHIP1	0.298397141413959	0.509712664273859	2.74229051882659	0.00940734477436807	0.155639637781631	-2.71117700995736
FGFBP3	0.486283337940197	1.4372124502276	2.74170492344719	0.00942120273151938	0.155639637781631	-2.71244306776558
CFAP45	0.795133804278683	1.81679760263309	2.74162787103337	0.00942302756707407	0.155639637781631	-2.71260964243934
N4BP1	0.343833587166884	4.42983745162005	2.74094944943369	0.00943910883036892	0.155639637781631	-2.71407615085505
TMEM63A	0.850072265630815	5.82289926049889	2.74040784906306	0.00945196518438841	0.155639637781631	-2.71524673525994
HNF1A	-0.891646174800792	3.45265870475664	-2.74035284597563	0.00945327174113834	0.155639637781631	-2.71536560763921
DOK1	0.481324414293258	4.35820506526965	2.74034374358702	0.00945348797767203	0.155639637781631	-2.71538527952743
HECA	0.661185414935991	4.2550163768577	2.74002709566758	0.00946101313231421	0.155639637781631	-2.71606958653561
FOSB	1.67052034998975	3.51937673466509	2.73982836647964	0.00946573878296034	0.155639637781631	-2.71649903412956
FNDC11	0.527379559778359	0.882116742624407	2.73763334991443	0.00951808086664787	0.156350220027112	-2.72124108555912
SETD2	0.431035697550438	4.57880089448096	2.7367914304164	0.0095382283877397	0.156531098627533	-2.72305930618162
NALCN	0.929927898843617	2.14414534584112	2.73623618249117	0.00955153738813271	0.156599512029548	-2.72425823324358
MRPS12	-0.502270644751749	6.32620022309487	-2.73479876873206	0.00958607157663533	0.156833201748472	-2.72736127371504
F13A1	1.21119345580093	3.04797877044837	2.73398194902137	0.00960574747110618	0.156833201748472	-2.72912413623847
ITPKC	0.553700266389979	6.3784586087941	2.73385960248502	0.00960869783203546	0.156833201748472	-2.72938815612511
ADAM33	0.635752645168417	1.03739153375451	2.73324171618227	0.00962361088689815	0.156833201748472	-2.73072142043956
VEGFC	0.807683096077779	3.4228472816571	2.73298664263487	0.00962977350283471	0.156833201748472	-2.73127175798249
SERPINE2	1.36185068158412	5.00049784599598	2.73294465221115	0.00963078834900353	0.156833201748472	-2.73136235189371
DLG4	0.640807946283137	2.88124196255145	2.73255453211126	0.00964022171955392	0.156833201748472	-2.7322039898385
CTB-60B18.10	0.656359080738477	0.855778550617291	2.73199132802981	0.00965385550953914	0.156833201748472	-2.73341890157587
CEP164	0.393081741125337	3.58861980578672	2.73178433992009	0.00965887068036143	0.156833201748472	-2.73386536460882
NEK7	0.74622428511696	5.39279094768749	2.73160884901891	0.00966312459109724	0.156833201748472	-2.73424387292412
F2RL2	0.726243444079987	1.39938516277403	2.73146700585892	0.00966656414919223	0.156833201748472	-2.73454979668896
AP4B1	0.481073975132059	3.6000128085264	2.73109306397041	0.00967563732260172	0.156833201748472	-2.73535625685122
OR2H2	-0.535426478006309	0.729055095029021	-2.72987051162406	0.0097053560303581	0.157166223882916	-2.73799238007855
TWIST1	0.846717952185666	1.89821520647589	2.72915198453847	0.00972286202474491	0.157301034060391	-2.73954135143252
FBXL14	0.637700114362595	4.42049878433835	2.72814043284626	0.00974755686236636	0.157402772259374	-2.741721574416
C11orf96	0.92752678138593	4.81703993169705	2.72800221004567	0.00975093578856675	0.157402772259374	-2.74201944965429
PPP1R37	-0.590237585016262	5.31957875408396	-2.72752040869944	0.00976272216554945	0.157402772259374	-2.74305767438991
DUSP11	0.342452064877381	4.38858855495024	2.72739064056277	0.00976589896175302	0.157402772259374	-2.74333728941255
NT5DC2	0.68150224027907	4.91208506454547	2.72693373751775	0.00977709183901088	0.157435069997907	-2.7443217238683
CNNM4	0.665758863774203	4.97623368160412	2.72545835688116	0.00981331597033158	0.157766978207455	-2.74749983467621
FASTK	-0.379808261166885	6.72357772045588	-2.72534432663209	0.00981612086436393	0.157766978207455	-2.74774542120556
USP48	0.344155017878061	4.02895178915407	2.723296192302	0.00986662731674358	0.158407322317237	-2.75215536775777
HOXB4	0.671625790576201	1.84155610321936	2.72297967632967	0.00987445399140892	0.158407322317237	-2.75283668691033
COX6B1	-0.547037875561569	9.67663443446418	-2.72196084196007	0.0098996864286163	0.158663543107094	-2.75502944529639
TRPS1	0.758825813878238	1.61544712595188	2.72089648814284	0.00992611007211685	0.158902284056177	-2.75731961373178
EPHA3	0.85771631283933	2.81529862033746	2.72061409458166	0.0099331317471643	0.158902284056177	-2.75792714377701
HEY1	1.03918934007397	3.40135659341792	2.71978775264782	0.00995370509580813	0.159030626462292	-2.75970467155671
RAB11FIP2	0.569643433536946	3.43168797780216	2.71954650753908	0.00995971879962875	0.159030626462292	-2.76022354426528
NCOA1	0.46682739435277	4.4183441624637	2.71849405527654	0.00998599353360763	0.159301701314059	-2.7624868274368
ITM2C	0.547181051750919	7.37907679344893	2.71806136220871	0.00999681446132709	0.15932597410783	-2.76341716558136
FAM110A	0.817498496973765	4.42136723883837	2.71704085888833	0.0100223786217956	0.159460087191633	-2.76561098713028
PARL	-0.331304094760479	6.45076616215906	-2.71696251225782	0.0100243437511005	0.159460087191633	-2.76577939066785
TMEM150C	0.877009770112059	3.89730188057564	2.71661156075882	0.0100331508779887	0.159460087191633	-2.76653371151039
CLIC2	0.769172397410379	2.86944875641881	2.71581266531512	0.0100532259225618	0.159631065552596	-2.76825059303362
TRIM26	-0.450632875555579	6.40628740338449	-2.71391013865459	0.010101183632873	0.160000247183869	-2.77233795694523
BCL2A1	1.20235902270545	3.16044729323133	2.71388839813304	0.0101017328782592	0.160000247183869	-2.77238465343831
CPE	1.45466974943091	4.90506386999451	2.71337267393133	0.0101147700872618	0.160000247183869	-2.77349230806036
TP53RK	0.419423054871592	4.09898754670348	2.71281743165852	0.0101288237284417	0.160000247183869	-2.77468468797159
PTCH2	0.64636619620522	1.42841511946412	2.71246629851942	0.0101377205408649	0.160000247183869	-2.77543866413519
PLSCR4	0.83548879325904	4.43742912758168	2.71246581081561	0.0101377329030646	0.160000247183869	-2.77543971132153
C5orf58	0.221227271337028	0.348549130906704	2.7121728915897	0.0101451602751833	0.160000247183869	-2.77606863898017
PHACTR2	0.759858882135715	2.80969985288956	2.71193539870694	0.0101511859387653	0.160000247183869	-2.77657852873958
TIGD4	0.318735014750554	0.603127377555029	2.71087013345102	0.0101782546636766	0.160001267090303	-2.77886526882099
KRT34	0.489403427100808	0.296593325860109	2.71086268883845	0.0101784440688514	0.160001267090303	-2.77888124769762
F2R	0.810131379849667	5.42136679961142	2.7108303457151	0.0101792669776706	0.160001267090303	-2.77895066761024
SELENOM	0.86434768647801	6.05094478652353	2.71030810765037	0.0101925628657272	0.160063409329518	-2.78007150403495
TLR5	1.17183816396086	3.28135798794617	2.70978808075196	0.0102058184541149	0.16008686483184	-2.78118745765628
CPA4	0.810663754752621	0.745917613454554	2.70926832116282	0.0102190831950961	0.16008686483184	-2.78230270084663
CD109	0.979667089081081	2.26956820246402	2.70903424120261	0.0102250623479357	0.16008686483184	-2.78280491930842
PDZD7	0.576442694442807	1.1596859655734	2.7084269298195	0.0102405901519328	0.16008686483184	-2.78410777624243
RNFT1	0.679302086878857	3.60948789725368	2.70838310635317	0.0102417114801916	0.16008686483184	-2.78420178290777
ARSK	0.507880755331076	2.7315589433491	2.70805466309019	0.0102501191105194	0.16008686483184	-2.78490630268265
LGALS1	0.961241629723974	9.69974683741993	2.70645312621615	0.0102912076579536	0.160280776610382	-2.78834085983992
TSPAN13	1.31703353724471	5.33439262839516	2.70616811872971	0.0102985357045136	0.160280776610382	-2.788951933019
PRELP	1.13726821489275	4.86142832410962	2.70605871930969	0.0103013498412586	0.160280776610382	-2.78918648100955
MYEOV	2.00137485459815	3.1403674162089	2.70593990797816	0.010304406892627	0.160280776610382	-2.78944120088719
SMLR1	-1.30826551777287	2.22892704840907	-2.70574940124215	0.0103093104432756	0.160280776610382	-2.78984961375796
P4HB	-0.637634456358596	9.94177627586837	-2.70413027603135	0.0103510733133381	0.160784169607817	-2.79331998960892
COL4A6	0.40890552706882	0.476169581535883	2.70351882506288	0.0103668855003241	0.160883921446606	-2.79463020592024
CHD6	0.587754605288963	3.7345161887221	2.70294747260331	0.01038168096105	0.160898877859034	-2.79585432762253
PER2	0.619088646395846	3.74024348169567	2.7025142418796	0.0103929127293828	0.160898877859034	-2.79678241320775
KATNAL2	-0.746763754102432	2.06132037176993	-2.70219372295142	0.0104012296213591	0.160898877859034	-2.79746898134542
DISP1	0.660663145668702	3.00367242756382	2.70203255699958	0.0104054139186254	0.160898877859034	-2.79781418743593
PPIB	-0.422717789397872	9.21639890745116	-2.70062091489457	0.0104421306182334	0.161321031453736	-2.80083726094415
APOBEC3D	0.985340665892216	3.17723097302288	2.69967107714749	0.0104669033362348	0.161475869204455	-2.80287079646049
COASY	-0.340092342801893	6.60193039523284	-2.6995140966511	0.0104710027832924	0.161475869204455	-2.80320683642386
HK1	0.864609677795797	5.60737269535196	2.69906261383362	0.0104828012652843	0.16151244071773	-2.80417323226522
ANKRD36C	0.39875078778495	1.08425774911554	2.69747728891291	0.0105243277561116	0.161863754302976	-2.80756578753936
FMNL1	0.892918006956386	3.97176017141336	2.69683329619844	0.010541240179574	0.161863754302976	-2.80894355016556
ROR2	0.666016181478308	1.54772486058693	2.69680823737776	0.010541898778455	0.161863754302976	-2.80899715691603
MTSS1	0.710463309673026	4.35145346081904	2.69675139506836	0.0105433928560159	0.161863754302976	-2.80911875488829
SLC2A4RG	-0.43307969844834	7.04515493463139	-2.69192489473316	0.0106709731895616	0.163576493223396	-2.81943767292856
MEOX2	0.59879751589376	0.763663744317853	2.69180911128929	0.0106740512124997	0.163576493223396	-2.81968506859206
GJA3	0.455179483013327	0.547351011709426	2.69118592271582	0.0106906323753494	0.163684186315337	-2.82101652437011
VAV1	1.00791740900372	3.24225799371042	2.690634534771	0.0107053230225151	0.163762767272099	-2.82219441115259
RP11-434D12.1	0.324901824096843	0.93211965633888	2.68909106693883	0.0107465451310339	0.164208555987216	-2.82549077416255
IDH3B	-0.417547703922016	7.07278488900833	-2.68882621797254	0.0107536333285272	0.164208555987216	-2.8260562860366
BIRC2	0.473913145625639	5.80281314374541	2.68766481629814	0.0107847672491619	0.164537326161968	-2.82853571518318
COX7C	-0.486947569834197	8.91842111692336	-2.68679211751471	0.0108082167379333	0.164748378443961	-2.83039835015537
SLC9A1	0.633809222058159	4.6342388713018	2.68601362547557	0.010829174702339	0.164921111266822	-2.83205958701369
NKX3-1	0.577416443621852	1.71389892273539	2.68541259321682	0.0108453809545467	0.16502123614054	-2.83334192726744
IL31RA	0.473629434937595	0.326240175101842	2.68455624968786	0.0108685102060156	0.165226428890564	-2.83516867058388
NDRG1	0.8284472217177	6.04794231151597	2.68266681198301	0.010919704193678	0.165652609419056	-2.83919787043277
PGM2L1	0.718841321863848	2.8595275553785	2.68264018906526	0.0109204271286984	0.165652609419056	-2.83925463035987
MAP3K3	0.550517710883413	4.47866791431942	2.68186122609879	0.010941599182674	0.165652609419056	-2.84091521454842
ITSN1	0.49516449119139	2.26237646696119	2.68086877155405	0.0109686289183054	0.165652609419056	-2.84303046656019
DNAJB14	0.422773340762273	3.24330669282525	2.68082588511043	0.0109697983322406	0.165652609419056	-2.84312186049624
TMEM241	0.610302653162339	2.59535990307485	2.68078008352679	0.0109710473626764	0.165652609419056	-2.84321946575183
PGR	0.284298948007367	0.390894273106294	2.68076351664889	0.0109714991815286	0.165652609419056	-2.8432547702561
ANKRD10	0.694148099061107	6.89805083964715	2.68033003222706	0.010983327471372	0.165652609419056	-2.84417848823409
DKK3	1.10439738525297	4.87884282194285	2.6802372670866	0.0109858602431894	0.165652609419056	-2.84437615022837
ADAMTS3	0.32585740680554	0.582879959064728	2.67970490208369	0.0110004058870245	0.165652609419056	-2.84551041683758
THY1	0.646805981524133	5.73547740082724	2.67960455667377	0.0110031495885806	0.165652609419056	-2.84572419829891
LGI4	0.521220129429341	1.4419707431003	2.67926028466044	0.0110125676839027	0.165652609419056	-2.84645761529569
GSTM5	0.486273528742822	0.750721649149255	2.67886333948913	0.0110234359921401	0.165670639345033	-2.8473031685362
ATP5MK	-0.515117545303696	7.96451170936726	-2.67797686650273	0.0110477433445645	0.165787033666717	-2.84919119772912
SLC37A4	-0.852110068344672	6.14829371650648	-2.67787522262713	0.0110505336162605	0.165787033666717	-2.84940765522569
RAP1GDS1	0.526385915738262	4.31098788648136	2.67658930177341	0.0110858903484912	0.166004472415417	-2.85214565179828
INTS8	0.462805710160779	4.24837178178537	2.67644877689628	0.0110897604530263	0.166004472415417	-2.85244480733909
NXN	1.15884637080866	4.49510933474955	2.67595125026244	0.0111034725588769	0.166004472415417	-2.85350388226986
ADARB1	0.480625799361556	2.55202246021558	2.67553787129221	0.0111148774356823	0.166004472415417	-2.85438373688828
MAP3K6	0.50719133274029	4.12389859404637	2.67523811835365	0.0111231542148866	0.166004472415417	-2.85502168968292
TMEM14B	-0.354500395588737	5.31249052063714	-2.67507350602553	0.0111277019156375	0.166004472415417	-2.85537200817665
FLRT2	1.30698153872567	2.40429573923603	2.67488719507734	0.0111328511530563	0.166004472415417	-2.85576848759842
SLN	0.989672628933392	0.853025419827374	2.67375470410848	0.0111641982305364	0.166307561811479	-2.85817810298943
ADAMTS2	0.866318337529877	4.09034139394183	2.6731133928353	0.0111819857546772	0.166307561811479	-2.8595423361681
LOXL3	0.441102646490485	2.22206822437804	2.67272717501449	0.0111927106024447	0.166307561811479	-2.86036381806659
NBPF20	0.2781905759048	0.75406276647218	2.67259968328783	0.0111962529965571	0.166307561811479	-2.86063497496977
NHLRC4	0.589047214365681	1.32063131570353	2.67240329655366	0.0112017116868293	0.166307561811479	-2.8610526454369
DLEU7	0.292962354960232	0.645639727980723	2.67155567171733	0.0112253001882712	0.166513478896668	-2.86285512497519
MMRN1	0.871875008833764	1.61789079307988	2.67086396044732	0.011244583808058	0.166655237355932	-2.8643257788295
BMT2	0.406687593560733	3.11313072924435	2.67038763780826	0.0112578805990528	0.166689151463797	-2.86533834940512
LGMN	0.562775513885314	6.47757834646453	2.66982280586738	0.0112736670142556	0.166689151463797	-2.86653892208076
MAT2B	0.420194741152613	5.58239622314364	2.66973726926757	0.0112760594493983	0.166689151463797	-2.86672071916069
MSI1	0.754878384919216	1.05496293122563	2.66915452728191	0.0112923710795342	0.166786373884189	-2.86795916206706
MINDY3	0.408094446144139	3.95132451358933	2.66840742487769	0.0113133152640703	0.166836568344205	-2.86954664718883
ADAMTS6	0.472639213796921	1.04196790186345	2.66762711934679	0.0113352286004874	0.166836568344205	-2.87120437644282
MMP25	0.521423898392514	1.62298785977228	2.66739806087045	0.0113416687006547	0.166836568344205	-2.87169094270094
ELMO2	0.410947658274624	4.20732587965473	2.66724484996221	0.0113459781940936	0.166836568344205	-2.87201637834531
PRELID3A	0.789434159303415	2.45996476797326	2.66704740909535	0.0113515340135591	0.166836568344205	-2.87243574506112
NLGN2	0.810850187325753	4.01909130822918	2.66679031980965	0.0113587720587107	0.166836568344205	-2.87298177552617
HERC4	0.431314619929548	3.58628482777373	2.66639814022508	0.0113698216302065	0.166836568344205	-2.87381465770795
FIGNL2	0.854971304812779	1.10374273902023	2.66626158465778	0.0113736713842311	0.166836568344205	-2.8741046457273
TMPRSS13	1.50586685452577	2.74096936160381	2.6651501983841	0.0114050482585587	0.166888980637505	-2.87646441583028
TMOD2	0.741547347043717	2.4758985260689	2.66437391453821	0.0114270118958739	0.166888980637505	-2.87811229499231
YWHAZ	0.539657010782298	8.44687460239263	2.66418161304503	0.0114324587796586	0.166888980637505	-2.87852046041233
C21orf91	0.683535922914773	2.58316989985018	2.66380832491845	0.0114430389081323	0.166888980637505	-2.87931272051466
KLF12	0.600695287498575	2.37565284090364	2.66341920047487	0.0114540775194899	0.166888980637505	-2.88013851456688
P3H2	0.985357093834115	2.68411155639993	2.66323410963872	0.0114593315958895	0.166888980637505	-2.88053128405442
POSTN	1.37027105628528	5.5504104855918	2.66320452560893	0.0114601715886492	0.166888980637505	-2.88059406079805
RP11-196G11.1	0.157815373156204	0.193731019091043	2.66313154103796	0.0114622441160122	0.166888980637505	-2.88074893071973
PXMP2	-0.912333264903051	5.31591449587901	-2.6628765921518	0.0114694865641917	0.166888980637505	-2.88128989895429
DHRS11	-0.760723406386235	3.14021534279568	-2.66250161480794	0.01148014639993	0.166888980637505	-2.88208549074745
SYT12	1.42992524777936	3.15856291387891	2.66204218916719	0.0114932194085511	0.166888980637505	-2.88306015776519
SIPA1L1	0.452488311546634	4.19184100190521	2.66197569291445	0.0114951127062847	0.166888980637505	-2.88320121986061
CXorf65	0.823468321627117	1.13254132499241	2.66166808477503	0.0115038747524014	0.166888980637505	-2.88385373582968
WDTC1	0.4215381445766	5.23641340914114	2.66116379733192	0.0115182524528021	0.166956192279068	-2.88492335312412
CENPC	0.424880533061584	2.99572236888044	2.65995922237596	0.0115526632278854	0.167313422724734	-2.88747777966313
NDUFS8	-0.554066283992356	6.30712857258601	-2.65943438895618	0.0115676856956478	0.167389492418525	-2.88859050827124
TPSD1	0.824447406138909	0.761271306392282	2.6569103846471	0.011640183489065	0.167956282057998	-2.89393979456862
KCTD6	0.459005663049262	2.92290469689139	2.65644013692825	0.0116537368678985	0.167956282057998	-2.89493605568282
SEC22C	0.456108500599595	3.78826720384125	2.65638243980721	0.0116554008056716	0.167956282057998	-2.89505828419449
GDF6	0.536052930679429	0.629682082001992	2.65630515122643	0.0116576300890366	0.167956282057998	-2.89522201354034
GTF2A1	0.539371544975151	4.29120495540206	2.65610230628213	0.0116634827475418	0.167956282057998	-2.89565170870608
TET2	0.503516113103275	2.29959319489112	2.65565151969921	0.0116764989536679	0.167956282057998	-2.89660655277755
EID3	0.538470746441701	1.54077003792416	2.6551371651956	0.0116913670368003	0.167956282057998	-2.89769591576123
GEMIN5	0.472456234994652	4.40100773876976	2.65478141306423	0.0117016607416194	0.167956282057998	-2.89844929078378
GPSM3	0.927416569541849	5.28081419762594	2.65462457316327	0.0117062015700627	0.167956282057998	-2.89878140919208
QRICH1	0.334432719866954	5.26044977170018	2.65437673492432	0.011713380300378	0.167956282057998	-2.89930619626932
MRM1	-0.50175424999318	4.85915444299748	-2.65433158783619	0.0117146884409799	0.167956282057998	-2.89940178989706
UMPS	-0.306804697539147	4.11759189991305	-2.65302351433837	0.0117526486231496	0.168359639515403	-2.90217102086649
ERG	0.586242353727095	2.4472489844731	2.65215719126284	0.0117778517481683	0.16854035797755	-2.90400456299158
SLC20A1	0.631310944589885	5.29088188022729	2.65191390715766	0.0117849383562193	0.16854035797755	-2.90451939495613
ATP13A2	0.467039363920819	4.85872678666713	2.65118576966756	0.0118061717663237	0.168703203396518	-2.90606007789874
PSMC5	-0.287256687234978	7.14051129343914	-2.6504572076721	0.0118274529117393	0.168866458947357	-2.9076013827911
MLLT11	0.822484888025608	3.35973858357106	2.64971413510184	0.0118491943923446	0.168952161626668	-2.90917310068073
DLEC1	0.256686186471713	0.558136278961158	2.64957812206539	0.0118531779767265	0.168952161626668	-2.90946075896488
SPINK2	0.652788721394076	0.575042397152783	2.64881585372303	0.0118755263810885	0.169130002898744	-2.91107272605731
HIRA	-0.34692782897588	4.31809628664893	-2.64796186203547	0.0119006101640101	0.16934647337208	-2.91287830058219
PARM1	1.07080400869262	2.99044091512563	2.64754004798784	0.011913017894066	0.16938235317762	-2.91376999180221
SYTL3	0.767799319431886	2.28309320375162	2.64651946150087	0.0119430880398132	0.169669094018341	-2.91592707044596
PPM1K	0.71967687863379	1.93623070792482	2.64503640576875	0.0119869091024931	0.170150549836797	-2.91906064039388
FOXRED1	-0.384319395164621	4.34288789516854	-2.64372812181385	0.0120256892095195	0.170559712936008	-2.92182397915285
ELAC2	-0.363117789488583	5.64724077768919	-2.64312384753229	0.0120436401553848	0.170607236854639	-2.92310001682015
TMF1	0.585178411287147	4.19737610559265	2.6424231027849	0.012064487881354	0.170607236854639	-2.92457953087603
STK17B	0.813056093977849	3.91054794822353	2.64237057379767	0.0120660520026391	0.170607236854639	-2.92469042735897
MRPS30	-0.421767551600496	4.7299661207013	-2.64227590901238	0.0120688712465897	0.170607236854639	-2.92489027511868
CGB7	0.343005249333479	0.35199652546224	2.64126823511367	0.0120989188254391	0.170890994423948	-2.92701729498643
LRP12	0.729815522788388	1.6968398360552	2.63972482295779	0.0121450753294965	0.171356633030529	-2.93027413291525
CBFB	0.484925303259129	5.70628662428515	2.6393911707334	0.0121550747007043	0.171356633030529	-2.93097802673674
RHEBL1	0.616111183775027	2.10615862892837	2.6391151694465	0.0121633520462272	0.171356633030529	-2.93156025245115
LNPK	0.58451518008719	3.94292484948056	2.63883059958879	0.012171891811017	0.171356633030529	-2.93216051183414
ATP2B4	0.838230016653688	4.82752953832173	2.63839530564961	0.0121849654163271	0.171387032218427	-2.93307862004504
FGF7	0.78622754730779	1.14779621749131	2.63809282302671	0.0121940577992332	0.171387032218427	-2.93371654838494
COL1A1	0.95210373354533	9.16028802810479	2.63767105731046	0.0122067461856328	0.171424739670858	-2.93460596179681
SWAP70	0.695284588772483	4.83513083105011	2.63535479401533	0.0122766459876467	0.172234784931728	-2.93948880222198
HIC1	0.739257081774807	2.32175831762025	2.6350942007923	0.012284533192469	0.172234784931728	-2.94003797438987
NIN	0.562135553739023	3.3402890769038	2.63430949451057	0.0123083116244443	0.172290393768986	-2.94169144325047
EBP	-0.437835518392262	6.52943907655829	-2.63429960512114	0.0123086115667565	0.172290393768986	-2.94171227930096
ECH1	-0.43080649138478	8.14654943145608	-2.63378690029645	0.0123241709944981	0.172367364611213	-2.94279243175819
CEP250	0.408539674136635	3.44487995749068	2.63265540366004	0.0123585735723468	0.17270753753264	-2.94517574950792
CYP26A1	0.742874648068298	0.764791009909182	2.63036848959703	0.0124283766123024	0.173426210716776	-2.9499907171292
TRIM22	0.978288100162641	3.90531256310883	2.63030617230631	0.0124302837900288	0.173426210716776	-2.95012188417322
SF1	0.244159427349039	7.14181380359022	2.6299768386924	0.0124403673011684	0.173426210716776	-2.95081504016615
WDCP	0.458912738657533	3.33991881457964	2.62854217856166	0.0124843816788549	0.173898301873025	-2.95383393667042
EPSTI1	0.933826603630488	3.28583413851604	2.62816700486507	0.0124959154095328	0.173917561910256	-2.95462322068613
IL17B	0.306007114014601	0.417858687557202	2.62755500645593	0.0125147507820334	0.174038332101119	-2.95591057350335
IL17REL	0.450568161548695	0.463805191764637	2.62712542136179	0.0125279876833789	0.174081113527438	-2.95681409791666
FZD6	0.914795929889392	4.91913525561096	2.62610426398088	0.0125595046632889	0.174377628359909	-2.9589614560836
DCHS1	0.590419559118053	2.37285274680194	2.62374013542551	0.0126327517963932	0.175252580184295	-2.96393079554057
KCNH4	0.587359841007596	0.854370848807199	2.62325358146991	0.0126478753378938	0.175306832062488	-2.96495315422733
SUSD2	0.828533150573955	3.62047530023057	2.62295621224532	0.0126571266714117	0.175306832062488	-2.96557793199783
COL13A1	0.673833344008429	1.91546613323605	2.62244566064333	0.0126730247844292	0.175385245259795	-2.96665050073756
TMEM120A	-0.495545982932653	6.91434896767398	-2.61990480826357	0.0127524186964697	0.176054408258824	-2.97198628673418
SFRP1	0.951990300946941	1.80576571365479	2.6196884973115	0.0127591988853117	0.176054408258824	-2.97244038190272
ECRG4	0.633523725038165	1.11016001251186	2.61967017701993	0.0127597732808177	0.176054408258824	-2.97247884001207
SYT11	0.845511721159004	3.33379509922045	2.61958384697872	0.0127624803045269	0.176054408258824	-2.97266006237009
SLC25A1	-0.485885412196089	7.65584409454377	-2.61855188275127	0.0127948802800584	0.176359359483701	-2.97482603683648
IFI44L	0.863810804036487	2.09575259487708	2.61732066824655	0.0128336351523858	0.176751343300503	-2.97740947820391
PIKFYVE	0.523599936464461	3.7425024497941	2.61493074170119	0.0129091716502873	0.17764886577058	-2.98242194067754
GPI	-0.622304013034787	7.44815715869435	-2.61330473325497	0.0129607974997472	0.178051881195112	-2.98583048674593
ANKDD1A	0.465505823487278	2.46055470775627	2.61320949386674	0.0129638272431302	0.178051881195112	-2.98603009040137
AP1S2	0.799240294256009	3.54753183487344	2.61302700147409	0.0129696344908364	0.178051881195112	-2.98641254633913
EML2	0.586860687599171	4.6152069070599	2.61224453849384	0.0129945610928299	0.178251253165296	-2.98805218232545
GUCA2B	-1.45739135937419	3.03098401760855	-2.61101610706237	0.0130337837602062	0.17864625373089	-2.99062568162697
ZDHHC17	0.42448085361458	3.77324159400697	2.60930551666145	0.0130885829599473	0.17893559420476	-2.99420794497438
SNED1	0.590193717172192	1.93625267574261	2.60905355278966	0.0130966725913274	0.17893559420476	-2.99473546836172
NBPF26	0.471933085731826	1.40240360308119	2.6090160857071	0.0130978759144384	0.17893559420476	-2.99481390832519
TMEM107	0.56405656130755	3.40056423095892	2.60893600901911	0.0131004480634266	0.17893559420476	-2.99498155198521
VPS51	0.374015879701857	6.17045547055218	2.60872857542787	0.0131071132158393	0.17893559420476	-2.99541580643911
ARFGEF1	0.579818239728429	4.64298829247107	2.60827892235467	0.0131215719659482	0.178990360264801	-2.99635705984753
RUFY3	0.460910428826393	3.47811289061112	2.60723795100927	0.013155101135209	0.179304970365582	-2.99853570057738
SCAPER	0.587342696255109	2.55263971766506	2.60659872655489	0.0131757293131277	0.179399275781085	-2.99987324303144
TFG	-0.493817655183247	6.65648334008224	-2.60596648064198	0.0131961615817498	0.179399275781085	-3.00119596959572
MRPS18B	-0.386187470328453	7.49398258479229	-2.60563675682418	0.0132068288247968	0.179399275781085	-3.00188570301706
SNAI2	1.10458558625113	3.94687375383203	2.60549964528976	0.0132112670012773	0.179399275781085	-3.00217250303143
ELAVL3	-0.325649546631096	0.285144026576277	-2.60511650883686	0.0132236760624629	0.179399275781085	-3.00297386720864
GPX8	0.967871439495761	3.81190690581571	2.60487649913288	0.0132314549858911	0.179399275781085	-3.0034758292028
SEC22A	-0.325691154001467	3.94241161070757	-2.60475739223006	0.0132353169081475	0.179399275781085	-3.00372492082974
CGAS	0.739730500552892	2.58486525828338	2.60389080405552	0.0132634464193938	0.179638440714209	-3.0055370138701
LMOD1	0.862895093986345	3.51645638153822	2.60324855197954	0.013284329462953	0.179779160101717	-3.00687974744112
FHL5	0.578150424526633	0.869084300098949	2.6023016462004	0.0133151736362098	0.179928032325546	-3.00885900906397
ACBD4	-0.531255413763591	5.17389898256912	-2.60226607256673	0.0133163336828805	0.179928032325546	-3.00893335723742
AGA	0.475656417832258	4.64264312415387	2.60105087216395	0.0133560169519439	0.180053015156019	-3.0114726965691
SALL4	1.02709743875497	1.46852614460818	2.60066714122351	0.0133685705635237	0.180053015156019	-3.01227439512409
ACP1	-0.410922387078382	6.55695719986124	-2.60064131900731	0.0133694157173444	0.180053015156019	-3.0123283406095
COL5A1	0.917929896549177	6.00983883789853	2.60049157523012	0.0133743177582456	0.180053015156019	-3.01264116502951
NIPSNAP3B	0.620952590111129	1.51933597959662	2.60037517987394	0.0133781292414412	0.180053015156019	-3.01288431418761
SPTBN5	1.06070094875197	2.39276165504766	2.59994292151679	0.0133922927283299	0.180102159587501	-3.01378723592228
ENC1	0.928476881144074	4.88577096889049	2.59831253647244	0.0134458386129146	0.180665021990599	-3.01719196466526
C7orf50	-0.434643848320616	5.7544773610876	-2.59802700066065	0.0134552365645248	0.180665021990599	-3.01778810240309
DPM2	-0.452278296570436	5.9860501423991	-2.59571267686685	0.01353163213123	0.181548514725421	-3.0226183096248
ECM2	0.772464913621456	2.56644519226644	2.59464129532558	0.0135671332766852	0.181882390007392	-3.02485341289015
PIK3R2	-0.256037804297806	0.860177255534691	-2.59355522723059	0.0136032085117635	0.182219758469816	-3.0271185288124
SMAD7	0.619334976905152	4.97385281367629	2.59324378472452	0.013613569768363	0.182219758469816	-3.02776796045855
IL1RAP	0.949627681360156	3.9448368559687	2.59226232830233	0.0136462689549454	0.182514852462982	-3.02981419096289
MORC3	0.533799165059505	3.9491085097994	2.59181326146819	0.0136612545929471	0.182572757364246	-3.03075027488007
KLK13	0.787527908641552	0.936777217381417	2.59134969925264	0.013676739826794	0.182589303111628	-3.03171646133275
SH3BP5	0.660941683403222	2.1865740556891	2.59083868678662	0.0136938288364773	0.182589303111628	-3.03278141336752
NIPSNAP1	-0.592170928559944	7.30626795640551	-2.59081969994591	0.0136944641626359	0.182589303111628	-3.03282097932588
PALLD	0.886207497101289	4.61787608467328	2.59026039991962	0.013713191286786	0.1826124735691	-3.03398639686634
UBE3D	0.34074860987609	1.18029594668147	2.59013124855594	0.0137175190266405	0.1826124735691	-3.0342554866933
IL34	1.1223174670123	3.95615777288171	2.58963172172738	0.0137342695245059	0.182693509133043	-3.03529617817857
CCL3L1	0.844421984499415	2.10258915626306	2.58915292146019	0.0137503426582603	0.182700739118536	-3.03629356340348
RARRES1	1.3808781633386	3.78096517091627	2.58868655063264	0.0137660151695365	0.182700739118536	-3.03726493884549
TGS1	0.447039835572048	4.29916272717789	2.58828326296843	0.0137795809974456	0.182700739118536	-3.03810482820761
TBC1D22A	-0.314545352456135	5.50989759641459	-2.58804295218384	0.0137876704379801	0.182700739118536	-3.03860525946378
SLC2A12	0.892092483110477	1.81311965475328	2.58802926171633	0.0137881314235841	0.182700739118536	-3.03863376802135
SOD3	1.02819544716855	5.53088886429255	2.58725319862406	0.0138142862148071	0.182735540679634	-3.04024965072143
LLGL2	-0.653514379415124	6.7660384935446	-2.58713322764511	0.0138183335321062	0.182735540679634	-3.04049941992253
MYOT	0.266215318765473	0.279229008893831	2.58700220418035	0.0138227549594821	0.182735540679634	-3.04077219062313
NKTR	0.57221130433652	3.67481332513826	2.58607295300866	0.0138541501746746	0.182965102837156	-3.04270648434096
ACTN1	0.68684154355308	6.41889421120672	2.58585633754058	0.0138614780530338	0.182965102837156	-3.04315731622435
ATP5F1B	-0.579563597210239	10.0685287351223	-2.58503933610297	0.0138891484491814	0.183189207374768	-3.04485747737735
RSBN1	0.477955953157686	3.58021916005376	2.58394156157108	0.013926408093848	0.183539346055305	-3.04714135655333
ASNSD1	0.305723820243075	5.85930175578814	2.58274932283711	0.013966978025796	0.183932539981524	-3.04962103167239
MRPS34	-0.400299467133723	8.07274020474341	-2.5817502540352	0.0140010583323675	0.184202125456766	-3.05169835441415
ZNF611	0.521957889377827	2.53683846356042	2.5812447097619	0.0140183326036414	0.184202125456766	-3.05274930737409
ADAMTS1	0.931440026560481	4.53961451039867	2.58120462845555	0.0140197030056396	0.184202125456766	-3.05283262469525
KRI1	0.371623429298563	5.15004923199533	2.58054919031604	0.0140421302745402	0.184355416087124	-3.05419496641259
FANCB	0.292733233396745	1.00356502352002	2.57908645032886	0.0140923001176286	0.184662243553199	-3.05723446812418
SPRYD4	-0.428201637785126	3.36570061725553	-2.57903838095167	0.0140939516191392	0.184662243553199	-3.05733433437934
FLI1	0.766144078503024	2.85595716754375	2.57886632734919	0.0140998642577464	0.184662243553199	-3.0576917731457
CARD14	0.8060614864819	1.33539265036294	2.57812926954427	0.0141252191268659	0.184662243553199	-3.05922281922093
OXR1	0.730651705556035	4.04443322109954	2.57807678381831	0.0141270262385843	0.184662243553199	-3.05933183352014
CACFD1	-0.636652384137428	6.25388950963365	-2.57785833695026	0.014134549763867	0.184662243553199	-3.05978553774552
QSOX1	1.16091786689054	7.42401222714041	2.57741526820518	0.0141498207959688	0.184662243553199	-3.06070569246459
CD93	0.712138771996316	4.91073292185074	2.57736001491383	0.0141517262467373	0.184662243553199	-3.06082043377978
UBE2L3	-0.322730290333507	6.76157912569919	-2.57671685717077	0.0141739233705261	0.184811133262727	-3.0621559212529
COL14A1	1.08702510959157	3.9974923272177	2.57609314196558	0.0141954800291355	0.184951451968957	-3.06345082425724
PCDHA1	-0.522672064312133	0.402268596966355	-2.57547464852787	0.014216885955544	0.185089595042808	-3.06473467918519
TSFM	-0.58416941370762	5.27071299106089	-2.57332348472719	0.0142915684267955	0.185827872184231	-3.06919841033944
DEAF1	-0.369415904657473	4.99380343114381	-2.57321667244161	0.0142952860292311	0.185827872184231	-3.06941998404899
MICB	0.682539984920912	2.65728632181662	2.57273484117788	0.0143120672145035	0.185904964053138	-3.07041942865921
NDUFAF4	-0.485412726093367	4.34662692295393	-2.57164373027757	0.0143501352522249	0.186249175909407	-3.07268221590396
ISCU	-0.419234409236667	6.23922878323773	-2.57135260049096	0.0143603082575338	0.186249175909407	-3.07328586323791
TOMM22	-0.337144745042466	7.35147511248188	-2.57068121118346	0.0143837940023444	0.186412664630988	-3.07467779068172
PDCD1	1.37977180693974	2.51987044432813	2.56933123155404	0.0144311242009164	0.186884694583749	-3.07747583728427
CACNG8	0.483861492017987	0.600553402562717	2.56834909550751	0.0144656476573483	0.187190288001019	-3.07951085051989
PLEKHG1	0.699338101889	2.91553338100171	2.56620045531737	0.0145414399670427	0.187914662405173	-3.08396107280191
LRRC32	0.738243882120411	5.30569244564642	2.56614045470412	0.014543561685009	0.187914662405173	-3.0840853090477
RGMA	0.673838898231007	0.78129510558575	2.56503785100818	0.0145826021586287	0.188158946196424	-3.08636799427382
NFKB1	0.484930997237774	5.31170644382107	2.56471312675439	0.0145941181690742	0.188158946196424	-3.08704013497567
OAZ2	-0.281507464598489	5.47628749367462	-2.5646765833046	0.0145954146673115	0.188158946196424	-3.08711577200663
CD180	0.859480016768494	1.68668368813454	2.56426699947103	0.0146099532272624	0.18820475837796	-3.08796347236994
C10orf88	0.341430118211797	3.53716504075594	2.56380379947706	0.0146264109609424	0.188251964991169	-3.08892203053363
FAM167A	-0.946494856959377	2.91052961728306	-2.5634886115881	0.0146376194768733	0.188251964991169	-3.08957422207952
ELOVL6	0.871617431658192	2.82168566404225	2.56323677418287	0.0146465808284147	0.188251964991169	-3.09009528913302
THSD7B	0.684321796983821	0.565454465747588	2.56247280205153	0.0146737967397334	0.188280372735921	-3.09167578394374
DGKE	0.59330514214891	2.22547197044804	2.56237972520075	0.0146771157002884	0.188280372735921	-3.09186831839027
COPZ2	0.709984995551123	3.91118557269829	2.56224953934711	0.0146817590600123	0.188280372735921	-3.09213760691099
SEC61B	-0.365608161940458	8.00868265105626	-2.56141052364317	0.0147117167288725	0.188523442569763	-3.09387288437424
NPAT	0.445382701192539	3.12150782915953	2.5606937588062	0.0147373537677926	0.188611220070631	-3.09535501632332
PPP2R5B	0.49449025837816	4.48058372711446	2.56060353185558	0.0147405838834165	0.188611220070631	-3.09554156855585
BCORL1	0.574662653762725	3.67631057178282	2.5598101126866	0.0147690161997562	0.188756906290891	-3.09718184279846
ABTB2	0.667608961553994	3.53787036853365	2.55967106865766	0.0147740040469319	0.188756906290891	-3.09746926011259
TMEM119	1.18619751467379	3.37209990244345	2.55880672642728	0.0148050447919173	0.189012542786824	-3.09925570266061
SAMD12	0.860181521142269	2.26691668015125	2.55847693102386	0.0148169043559143	0.189023099277647	-3.09993722445449
PRAF2	0.49251403480901	5.20530116789678	2.55796157985759	0.0148354540289701	0.189118924016625	-3.10100207864995
SPOCD1	0.795046717514093	1.13946177821676	2.55677029833262	0.0148784148896569	0.189136340845265	-3.103463034238
CYTL1	0.683931327366476	1.25669655550863	2.55664757769282	0.0148828470096048	0.189136340845265	-3.10371650733162
CFAP97	0.578714358998313	4.5520769389601	2.55639939319572	0.0148918140245458	0.189136340845265	-3.10422909445737
WDR82	0.445231260416349	5.69705046309366	2.55633766065147	0.0148940452181899	0.189136340845265	-3.10435658838378
JAK2	0.719939789193635	2.96654944581124	2.55597084754082	0.0149073092374725	0.189136340845265	-3.10511411109341
POLR1G	0.44352387088965	2.92426308155981	2.55587729428042	0.0149106938720002	0.189136340845265	-3.10530730053992
NR0B2	-1.55242876868981	5.66719821265105	-2.5557832937119	0.0149140953996353	0.189136340845265	-3.10550140889084
WDR48	0.472005028686448	4.10005432343735	2.55500565810889	0.0149422624297065	0.189305673133162	-3.10710701863212
NDUFA3	-0.435767555025365	6.11705427706666	-2.55448196466591	0.0149612588165246	0.189305673133162	-3.10818812019897
RYBP	0.451979117760302	4.01415889009131	2.55412375544474	0.0149742652075249	0.189305673133162	-3.1089275136767
CSTF2	0.465056574086319	4.48208550495497	2.55394294834888	0.014980834157683	0.189305673133162	-3.10930069804759
AKR7A3	-1.83217400364264	4.25504644011039	-2.55369781379775	0.0149897444270495	0.189305673133162	-3.10980662533099
DUSP2	1.02415322542125	3.63745367443781	2.55356196105668	0.0149946845616596	0.189305673133162	-3.11008699442992
CPT1C	0.44785552792925	1.46749166235051	2.55328413189638	0.0150047921621919	0.189305673133162	-3.11066033920342
EML6	0.382568283866317	0.574245967952189	2.55265148177179	0.0150278316969408	0.1894185825224	-3.11196575671893
FRZB	0.977628872866013	3.77391863720447	2.55243142651061	0.0150358531623454	0.1894185825224	-3.11241977014708
MBOAT4	1.45661676002999	2.58593485670631	2.55152211576452	0.0150690410631153	0.189697193632884	-3.11429556128256
CHPF2	0.420892122964836	5.91104915358312	2.55028233837519	0.0151143985433857	0.189789430494051	-3.11685233629982
GPR183	1.18465818243635	3.80066956444281	2.54991781961165	0.0151277583271192	0.189789430494051	-3.11760391861066
TMEM117	0.524307803736155	3.09843228603241	2.54986923727093	0.0151295397103235	0.189789430494051	-3.11770408254204
DIPK1B	-0.787585962862345	4.19034419966066	-2.54966559761073	0.015137008719915	0.189789430494051	-3.11812391962567
SNRPC	-0.390460714879467	7.80581958642369	-2.54929144208856	0.0151507406528066	0.189789430494051	-3.11889524458519
SKIL	0.503285036338553	5.11250303250798	2.54877261815675	0.0151698009840733	0.189789430494051	-3.11996467834861
C22orf23	0.527936801763921	2.04721787804565	2.54859988508404	0.01517615165499	0.189789430494051	-3.12032069443594
FOXJ2	0.46846813674702	4.25872745393248	2.54854916466718	0.0151780168950518	0.189789430494051	-3.12042523000488
EBF1	0.580887518653248	1.81783613057494	2.54832729966623	0.0151861784373415	0.189789430494051	-3.1208824807188
HS2ST1	0.465694345733421	4.57683982714729	2.54830110476186	0.0151871423105903	0.189789430494051	-3.12093646510185
SHROOM4	0.591771291122539	1.74000057565258	2.54687280890068	0.015239783183609	0.190261430050743	-3.12387943490419
METTL24	0.687576790916122	1.35934777202855	2.54667404190643	0.0152471221303724	0.190261430050743	-3.12428890126494
NCOA7	0.796480445909423	5.17159287254333	2.54634780682646	0.0152591745237341	0.190273243897479	-3.12496090916634
PLCE1	0.518297631107309	2.28207810465828	2.54514699559932	0.0153036124467279	0.19068857603621	-3.12743394537616
POLR2E	-0.338652620497031	6.78289804837614	-2.54435761672788	0.0153328892591311	0.190742622810533	-3.12905921903298
RIN2	0.883978269606862	4.29334372442943	2.54421316826063	0.015338252178054	0.190742622810533	-3.1293565910318
EIF2AK1	-0.342831489778488	7.0798572075335	-2.5441297746054	0.0153413491059892	0.190742622810533	-3.12952826600913
SLC35B1	-0.336089657800302	5.4912239996126	-2.54354223513384	0.0153631843710423	0.190846860667153	-3.13073767257242
PHF10	0.532081118757792	5.13477423470602	2.54305496392151	0.0153813148811951	0.190846860667153	-3.13174054106535
ENG	0.672048911302481	6.85739740269632	2.54300566422865	0.0153831503286837	0.190846860667153	-3.13184199910491
GALNT16	0.465179937102041	0.908782781121391	2.54140122104509	0.015442994089981	0.191450664069208	-3.13514319326057
GLI1	0.61065970364893	1.58362116327286	2.5407134159263	0.0154687136555714	0.191630853984747	-3.13655794304602
PTGIR	0.614188651895682	2.85020784436958	2.53853733774303	0.0155503440111887	0.192502921924636	-3.1410322216958
ELOVL4	0.303041762638184	0.58932441390984	2.53821031096291	0.0155626456980885	0.192516107397365	-3.14170440373487
ANKRD44	0.589156556852645	2.53999835901203	2.53782278674605	0.0155772346460121	0.192557547756223	-3.14250085834123
TAMM41	0.309916574228782	2.41183169121804	2.53634268795896	0.0156330706522402	0.193103230326174	-3.14554205574462
GJC1	0.611777540685707	2.43696959984884	2.53592431688908	0.0156488867045676	0.193103230326174	-3.14640147568784
LOXL2	0.860711676533676	4.51166558121005	2.53570995825726	0.015656995972236	0.193103230326174	-3.14684177503037
SRPX	1.15231804523027	3.21787258726516	2.53545986901969	0.0156664618078201	0.193103230326174	-3.14735543426788
IL4R	0.473281672067623	6.432600809466	2.53494659575523	0.0156859055379826	0.193203896177035	-3.14840954059834
FAM228A	0.307015443729205	0.482777862055076	2.53293506133947	0.0157623194056721	0.19380694347448	-3.1525392221038
TIGD2	0.51106713653021	3.03675359051625	2.53285812268616	0.0157652488984315	0.19380694347448	-3.15269713305527
PRKCQ	0.847987239889518	2.13307381764332	2.53276483184184	0.0157688016811665	0.19380694347448	-3.15288860131585
SNX15	0.355928083285731	0.910454358155451	2.53233279968294	0.0157852642674879	0.193870202648653	-3.15377523307391
ORM1	-2.79872981292249	8.00175122180947	-2.53132369679375	0.0158237774749981	0.19399767430194	-3.15584575002212
TXK	0.628132242961112	1.15036743462159	2.53104685310642	0.015834358465474	0.19399767430194	-3.15641369085749
LYN	0.539322908154652	4.69998285996554	2.53099322042283	0.0158364090605155	0.19399767430194	-3.15652371265911
KCNN4	1.41827750039473	2.49123493668798	2.53087485769906	0.0158409354081839	0.19399767430194	-3.15676651571977
CGRRF1	0.382238468665062	2.9896415247746	2.52911687867755	0.0159083024803524	0.194422976428156	-3.16037183358426
IMMT	-0.386874254628048	6.63179482020827	-2.5288077129709	0.0159201770310404	0.194422976428156	-3.16100570426471
FDCSP	2.80832618641633	4.52199248059364	2.52870898704069	0.0159239706423447	0.194422976428156	-3.16120810719233
HPRT1	0.550190833894391	5.78204914662288	2.52854213126167	0.0159303840712936	0.194422976428156	-3.16155017429913
GABRP	2.15218995716148	3.06487151579523	2.52848962084974	0.0159324029011341	0.194422976428156	-3.16165782148667
HSPE1	-0.4279029090857	7.4736787399281	-2.52764984935797	0.0159647208342668	0.19467869185302	-3.16337916012527
SLC2A8	-0.404412480367153	4.14778819540672	-2.52733547072813	0.0159768348766738	0.194687846331474	-3.16402346413018
S100A4	1.1502661964236	7.35967615001764	2.52609069397723	0.0160248828938717	0.195042072349052	-3.16657403980816
PPP1R12B	0.807183342590503	3.16876118396961	2.5259926745278	0.0160286720286853	0.195042072349052	-3.16677484758996
CSNK2B	-0.414010029363422	6.4916095059596	-2.52455697047315	0.0160842660651998	0.195367450025991	-3.16971549889401
CACNG6	1.15976207135088	0.803285429081872	2.52454897210307	0.0160845762758033	0.195367450025991	-3.16973187820571
VIM	0.905097171342563	9.23920542680603	2.52441892730817	0.016089620731143	0.195367450025991	-3.16999818303956
PTGS2	1.15240938375482	1.93896164046413	2.52223430197995	0.0161745794269249	0.195873394632518	-3.17447044801873
ACKR2	0.61798784900539	0.837316179655345	2.52223140713084	0.016174692277656	0.195873394632518	-3.17447637247288
ASS1	-1.0106100463544	7.5631508416973	-2.52203889432153	0.0161821986771589	0.195873394632518	-3.17487034921918
EPN1	-0.363964851069198	5.69776032495916	-2.5210834263391	0.0162195011867514	0.195873394632518	-3.1768254078741
BRI3BP	-0.563084815210497	4.79545693340829	-2.52095199806944	0.0162246384414646	0.195873394632518	-3.17709429418834
MFAP4	1.30456936664493	5.15096690994783	2.52070145631671	0.0162344357168035	0.195873394632518	-3.17760684580835
CAMK2G	0.459425929490616	4.54129535801807	2.5206674386124	0.0162357663747803	0.195873394632518	-3.17767643564311
WWC3	0.699984825388934	4.31630786353928	2.5205046086326	0.0162421371173322	0.195873394632518	-3.17800952719791
MMAB	-0.521400750040976	4.14053884966628	-2.52046298186679	0.0162437661366653	0.195873394632518	-3.17809467823162
ASAP1	0.788832606883143	4.92561405679744	2.52041578378432	0.0162456133644317	0.195873394632518	-3.17819122470104
GVQW3	0.274007493329499	0.63276493127978	2.52005736875519	0.0162596472035536	0.195904736665601	-3.17892434365612
C8orf58	0.541335965275998	3.2860195602783	2.51950559068095	0.0162812739121759	0.195916444221677	-3.18005283762578
MTM1	0.488823349234674	3.51811799593508	2.5194491140831	0.01628348897284	0.195916444221677	-3.18016833380418
ZMIZ1	0.649621994911669	5.51198160654542	2.51901866575036	0.0163003805881637	0.195982049555796	-3.1810485543854
MLKL	0.641420685941788	3.81444595397902	2.51848866375229	0.0163212009028335	0.196094765124998	-3.18213221071501
NRAP	-1.12600363414166	2.20704102928505	-2.51754575449714	0.0163583018047462	0.196402792446192	-3.18405972406902
MFSD8	0.365168981483228	3.62999047497213	2.51539387822072	0.0164432613999975	0.197284592133164	-3.1884567876847
TRPC1	0.56789567940316	2.17831352886185	2.5144733490754	0.0164797285089358	0.197360569509094	-3.19033697917249
ICAM5	0.558860941562511	0.765016489363366	2.51437260718697	0.0164837239244647	0.197360569509094	-3.19054271714028
FRMPD1	-1.19758874189464	1.62521298421219	-2.51436181669357	0.0164841519271297	0.197360569509094	-3.19056475346115
AREG	1.26879528755703	3.55441747644705	2.51397223407966	0.0164996114502756	0.197407711576517	-3.19136031494787
PANX1	0.540033297476844	4.81794252240173	2.51328494480564	0.0165269169871175	0.197596419218621	-3.19276361407375
CNKSR2	0.41105854983518	0.58546931258305	2.51186711558885	0.0165833769951416	0.197946217739708	-3.1956576932878
SYN2	-0.663465600075737	0.511244844511594	-2.51182553453523	0.0165850354720361	0.197946217739708	-3.19574255188205
KLHL18	0.393948722416981	2.95674846119037	2.51166014814761	0.0165916334755692	0.197946217739708	-3.19608006284427
ZNF324B	0.329472032903714	2.42129034936178	2.51104912622803	0.0166160306974041	0.197946217739708	-3.19732686933818
DNAJC18	0.469263291452689	2.18044116932163	2.51081696808344	0.0166253090335389	0.197946217739708	-3.19780053988042
ZNF439	0.872722552559181	2.07397645580107	2.50964767978003	0.0166721123865135	0.197946217739708	-3.20018577517224
CERS5	0.341873681208858	4.77802282141038	2.50958395986989	0.0166746663752082	0.197946217739708	-3.20031573582114
TNFAIP6	1.42701254271043	4.65484779343414	2.50945524343103	0.0166798266125837	0.197946217739708	-3.20057825398048
TMPRSS3	1.79107535063567	3.54295893319371	2.50918744639734	0.0166905672652784	0.197946217739708	-3.20112439857861
CA3	1.20597405548139	1.53896162057895	2.50917026593007	0.0166912565456029	0.197946217739708	-3.20115943502035
LCA5	0.990227404521344	2.53310948321874	2.50908462020253	0.0166946930403587	0.197946217739708	-3.20133409147534
CALM1	0.54675376611821	6.86445099371406	2.509059526175	0.0166957000490063	0.197946217739708	-3.20138526469667
FKBP7	0.564761230707718	3.21036133197169	2.50879373187168	0.016706369628881	0.197946217739708	-3.20192726663925
YDJC	-0.447872648622803	5.94362669721694	-2.50838239406266	0.0167228939414536	0.198005073876244	-3.20276598033033
LXN	0.821830694449864	5.21468105259455	2.50777687219265	0.0167472462302597	0.198156470761767	-3.20400046226699
REL	0.499300680769396	1.54051959007397	2.50700772866531	0.0167782256395073	0.198264416810381	-3.20556822697512
KCTD12	0.87881306079179	4.7194723516341	2.50697578293998	0.0167795134754598	0.198264416810381	-3.20563333563966
TMEM71	0.61888115978283	1.33122657989572	2.50647729425136	0.0167996208837139	0.198273228324688	-3.20664923317879
CLASP2	0.482691374086901	2.99820663946179	2.50541833716299	0.016842408874181	0.198273228324688	-3.20880688135963
SCUBE3	0.769290737179134	0.925028464190083	2.50541602379039	0.01684250245676	0.198273228324688	-3.20881159422373
PAPOLG	0.402091639670902	2.88297240904912	2.50514874766172	0.0168533177454896	0.198273228324688	-3.20935607619888
STXBP6	0.831054844071149	2.19445555825611	2.50493616636218	0.016861924348039	0.198273228324688	-3.20978910813005
TRUB2	-0.367158915816794	4.837405399662	-2.50486508905378	0.0168648028920391	0.198273228324688	-3.20993388827439
CSF3	0.674336475763847	0.48819793331083	2.50465657749499	0.016873249946678	0.198273228324688	-3.21035859738204
LCN12	-0.640621099761415	2.31281416647698	-2.50436290855048	0.0168851533882919	0.198273228324688	-3.21095671921413
PLN	0.905082826989172	2.08072117444171	2.50430520259093	0.0168874933171237	0.198273228324688	-3.21107424453374
SGK1	0.721846712596035	4.22797332102454	2.5040958436477	0.0168959851371064	0.198273228324688	-3.21150061433361
IKZF4	0.376110448192852	2.20640626378695	2.50321928123209	0.0169315818287865	0.198492960468601	-3.21328551180875
SMIM6	-1.20606251269658	5.24822791726981	-2.50285038490144	0.0169465829762679	0.198492960468601	-3.21403654784312
SYDE1	0.653846044474245	4.47813278220159	2.50277952178769	0.0169494660109475	0.198492960468601	-3.2141808093743
ALOX12B	0.4262606909247	0.70142944144069	2.5013812971065	0.0170064439216084	0.198916147468197	-3.21702671131635
PELI1	0.767469551875218	5.07506013799461	2.50127329755066	0.0170108521967152	0.198916147468197	-3.21724648483059
RFC2	-0.380950353062218	6.08492682683512	-2.50089759510662	0.017026195577816	0.198916147468197	-3.21801096922213
SH3BP1	0.553685274005398	3.51447294646857	2.5007545011172	0.0170320427441689	0.198916147468197	-3.21830211809997
EFS	0.713109090789393	2.30790720947487	2.49987042310198	0.0170682090142824	0.199202741854019	-3.22010067082127
CFAP20	0.300593265178867	5.38641453846112	2.49953311593283	0.0170820262140127	0.199217303593027	-3.22078676766258
SIX3	0.804071896263338	0.658657780658655	2.49927242185863	0.0170927120925553	0.199217303593027	-3.22131698678198
PPT1	0.475656558758976	6.94949030707568	2.49886309514057	0.0171095027630008	0.199277437687623	-3.2221494295698
NAALADL1	0.536896282844569	1.57708519454341	2.49828004869962	0.0171334454738395	0.199298530934818	-3.22333500257541
PCDHAC2	-0.505281727282854	0.669518373518521	-2.49825247227106	0.0171345786532999	0.199298530934818	-3.22339107208651
TMEM92	1.22001178326714	2.36979529382789	2.49774633723875	0.0171553890809786	0.199405211074903	-3.22442009091419
TIMM23	-0.342853542862636	7.47613000422358	-2.49664119032034	0.0172009089653512	0.199798761561601	-3.22666645846774
MTRNR2L10	-0.251208529521142	0.250105213768351	-2.49606254123572	0.0172247869185148	0.199940565226907	-3.2278423724859
LDLRAD4	0.65610932568683	2.31272506319796	2.49422014716465	0.0173010151105766	0.200575829478159	-3.23158518609799
AP5B1	0.365612142148557	4.35143057844681	2.49417399424897	0.0173029286154625	0.200575829478159	-3.2316789211287
DCAF1	0.409094913407487	4.05732125844242	2.4936301189962	0.0173254923060246	0.200701595455794	-3.2327834238588
COQ4	-0.413096472719536	5.73452288807921	-2.4929367955483	0.0173542950975281	0.20089941750402	-3.23419118627621
GMEB1	0.27302940889671	3.40806623330479	2.49235163424906	0.0173786385195069	0.201045384034241	-3.23537912093581
MMP7	1.99458355086081	7.69016885382164	2.49097868007618	0.0174358775391504	0.201264697649069	-3.23816559964775
NDUFA13	-0.485638584706887	5.84782896438028	-2.49095802395678	0.0174367400140596	0.201264697649069	-3.23820751420834
MAFF	0.65251835933134	5.1623953561675	2.49092940338191	0.0174379351009512	0.201264697649069	-3.23826558952432
PTPN23	0.388467163089807	5.29817242862442	2.49077017909033	0.017444585070266	0.201264697649069	-3.23858867043193
TEX26	0.273163706755677	0.257174026944337	2.49030370780791	0.0174640804765518	0.201322221738221	-3.23953510233234
WDR6	0.397278522011153	6.36642954557042	2.48990091033267	0.0174809307422467	0.201322221738221	-3.24035224722564
EDF1	-0.431317404278674	9.46917796161288	-2.48952004540664	0.017496877153165	0.201322221738221	-3.24112481449392
CCL4L2	0.968715687021891	2.73989240442103	2.48927269064784	0.0175072407469969	0.201322221738221	-3.2416265188844
GORASP1	0.38498251387271	4.62237473968257	2.48898118400941	0.0175194613963748	0.201322221738221	-3.24221773156825
RFTN2	0.390331495771636	1.36603617805651	2.48878931292228	0.0175275093365539	0.201322221738221	-3.24260684463603
TRAPPC11	0.410854317652452	4.29475344879972	2.48868646025966	0.0175318248312278	0.201322221738221	-3.24281542053614
SIGLEC14	0.933749076860635	1.99666940798744	2.48799219172603	0.0175609803492992	0.201357288117965	-3.24422317919437
RXFP1	0.659401090780141	0.709602190644489	2.48784952200302	0.017566977184427	0.201357288117965	-3.24451243512838
CCDC186	0.838008730765877	3.54239588949531	2.48751460713821	0.0175810620033154	0.201357288117965	-3.24519141389318
SRP14	-0.269933163043028	8.67497177075391	-2.4874949517519	0.0175818889292287	0.201357288117965	-3.2452312596471
WDFY1	0.483708830561806	4.771924966826	2.48664377197333	0.0176177331708254	0.201502309274053	-3.24695657873163
SUSD6	0.666260550778228	5.88967939694493	2.48663568955027	0.0176180738511954	0.201502309274053	-3.24697295964278
HAS1	0.925843729563341	1.33382623505167	2.48506332674905	0.0176844646416685	0.202074030518762	-3.2501590213308
ATP5MC1	-0.573336189099876	6.35809147552779	-2.4848934671922	0.017691650369354	0.202074030518762	-3.25050312283347
ERC1	0.456173622780158	3.97927510136093	2.4844237811473	0.0177115338107778	0.202166361612296	-3.2514545285055
SAYSD1	-0.386612422068446	4.63674828218816	-2.48360083514843	0.0177464211487455	0.202382231295527	-3.25312120599233
ADGRE3	0.277618318725316	0.419159196120179	2.4834205892889	0.017754070719499	0.202382231295527	-3.25348619945727
C17orf67	0.671672772107552	2.7021894037545	2.48308002136506	0.0177685325163588	0.20241241196993	-3.25417579134868
CD28	0.728079388931721	1.2477851490451	2.48219110120229	0.0178063300733315	0.202659076314617	-3.25597539572853
TLCD2	0.676436215513042	3.27125976618857	2.4820146222662	0.0178138428138571	0.202659076314617	-3.25633262160464
EIF3E	0.437749401917064	7.52806013936469	2.48112472945806	0.0178517697924073	0.202782136927823	-3.25813366174478
GFPT2	1.13581041128197	2.87877611436573	2.48106946706625	0.0178541274877255	0.202782136927823	-3.25824549174639
CA4	1.33837689409383	1.44888069978242	2.48090438605394	0.0178611721381717	0.202782136927823	-3.25857954251509
MUS81	0.299013841029359	4.82055627624911	2.48065069746044	0.0178720029627627	0.202782136927823	-3.25909286585368
CRYZ	-0.78976532799205	7.09158034602166	-2.48000850933661	0.0178994469345112	0.202959116035063	-3.26039213234809
OPRL1	0.444091327697066	1.79848299367414	2.47850651242589	0.017963785097186	0.203426958767362	-3.26343004618796
CTD-3099C6.13	0.671751151917365	1.67276381720374	2.4780210732691	0.0179846239875206	0.203426958767362	-3.26441161568054
NUDT7	-0.491323336855684	3.55820982151493	-2.4779318814627	0.0179884552027798	0.203426958767362	-3.26459194919498
A4GALT	0.936800022507782	4.3180864168023	2.47766522389547	0.0179999138627717	0.203426958767362	-3.26513106724105
STK17A	0.778526394821626	5.13459925968771	2.47766149615647	0.0180000740962658	0.203426958767362	-3.26513860355694
RNF227	0.541379862520367	3.11376027281039	2.4771577556239	0.0180217388988742	0.203433022411604	-3.26615693647187
SLC26A4	0.301045600403254	0.454283402624784	2.47643923008449	0.0180526823028425	0.203433022411604	-3.26760921896211
UTP3	0.381927767971327	5.78292344508481	2.47616448318827	0.0180645271180877	0.203433022411604	-3.26816445997065
SPR	-0.731263192315337	7.55042677996816	-2.47606010877331	0.0180690287376407	0.203433022411604	-3.26837538097383
RAB5IF	-0.466283911338082	5.97360579780638	-2.47590801147769	0.0180755904543708	0.203433022411604	-3.26868272992003
ACER3	0.392226215580727	3.58249387231271	2.47581405935261	0.0180796447826593	0.203433022411604	-3.26887257613218
FOXL1	0.98521295305404	1.79990806338782	2.47571948246447	0.018083726909057	0.203433022411604	-3.26906367975735
MESP1	-0.627774515876723	2.17179578561867	-2.47459172204536	0.0181324681014306	0.203734241676199	-3.27134206241912
RBSN	0.366327691296565	3.42153467352635	2.47454971819961	0.0181342857967784	0.203734241676199	-3.27142690775029
CPZ	0.477413599549947	0.623016235667183	2.47410866627972	0.0181533821323791	0.203795565357684	-3.27231774693616
ZNF273	-0.420228437932562	1.68124464762404	-2.47387436901179	0.018163534016295	0.203795565357684	-3.27279093725475
GLIPR2	0.614544628793318	4.39345591387408	2.47286617893291	0.0182072770513798	0.204051864875284	-3.27482673975045
GALNT12	0.908579745342696	3.2164349931244	2.47238293667486	0.0182282778503353	0.204051864875284	-3.27580233028309
DUSP5	0.950634888922459	5.68363416426095	2.47194851268983	0.018247175947952	0.204051864875284	-3.27667925180135
GPD2	0.556396866848375	4.13807927029432	2.47164751055238	0.0182602804686631	0.204051864875284	-3.27728678753597
CDH16	-1.73873483858274	1.92084959955151	-2.47141248885001	0.0182705184096128	0.204051864875284	-3.27776111431046
P4HA1	0.770091533532023	5.67235901368048	2.47131888772627	0.0182745972890373	0.204051864875284	-3.27795001378972
TMEM129	-0.591056090739316	6.56653936101195	-2.4711940030166	0.0182800407138064	0.204051864875284	-3.27820203998609
DPY19L4	0.542378151854731	4.10744519204244	2.47115695070226	0.0182816560195856	0.204051864875284	-3.27827681248786
SEC61G	-0.366703474013979	6.69690550951866	-2.47078082931722	0.0182980605007146	0.204101999061682	-3.27903579099521
CRYBG1	0.898460800170287	3.12611524691884	2.46934388971103	0.0183608560574563	0.204551871072651	-3.28193466731064
TCAF2	0.600241390092166	1.31014389836508	2.46931157858165	0.0183622703385126	0.204551871072651	-3.28199983823731
HAND2	0.749057204552904	2.59158721563977	2.46858018106353	0.0183943107026922	0.204703399594629	-3.28347489503066
KIAA0586	0.399424555553209	2.33133241357055	2.46845570740898	0.0183997685971943	0.204703399594629	-3.28372589899348
TAF2	0.574043125474821	4.03197512759786	2.46814884067616	0.018413230330592	0.204720230534739	-3.28434466532062
TPD52	0.699380081085693	5.31872296761399	2.46760255280195	0.0184372172882515	0.204853984305844	-3.28544606879096
IL2RA	0.914246628786667	1.68480675420509	2.46693259524427	0.0184666733379369	0.205048291833359	-3.28679657951761
GABRB3	-1.25361759524791	1.96647539251249	-2.46533243672584	0.0185372011997691	0.205595956970865	-3.29002117541169
ALDH1A3	0.978771424921236	2.87293024382159	2.46526913904798	0.0185399961197681	0.205595956970865	-3.29014870135567
STPG1	0.390984390664091	2.25292416585017	2.46393267337351	0.0185990977127557	0.206117943798605	-3.29284075119457
ADAM12	0.811385018991682	1.83690407949279	2.46267451187322	0.0186548933351866	0.206422751155375	-3.29537414743392
TMEM47	0.813922388011602	3.88673707350092	2.46266584312782	0.0186552782960007	0.206422751155375	-3.29539159944627
PDZK1	-1.48830811392885	5.80997294871799	-2.4624976949527	0.0186627468359118	0.206422751155375	-3.29573010874775
JCHAIN	2.07496012985983	4.62064447481019	2.46012872010016	0.0187682581413191	0.207420054741702	-3.30049753100919
SLC12A9	0.291401285693933	4.80322461163619	2.45972653395203	0.0187862248916245	0.207420054741702	-3.30130659065506
GSTP1	1.40270177267629	9.23185747538202	2.45924296645927	0.0188078479094592	0.207420054741702	-3.30227923985979
CCL3	1.02797861292264	2.82250365511947	2.45890886411836	0.0188228007400807	0.207420054741702	-3.30295117680602
MIEN1	-0.326031210865543	6.33769809795431	-2.45870503202477	0.0188319286115682	0.207420054741702	-3.30336108686581
GDPD5	0.77518328618033	3.13367513120186	2.45773144081855	0.0188755829578955	0.207420054741702	-3.30531867091982
SEC61A1	-0.383039981974777	8.68633865004632	-2.45767786806078	0.0188779877517525	0.207420054741702	-3.30542637316118
SAMM50	-0.315888083042503	5.17200470138961	-2.45762641500063	0.0188802976585106	0.207420054741702	-3.30552981244397
KIAA1109	0.554260595649787	3.40289504352293	2.45749034260783	0.0188864076618379	0.207420054741702	-3.30580335997609
EXOC1	0.407679230450797	4.64306470623906	2.45720592026747	0.0188991847786074	0.207420054741702	-3.30637510272899
ACO2	-0.644456172168923	6.70608554105597	-2.45681783028006	0.0189166316600849	0.207420054741702	-3.30715516289965
RAB9B	0.341285124327875	1.00423935369872	2.45678623190079	0.0189180528348488	0.207420054741702	-3.3072186718151
RIN3	0.595563571761466	3.81331290848242	2.45677948966963	0.0189183560873163	0.207420054741702	-3.30723222280969
SIN3B	0.352843806974054	4.54944613192675	2.45668950441248	0.0189224038733018	0.207420054741702	-3.30741307882345
ITGA6	0.637088297554989	5.77032990639058	2.45640466160303	0.018935222091481	0.207427851722087	-3.30798553708401
SENP1	0.359765588724702	3.58243502617668	2.45482901779897	0.0190062706261827	0.2080529282398	-3.31115132829715
ENTHD1	0.280786787345845	0.197434138667008	2.45460106431545	0.019016569522181	0.2080529282398	-3.31160921659886
THAP12	0.464541280514768	3.7974757795728	2.45407187635848	0.0190404977279078	0.208181778922938	-3.31267207811852
BLOC1S1	-0.455375243232349	6.48062799975948	-2.45341442611847	0.0190702637306586	0.208374252868223	-3.31399232936848
RAB26	-0.85513064666855	2.66215046256961	-2.452233815343	0.0191238221438348	0.208826287310593	-3.31636254170252
SIPA1L2	0.878843462557646	3.95926054220946	2.45165679541087	0.0191500484401555	0.208851891399194	-3.31752068694077
REEP4	-0.429376621186373	5.69991578612571	-2.4505674204931	0.0191996511971797	0.208851891399194	-3.31970667022313
SEC14L1	0.428870206664887	4.34105061629411	2.45030624680288	0.0192115606447946	0.208851891399194	-3.32023065126905
FIS1	-0.294005311475446	7.72256146465146	-2.4502436702066	0.0192144151185012	0.208851891399194	-3.32035619010893
BAZ1A	0.56937365803413	4.24259040395355	2.45014705951997	0.0192188228382769	0.208851891399194	-3.32055000249076
FAM114A2	0.337932945679807	3.65677935433313	2.45014363627827	0.0192189790355002	0.208851891399194	-3.32055686981795
IFIH1	0.622535095265389	4.70369558886541	2.44982793176156	0.019233389112054	0.208851891399194	-3.32119017242293
PLSCR3	0.386846275353267	1.14662287021586	2.44980250497986	0.0192345501246634	0.208851891399194	-3.3212411760212
CCNI	0.491087327940361	7.99949128072114	2.44970570721699	0.0192389705922249	0.208851891399194	-3.3214353393445
CYP1B1	1.10302787063228	3.60478394006957	2.44909938259443	0.0192666806855287	0.208851891399194	-3.32265142360651
PRIM1	0.421146400710675	3.33763898181237	2.44886405950162	0.019277445142385	0.208851891399194	-3.32312334648406
MB21D2	0.642558306830357	2.66798050037524	2.44880052606347	0.0192803523102463	0.208851891399194	-3.32325075263069
TSACC	-0.476926096315929	1.3164039775878	-2.44870689580902	0.0192846373777812	0.208851891399194	-3.32343850893018
ACVRL1	0.628791080365367	3.84214738419684	2.44799972244182	0.0193170297670796	0.208932753387908	-3.32485643872588
PCDHGA8	-0.281644297607207	0.386689588996655	-2.4476763531585	0.019331858330891	0.208932753387908	-3.32550472063309
ARL9	1.06991844336475	2.18471899928199	2.44762958636382	0.0193340037467163	0.208932753387908	-3.32559847248583
STK3	0.542463553870084	3.31055748794999	2.44727931117926	0.0193500794290438	0.208932753387908	-3.32630061791694
CHMP2A	-0.322248065309077	8.02193791374004	-2.447145564916	0.0193562208465605	0.208932753387908	-3.32656870101151
ZNF589	0.634346385195861	2.70073587238428	2.44694851236946	0.019365272420475	0.208932753387908	-3.32696365759943
NR4A1	1.09444383072388	4.21954358826878	2.44608483960313	0.0194049905290179	0.209229517138869	-3.32869447363842
RAPGEF2	0.620334584343071	3.59730347296761	2.44517270933592	0.0194470175365062	0.20942286276752	-3.33052193681116
NDST2	0.284075434243727	1.48319329562621	2.44516508692971	0.0194473690925772	0.20942286276752	-3.33053720638441
ULK3	-0.455693052971245	6.04319057586001	-2.44457621561326	0.0194745461485801	0.209583793444486	-3.33171676155916
SSTR1	-1.02284570127588	2.09277355397686	-2.44286355526175	0.0195537837883864	0.209949136383964	-3.33514622719664
INTS6L	0.640669448570986	2.30390953069193	2.44285463879622	0.019554197082288	0.209949136383964	-3.33516407731821
DUS1L	-0.393101620712577	6.08913109319626	-2.44282434892159	0.0195556011307403	0.209949136383964	-3.33522471512524
LPAR5	0.931986648093831	2.39379102744343	2.44278316802514	0.0195575101656923	0.209949136383964	-3.33530715500943
ADAMTS12	0.729674244543963	2.50387856333894	2.4417014287643	0.0196077174219502	0.210356307194911	-3.3374723373823
KIAA2026	0.495764605748223	3.75732513624194	2.4413452444234	0.0196242748059852	0.210402190394834	-3.33818512056222
ISOC2	-0.491243578051701	5.91201826862941	-2.44065862484266	0.0196562285055057	0.210527699241603	-3.33955895384467
SNORC	-1.2413389755538	3.76618432084883	-2.44056569782329	0.0196605567493472	0.210527699241603	-3.33974486755685
UTS2	0.42311940105373	0.348691266662423	2.44013632597845	0.019680566776169	0.210610337649034	-3.3406038227679
MALL	1.08038797272102	1.66020582096364	2.43979960680254	0.0196962718640482	0.210646832613444	-3.34127735314031
NSUN7	0.888751409656466	1.74609307516251	2.43839511403849	0.0197619025047182	0.211125151960556	-3.34408602208736
KIFAP3	0.680839985147285	5.36696025591101	2.43831521759202	0.0197656419625712	0.211125151960556	-3.3442457629954
DIRAS2	0.713681600597244	1.26404081169793	2.43774785062898	0.0197922154096785	0.211277275148924	-3.3453800225255
IGF1R	1.03320315348222	3.48545323733693	2.43687498020102	0.0198331609860932	0.211390005512613	-3.347124673213
C1orf116	1.25757910836235	5.26160781758692	2.43668758514874	0.0198419615574906	0.211390005512613	-3.34749917230846
GABRA5	-0.762966802748662	0.519527950051055	-2.43649837685054	0.0198508508857736	0.211390005512613	-3.34787727464751
MRPS33	-0.325988253804671	4.51437547711747	-2.43647118772607	0.0198521285746685	0.211390005512613	-3.34793160605064
KRTAP5-5	-0.542847759641637	0.558615548113559	-2.43569791346836	0.0198884980943194	0.211551238596177	-3.34947664472036
ACTG2	0.885317001368192	2.956023384634	2.43521432144917	0.0199112737233172	0.211551238596177	-3.35044271017457
ABI3BP	0.967584203138664	1.93016639757129	2.43518452445538	0.0199126778410922	0.211551238596177	-3.35050223085054
HNRNPR	0.370705291032405	5.55948934021506	2.43493864820864	0.0199242676546498	0.211551238596177	-3.35099335894847
ATP6V1F	-0.291505571082428	8.60335368246636	-2.43483811369354	0.0199290082935989	0.211551238596177	-3.35119416268066
SURF1	-0.396740750123751	6.58355385951493	-2.43450881368484	0.0199445433996671	0.211585053911144	-3.35185185309578
ZNF620	0.452511167295589	1.91455620124394	2.43396614966341	0.0199701682176016	0.211725799549609	-3.35293554636178
EPHB3	1.56795230090676	3.27819442961026	2.4335935379895	0.0199877804190358	0.211781473048448	-3.35367954931172
PHETA1	-0.604740229576597	5.28393020709255	-2.43270508693933	0.020029831732618	0.211916346903687	-3.35545321979138
AHNAK2	1.46956592553316	3.1992866249672	2.43239018292361	0.0200447557584064	0.211916346903687	-3.35608177356543
ZBTB32	0.593592470058588	0.977268196927209	2.43234049515955	0.0200471114987905	0.211916346903687	-3.35618094598404
EML3	0.387706554086936	5.34265251536103	2.43227988730546	0.0200499853108549	0.211916346903687	-3.35630191202403
CALCOCO1	0.47660865066334	4.98461864095816	2.4319488874507	0.0200656867714172	0.211951548369106	-3.35696251097144
TAFA4	-0.590803188580604	0.723887455994854	-2.43038203241658	0.0201401645856351	0.212481719919639	-3.36008873567695
WWC1	-0.913637592611558	5.64189805080537	-2.4301839699623	0.0201495970139168	0.212481719919639	-3.36048381389075
RXFP4	0.415210065260797	0.409460850738373	2.42981651374626	0.0201671071998906	0.212481719919639	-3.36121672468331
HADHB	-0.481067488544032	7.22485404299028	-2.42972681774586	0.0201713835323431	0.212481719919639	-3.36139561629207
COMMD4	-0.385096263899797	5.34899494165466	-2.42949206200249	0.0201825796109651	0.212481719919639	-3.36186379622772
TBC1D9	0.676151517472004	4.98470951950168	2.42933046008016	0.0201902900851673	0.212481719919639	-3.36218606503166
SGCD	0.577424049922552	1.30306908951619	2.42858934534111	0.0202256850125196	0.212648072823855	-3.36366381390509
RGPD8	0.207724723812605	0.46939772078699	2.42847982515049	0.0202309203702144	0.212648072823855	-3.36388216534891
SAMD14	0.429826719236343	1.53920084359753	2.42710619532117	0.0202966881916684	0.213125335489241	-3.36662019782863
ZNF287	0.683023315722773	1.99006352451768	2.42654589708638	0.0203235703569308	0.213125335489241	-3.36773671861447
SLC25A35	0.509416637444603	2.66967628322774	2.42643698089781	0.0203287997254982	0.213125335489241	-3.36795373773067
TAGAP	0.886364907703088	2.31423126253565	2.42636166727273	0.0203324164565274	0.213125335489241	-3.36810379862915
HTRA3	1.02467880033978	5.3039250557263	2.42622905994694	0.020338785981691	0.213125335489241	-3.36836800814428
SPOPL	0.528193920502258	4.40086017061347	2.42571226811897	0.0203636263345872	0.213125335489241	-3.36939757795304
THAP4	-0.359078966791772	6.53065390898855	-2.42565737949674	0.020366266254581	0.213125335489241	-3.36950691984598
COMP	1.52495648364427	4.71188377626134	2.42545833874151	0.0203758419150982	0.213125335489241	-3.36990340809416
ITPRIP	0.675270283935124	3.86682155011897	2.4251256765634	0.0203918551044202	0.213132528935653	-3.37056601862372
SNX16	0.497462150837296	2.70515663613058	2.42492730589187	0.0204014094119227	0.213132528935653	-3.3709611113219
EBF2	0.413489361083819	0.619744252868224	2.42424342149648	0.0204343791403974	0.213346872524331	-3.37232302249976
SRGN	1.0263491368512	6.90972810401648	2.42274282884162	0.020506891622022	0.213623802828731	-3.3753104098286
CAMK4	0.450384703098297	0.819485462386954	2.42253772810928	0.020516820747273	0.213623802828731	-3.3757186244905
ITGA11	0.727690319332081	2.3610495588301	2.42236682718133	0.0205250975612808	0.213623802828731	-3.37605875229786
RNF181	-0.319801422043842	7.68069626055402	-2.42225751569694	0.020530393158866	0.213623802828731	-3.37627629567623
FAM160A1	0.636358471490579	1.59116168769102	2.42198478896706	0.0205436108221261	0.213623802828731	-3.37681902554894
B3GNT8	0.900038838945291	3.12808409125922	2.4219245494618	0.020546531363175	0.213623802828731	-3.37693889718968
TFAP2E	0.73681978972256	1.45573265687895	2.42189047670598	0.0205481834507529	0.213623802828731	-3.37700669823266
MFF	-0.337791065373048	5.73378526222936	-2.42134473143221	0.0205746614767494	0.213769360267524	-3.37809258008654
PTCD3	-0.326771628108913	4.4057251711697	-2.42089961767033	0.0205962800803266	0.213853183352643	-3.37897810581984
ALOX5	1.28578394525784	5.36041666648864	2.42066480188554	0.0206076930902477	0.213853183352643	-3.37944521091139
USP54	0.552993804596034	2.91454247482053	2.41966009924584	0.0206565906354079	0.214114568600031	-3.38144344659274
SP3	0.473349447705511	4.89912090959338	2.41962656286951	0.0206582246217048	0.214114568600031	-3.38151013645506
RIDA	-0.874685235475974	6.92775922456156	-2.41937730672157	0.0206703727580956	0.214114568600031	-3.38200578259157
BORCS7	-0.490555605870786	5.30897546665695	-2.41868442086712	0.0207041764057573	0.214335138586006	-3.38338339831819
TRIL	0.504064576930904	1.65727408008693	2.41693791078257	0.0207896057543112	0.214979390132668	-3.38685462896436
MYRFL	-0.588962951377475	1.23818390699082	-2.4167875827627	0.0207969738824335	0.214979390132668	-3.38715332706613
MARCHF1	0.493175048903014	1.87998646244577	2.41664321014498	0.0208040523457634	0.214979390132668	-3.38744017962499
TMEM143	-0.413948459750864	3.28170845085409	-2.4161823108791	0.0208266644712663	0.215083328743945	-3.38835585523606
RPAP3	0.268645800008602	4.22518512158836	2.41550872311037	0.0208597514094737	0.215295253553321	-3.38969386128243
PIK3IP1	0.793793218177371	5.44844080708844	2.41496929068842	0.0208862829705249	0.215439305318485	-3.39076519354633
UQCRH	-0.43746595887675	8.42873110201584	-2.41379081263422	0.0209443520626032	0.215908293555103	-3.39310510751255
ZNF860	0.579135849543953	1.26065921724023	2.41317078752111	0.0209749623669894	0.215932643077294	-3.39433586859003
ALDOC	0.924499061482812	4.26863410227631	2.41315357154696	0.0209758128892978	0.215932643077294	-3.39437003943316
UACA	0.555869144099375	4.42522606155619	2.41297727954203	0.0209845240602168	0.215932643077294	-3.39471993983832
APPL1	0.464307253043621	4.36722184776975	2.4119104067473	0.0210373118571279	0.216217719041862	-3.39683706072488
TEX9	0.549174760115148	2.04498833143825	2.41171387828201	0.0210470490206046	0.216217719041862	-3.39722698327511
WDR47	0.496810451949063	3.53619592427675	2.41153667948833	0.0210558319852823	0.216217719041862	-3.39757853557275
CALY	0.398508443725922	0.35056266594611	2.41139800437586	0.0210627078200472	0.216217719041862	-3.39785364638834
LRRCC1	0.812208515732361	3.44189668636682	2.4104264282157	0.0211109379906806	0.216583054248102	-3.39978079640185
CDC42	0.319174306625722	7.43788557344445	2.40922262096267	0.0211708353559571	0.216689562326482	-3.40216782423593
ATP10D	0.647624186593668	2.84440696228272	2.40908855093547	0.021177515758042	0.216689562326482	-3.40243361948572
CCL23	0.584305253433338	1.0869834973568	2.40857554854424	0.0212030951520653	0.216689562326482	-3.40345055584392
TECPR2	0.482975482484933	3.27771764941389	2.40854604840554	0.0212045669437576	0.216689562326482	-3.40350902999856
SGCA	0.793843963358087	2.27240064202475	2.40849235787341	0.0212072458564138	0.216689562326482	-3.40361545221811
IFI27L2	0.653074571907647	5.0626847833577	2.40834443451057	0.0212146281456787	0.216689562326482	-3.40390864856498
RESF1	0.656914825822422	4.37654158754015	2.40826831294534	0.0212184279902116	0.216689562326482	-3.40405952285702
CRAT	-0.587221578697679	5.94279582919346	-2.40818676095433	0.0212224995963251	0.216689562326482	-3.40422115661704
IGSF5	0.687387945138124	0.98631065938582	2.40777866375919	0.0212428851127843	0.216768523309907	-3.4050299358144
EPB41L2	0.770816641335301	4.1000630671312	2.40689906104927	0.0212868839665462	0.217088204165974	-3.4067728298655
GLT8D1	0.370312289576408	5.34008845163146	2.40609489050437	0.0213271819165579	0.217369784518969	-3.40836586517072
PCDHA5	-0.280799674752161	0.20767143240822	-2.40539349933627	0.0213623859437899	0.217599142910198	-3.4097549911469
APOD	1.41975748082101	2.5204131986457	2.40458859839763	0.0214028502365619	0.217881778433164	-3.41134876895315
VPS18	-0.338137720846103	5.45402505556805	-2.40433547453199	0.0214155897362632	0.217882006503205	-3.41184989961516
MLF2	-0.322355754789875	8.00458686491833	-2.40309583243475	0.0214780791748771	0.218388089319388	-3.41430358553698
BCAT1	0.81126569681998	2.0433426704183	2.40247783210052	0.0215092938288551	0.218575759887174	-3.41552649075301
POU6F2	0.684918641770797	0.601207910693804	2.4018688225973	0.0215400945955837	0.218663871769045	-3.41673138739968
HHIPL1	0.511231552296578	1.50601358227624	2.4016815618337	0.0215495733777218	0.218663871769045	-3.41710183061553
EXOG	0.408603216726606	2.09707931366146	2.40154964923673	0.0215562528114117	0.218663871769045	-3.41736277065942
MCUB	0.849132105942424	3.58679949884182	2.40129360424496	0.0215692230835194	0.218665975792863	-3.41786923159456
OXLD1	-0.396663987241395	5.94991269405532	-2.40073045197015	0.0215977751468122	0.218825950082989	-3.41898302116006
C15orf62	0.500684962598928	2.29319751264824	2.40030132223289	0.021619555206782	0.218896398905235	-3.41983162005981
KRT17	2.24320561838513	4.17915370739154	2.39998230648945	0.0216357594388907	0.218896398905235	-3.42046240035309
SCGB3A2	0.612027603478053	0.57917639412579	2.39983870398548	0.0216430572430671	0.218896398905235	-3.42074632194215
BNC2	0.387882577901592	0.668058620032223	2.39930401571714	0.0216702494464796	0.21904211431654	-3.42180336737879
RAB11FIP3	0.395007643773911	5.12088913448527	2.39834624899277	0.0217190352310182	0.219303795575138	-3.42369639610757
GOT1	-0.835073051459155	7.64124452301585	-2.39829324051806	0.021721738229791	0.219303795575138	-3.42380115189784
FOLR2	0.956222139928762	3.74170607956589	2.39768655989034	0.0217526957013242	0.219395507555163	-3.42499996255515
LEXM	0.375645535339251	0.767062987070564	2.397613371286	0.021756433043613	0.219395507555163	-3.42514456990586
VAPB	-0.318827766090661	4.69848193531591	-2.39726236576592	0.0217743650676943	0.219447174532239	-3.42583804946369
KLK10	1.61249243641517	2.26317907085056	2.39606458672833	0.0218356575901107	0.219854075342162	-3.42820395350036
PROK2	0.30850454012671	0.252807200475358	2.39597196575912	0.0218404036790031	0.219854075342162	-3.42838686750917
MEI1	0.736413681371442	1.41554035756964	2.39241165475652	0.0220235514050761	0.221567531546195	-3.43541420849269
TUFM	-0.297831398051114	8.76092125875939	-2.3918583849148	0.0220521370106884	0.221606965391683	-3.4365055876255
POLD3	0.40899055111661	4.29335423895383	2.39183511349558	0.0220533401034739	0.221606965391683	-3.43655148886574
EFNB2	0.802401059635123	4.51551312073127	2.39150898932327	0.0220702064245638	0.221620100338447	-3.4371947125897
ESYT3	-0.512979785150839	1.32751013692179	-2.39107323972225	0.0220927605330297	0.221620100338447	-3.43805405653328
PPP4R2	0.466920174117451	4.76060684251372	2.39105986623479	0.0220934530659002	0.221620100338447	-3.4380804286981
MS4A2	0.481415185128194	0.51705143238965	2.39058416495963	0.0221180995806937	0.22173750738211	-3.43901843105138
LTBP1	0.934183465868655	4.9792077629324	2.38978087572299	0.0221597752632389	0.221741943518343	-3.44060208093465
HELQ	0.34955939491361	3.41804762137547	2.38967163637902	0.0221654482316832	0.221741943518343	-3.44081741240525
CFAP20DC	0.547699223258047	1.43905973048879	2.38941376145065	0.0221788452941811	0.221741943518343	-3.44132570511506
PTPRE	0.692679465664361	3.49612316753641	2.38938320388882	0.0221804332999193	0.221741943518343	-3.4413859340061
CPSF4L	0.426680971456155	0.643557619923209	2.38905496479479	0.0221974976206904	0.221741943518343	-3.44203285812186
INTS4	0.296364400476064	3.98214808358274	2.38896141301361	0.0222023633180732	0.221741943518343	-3.44221722712172
SOX12	-0.607001322756824	4.93266468186735	-2.38870163019491	0.0222158798804292	0.221741943518343	-3.44272917232446
PSMB7	-0.392735036051244	7.86025091319437	-2.38858249145832	0.0222220811895754	0.221741943518343	-3.44296394178624
VGLL3	1.05981163385407	2.19612443193613	2.38794061588343	0.0222555185384168	0.221946332432302	-3.44422865009016
UNC5C	0.465689155580687	1.27325803960929	2.387151881065	0.0222966686411907	0.2220004986351	-3.4457823895945
LINC01556	0.968167071025817	0.75506083450349	2.38711500981902	0.022298593983142	0.2220004986351	-3.44585501385243
MIS18A	-0.467607758994924	4.6120910832652	-2.38696584445053	0.0223063846337936	0.2220004986351	-3.44614881256367
BCL7B	-0.281927557411872	5.91260537065475	-2.38684343066638	0.0223127799363592	0.2220004986351	-3.44638991115133
SETD5	0.494658164491542	4.85828044010742	2.38605175349414	0.0223541798839836	0.222283322084904	-3.44794893737684
SERTAD1	0.490234457127412	5.25758391510798	2.38576343480105	0.0223692744834771	0.222304396592467	-3.44851662354961
MCL1	0.516989171342225	8.95239360364632	2.38456890092908	0.02243191132273	0.222766197224071	-3.45086808640289
SMIM30	-0.310388396174295	5.87146251455209	-2.38438159557658	0.0224417472952049	0.222766197224071	-3.45123672471574
FBXO48	0.364006863868684	1.70477657499943	2.38363859439469	0.0224808030160926	0.223024665937877	-3.45269883317407
P2RY14	0.537983417696261	0.937986886151503	2.38219583733656	0.0225568170566275	0.223625731050217	-3.45553702523098
PABPC1	0.468859171764969	9.71002138177997	2.38199352426466	0.0225674948337025	0.223625731050217	-3.45593491790636
MRPL3	-0.394725935133118	6.63703583307904	-2.38128912342381	0.0226047077448816	0.223754244270597	-3.4573200879658
MRM2	-0.257146065448634	5.37725689006528	-2.38125364325909	0.022606583600794	0.223754244270597	-3.45738985028154
ERAL1	-0.300219201282259	6.57985543525531	-2.38074146964416	0.022633678203374	0.223893076592614	-3.45839682124369
ZNF341	0.300094438758916	2.75241655343783	2.38031174652024	0.0226564337448423	0.223920948540576	-3.45924156963188
PCDHA11	-0.719373502298973	0.688395918455614	-2.3801947084609	0.0226626349599812	0.223920948540576	-3.45947162389401
TET1	0.394672958948031	1.00405938006485	2.37971828915587	0.0226878937030616	0.224012884719578	-3.4604080079463
SELE	0.856165827426768	1.32783208807974	2.37952611596657	0.0226980895274141	0.224012884719578	-3.46078567930929
GMIP	0.523047902406472	4.97488910551377	2.37819927066422	0.0227685990435236	0.224493277287758	-3.46339269054796
GUCD1	-0.526790402798946	7.23896430382976	-2.37811711767886	0.0227729712208092	0.224493277287758	-3.46355407229803
GPR176	1.05547081258173	3.25168242431867	2.3773464227838	0.0228140245654127	0.224644483032325	-3.4650678361077
TRIM7	0.742448776659995	0.992410197649714	2.37733687859261	0.0228145333844771	0.224644483032325	-3.4650865801838
TAF1A	0.592103331101265	2.73037443110966	2.37698178606437	0.0228334713440043	0.224657892288241	-3.46578391721625
PCDHA3	-0.443128218146054	0.366090672867569	-2.37681970273576	0.0228421203739051	0.224657892288241	-3.46610219469177
HPF1	0.353701910218186	5.22286995855973	2.37607130508212	0.0228820945401326	0.22489524690272	-3.46757159707516
CEBPZOS	-0.333081767176409	5.45048673294965	-2.3758765697574	0.0228925063093646	0.22489524690272	-3.4679538859719
BAD	-0.452929013113895	6.72730196001753	-2.37484639346404	0.0229476573198731	0.2252027697707	-3.46997587477869
TOP2B	0.512664543180281	6.00043123002856	2.37480084769419	0.0229500984077303	0.2252027697707	-3.47006525577303
ZNF217	0.611027828170358	4.95084875193629	2.37415674246567	0.0229846452667062	0.225211037361134	-3.47132914503977
MORN2	-0.492821998817165	5.30946549920875	-2.37402542884828	0.0229916940982894	0.225211037361134	-3.47158678393833
GINS3	-0.648864479720536	2.93042333520142	-2.37400418279259	0.022992834756816	0.225211037361134	-3.471628468001
FN1	1.35054531276176	9.066491087849	2.37378331868174	0.0230046955443202	0.225211037361134	-3.47206178037762
GGT5	0.763560065710711	4.7458029145417	2.37342886001834	0.0230237421595655	0.225211037361134	-3.47275713129202
EIF3K	-0.389518289188887	8.05136658647982	-2.37284373341018	0.0230552147800568	0.225211037361134	-3.4739048276658
NUDT4	0.698255925139551	3.69683253631078	2.3726951290882	0.0230632140595371	0.225211037361134	-3.47419627543831
PSMG3	-0.390970777265655	5.95895490737194	-2.37259655094116	0.023068521845447	0.225211037361134	-3.47438960302221
ACTBL2	0.800086850466304	0.7715550622114	2.37247510114865	0.0230750626382146	0.225211037361134	-3.47462777770392
ARHGAP23	0.639124243926518	3.60765748961004	2.37233909005533	0.0230823896343986	0.225211037361134	-3.4748944981738
PRDX6	-0.403754238446199	8.79802539385174	-2.37056252062329	0.0231782878711397	0.225991460341818	-3.47837738482862
CNTNAP5	0.90098946118845	0.663311802242086	2.37015407164287	0.0232003865944016	0.225991460341818	-3.47917786805605
CRYAB	1.7866717732269	5.82130185415457	2.37012522166903	0.0232019482134628	0.225991460341818	-3.4792344048612
TMEM204	0.6260550180873	5.37696703836677	2.36853778949542	0.0232880208909152	0.226700944275029	-3.4823445118917
MRPL34	-0.418534323796373	6.66078909466005	-2.36711249035797	0.023365548342788	0.227314641622344	-3.48513569954842
LTBP3	0.580995598399093	6.38863071006728	2.36689133522094	0.0233775987006694	0.227314641622344	-3.48556868391951
MAIP1	-0.325255523146901	5.4611177088584	-2.36652670698427	0.02339747892478	0.227378903243481	-3.4862825012805
RRS1	0.537668078893835	5.94664865133547	2.36611196381281	0.023420110085818	0.227469810714467	-3.48709433105975
DCAF5	0.399976493698142	4.62619872402663	2.36572765125468	0.023441098408686	0.227544668009075	-3.48784650438794
SLC25A3	-0.423771852229151	7.476122494926	-2.36529257281818	0.0234648797064218	0.227646536812075	-3.48869793092784
ZNF584	0.291274937937733	3.28187903712849	2.3635194101564	0.0235620261008902	0.228347572660019	-3.4921667633363
ZNF143	0.301477434040527	3.97366224135946	2.36324754815968	0.0235769527169926	0.228347572660019	-3.49269844168889
ODC1	-0.585606749126383	7.75448090767957	-2.36324443949411	0.0235771234480578	0.228347572660019	-3.49270452102868
NECAB3	-0.460420806915166	4.74064499351115	-2.36175637949206	0.0236589775919568	0.229005885140018	-3.49561393067562
FAM3D	1.41203761739642	2.02198224987016	2.36152319618974	0.0236718276182205	0.229005885140018	-3.49606972480121
PHB2	-0.344513441349982	8.59733792489536	-2.36087799826294	0.0237074153928934	0.229220738107474	-3.49733069976079
TEKT3	0.300851080939254	0.461830620043308	2.3600204244572	0.0237547922004771	0.229276515716716	-3.49900636059712
TMCO6	0.371064336648133	4.09429976970287	2.35988598339064	0.0237622271701921	0.229276515716716	-3.49926901292642
IMPDH1	0.648664892774764	5.16221126969866	2.35976893057359	0.0237687022326446	0.229276515716716	-3.49949768578325
POP1	0.488204086199354	3.26603875477269	2.35962722280958	0.0237765432765902	0.229276515716716	-3.499774513361
CHRNB1	0.687165416678375	3.68402216137635	2.35921212771951	0.0237995249723147	0.229276515716716	-3.5005853374277
RSU1	0.514586593789504	5.98471373084963	2.35912270640564	0.0238044784001346	0.229276515716716	-3.50075999476965
DPP4	1.24335207528175	3.10892338053555	2.35902420366785	0.0238099359647108	0.229276515716716	-3.50095238442658
SAMD4A	0.427240868810479	2.89580639755895	2.35883825588785	0.0238202415207934	0.229276515716716	-3.50131555083777
IHO1	0.157697105048336	0.242306099453492	2.35824869448722	0.0238529427051839	0.22946236236267	-3.50246686172272
COL24A1	0.195290910057647	0.304457636323645	2.3575584730854	0.0238912787180313	0.229702176361409	-3.50381448225498
CUTA	-0.390312451281282	7.99231846275092	-2.35650401729901	0.0239499523525957	0.229968644695275	-3.50587270554943
PPP6R2	-0.371774339032712	6.31811141175526	-2.35640400677529	0.0239555240417564	0.229968644695275	-3.50606788479219
PRKAR1B	-0.707050589200416	4.5234930749588	-2.35633692837359	0.0239592617043755	0.229968644695275	-3.50619879080749
ZSWIM3	0.435890472119576	2.78277447954835	2.3558664407145	0.023985492461503	0.23009151306995	-3.50711689007978
WBP2NL	0.421742791011846	0.876648312665909	2.35412979647392	0.0240825390109074	0.230893195788404	-3.51050460201489
TRANK1	0.650579155073112	3.26195552017007	2.35337909926491	0.0241245988581714	0.231107456692259	-3.51196845002531
CHRNB2	-0.690949972505803	0.973247906088848	-2.35312456281569	0.0241388750026303	0.231107456692259	-3.5124647161969
IDUA	-0.492320338562546	5.20939485145198	-2.35300909310618	0.0241453538480794	0.231107456692259	-3.51268983319156
MRPL54	-0.426310706130048	7.00840709840327	-2.35237335240218	0.0241810525036008	0.231319917668449	-3.51392911624763
ZNF878	0.26272520779027	0.566050442356152	2.35205946626422	0.0241986956716618	0.231359516150994	-3.51454090257331
KBTBD11-OT1	-0.394129193666414	0.728998229576949	-2.35174353820041	0.0242164653482769	0.23140027931513	-3.51515660962791
ZNF816	0.63308975004448	3.24376531242313	2.35121694031967	0.0242461105335144	0.231554410128597	-3.51618275578915
RENBP	0.924602606344732	4.78957716488492	2.34974444402469	0.024329179669052	0.232086909424653	-3.51905123591066
TGFBR2	0.532176712250883	6.44226264777103	2.34952438781993	0.0243416159189213	0.232086909424653	-3.51947980319752
RAB11FIP1	0.936997697023075	4.69883935898273	2.34950862033958	0.0243425072220919	0.232086909424653	-3.5195105098203
B4GALNT3	1.15298209574469	3.91159186688068	2.34881711770335	0.0243816254269324	0.232330583114368	-3.52085704178836
DUSP18	0.389894356180892	2.53368319365846	2.34767975531056	0.0244460892679381	0.232540483158051	-3.52307115739744
FAM219A	0.485090251246226	4.40741662061591	2.34761314980353	0.0244498691223658	0.232540483158051	-3.5232007951849
VHL	0.444156402006645	4.78763015812582	2.34712188486679	0.0244777646429467	0.232540483158051	-3.52415688826912
SEPTIN8	0.541150657579431	5.27138297954253	2.34709009623767	0.024479570687166	0.232540483158051	-3.52421874991241
SERP1	-0.364357422150604	6.68752210066184	-2.34706544237051	0.0244809714586808	0.232540483158051	-3.52426672667664
JUNB	0.763652161861316	8.70558286396027	2.34699297833669	0.0244850891039003	0.232540483158051	-3.52440774058639
KLHL26	0.513367071979134	3.26883530895993	2.34638127573937	0.024519872974121	0.232741819205327	-3.52559797991808
PHTF2	0.410550450781357	3.45034289701836	2.34612498409308	0.0245344599979182	0.232751330644703	-3.52609660109082
CHI3L1	1.45474240748818	4.00624192317472	2.34563065516921	0.0245626172030588	0.232803462748747	-3.52705821861114
RBCK1	-0.342677195867665	7.32166302714167	-2.34527458913411	0.0245829169510686	0.232803462748747	-3.52775078326456
KANTR	-0.794287622914949	1.39889246199211	-2.34508618784893	0.0245936640547097	0.232803462748747	-3.52811720177614
DENND6A	0.348452080082752	4.16302580064309	2.34482316914329	0.0246086747008956	0.232803462748747	-3.52862870707655
CAVIN2	0.924302166701317	4.03979472373247	2.34480560758754	0.0246096772444584	0.232803462748747	-3.52866285842163
ASPSCR1	-0.531895291722943	3.91949107912467	-2.34459884830517	0.0246214833654778	0.232803462748747	-3.52906492216365
MAPK3	0.423764768894091	6.08446292480922	2.34429629868589	0.0246387684010459	0.232838399898025	-3.52965321369586
PODN	0.934609436268195	3.69150547929413	2.3438139592495	0.0246663476918626	0.232934323562011	-3.53059098403232
SIL1	-0.496263991260334	6.59970113709024	-2.34358259899118	0.0246795863306212	0.232934323562011	-3.531040748292
TATDN2	0.380387850176475	3.8487286647033	2.34340582309034	0.024689705923575	0.232934323562011	-3.5313843790649
TEC	0.446915052117731	1.89662706694952	2.34271955156644	0.0247290272386532	0.23317689800762	-3.5327182304864
ITGA10	0.531118333340117	1.54889897482551	2.34232143617596	0.024751863947279	0.233178697398702	-3.53349188695046
C2CD4C	-1.07617094500314	2.3828354982406	-2.34202503594995	0.0247688784187118	0.233178697398702	-3.53406781921646
NSMAF	0.428088927574391	4.13014993800061	2.34200467120108	0.0247700478179909	0.233178697398702	-3.53410738782807
ISLR2	0.531340157578816	1.23825138243852	2.34164572220494	0.0247906678219851	0.233210490483783	-3.53480478341487
FLYWCH1	0.36596393374901	4.33321980445127	2.34147207426699	0.0248006486699033	0.233210490483783	-3.5351421332877
KCND1	0.516978431312981	2.17565442196088	2.34085223253242	0.0248363051831376	0.233417672354743	-3.53634616738075
CEP70	-0.48608469094962	4.49029324162034	-2.34042485132791	0.0248609172910064	0.233477487273321	-3.53717621591145
TRIP10	0.50261239301485	6.33688694967442	2.3402685416742	0.0248699243724865	0.233477487273321	-3.53747976916623
SNX18	0.527999006031736	4.12340830098185	2.33986996991097	0.0248929047225251	0.233565244584349	-3.53825372924949
ANXA2R	0.665234162192867	2.6157649303905	2.33924740740737	0.0249288379670646	0.233774373776528	-3.53946245222772
SUN2	0.430111093915064	6.74438707278063	2.33818947103582	0.0249900075394486	0.234219802611254	-3.54151593491753
STARD7	-0.297712692980415	7.38521515381167	-2.33713673953542	0.0250510104774074	0.234663183438722	-3.54355865072827
SMARCA5	0.43219209986737	5.46373372191587	2.33650783252577	0.0250875179657468	0.234876746069476	-3.54477866306071
ZNF286A	0.460633049218684	1.82230247592603	2.33554119044598	0.0251437241972573	0.23527440014834	-3.54665338400646
SLIT2	0.84688695539219	2.55677460824931	2.33469697245268	0.0251929048114917	0.235525477913967	-3.54829021634632
C19orf71	0.59401001476638	4.24062272798116	2.33460872735067	0.0251980506050488	0.235525477913967	-3.54846128785693
SLFN5	0.58933395508095	4.03955074494851	2.33429063562894	0.0252166071959676	0.235570409535722	-3.54907790017955
KRTAP2-3	0.889627727540885	0.63602610220344	2.33352712844751	0.0252611983686735	0.235630277808587	-3.55055769127382
PCDHA8	-0.226296693865741	0.146887172488235	-2.33343844346669	0.0252663824492813	0.235630277808587	-3.55072955339978
PSPN	-0.344507309793215	2.43627764554683	-2.33332827610898	0.0252728236176492	0.235630277808587	-3.55094303954293
ATF1	0.362998710223079	4.79608515409804	2.33323928386949	0.025278027818373	0.235630277808587	-3.55111548649674
MYCBP	-0.422776382665194	4.7423919426759	-2.33286585400743	0.0252998762537805	0.235679140728008	-3.55183905790156
LRRFIP1	0.428203673868473	5.50620104757081	2.33200705082244	0.0253501872443829	0.235679140728008	-3.55350278947453
MEA1	-0.317019228079909	7.70551638952348	-2.33198808581124	0.0253512992823442	0.235679140728008	-3.5535395247886
CHRNA5	0.69394153717001	1.62244914398373	2.33179588854762	0.0253625714980268	0.235679140728008	-3.55391179961294
RUNDC3A	1.08795308398456	2.00493865408403	2.33163563968839	0.025371973418111	0.235679140728008	-3.55422217532786
SYNGAP1	0.567169248866079	2.7921420802471	2.33121244717086	0.0253968175399077	0.235679140728008	-3.55504175571723
OXCT1	0.995660221076289	3.06372459835217	2.33087304778492	0.0254167583046429	0.235679140728008	-3.5556989796511
ANKRD36B	0.330594961348704	0.903064993666741	2.330480068612	0.0254398646720685	0.235679140728008	-3.55645987093724
SAMSN1	0.868764649161303	2.55148720983226	2.33033431975713	0.0254484392157626	0.235679140728008	-3.55674204818792
TCP11L1	0.541601254253463	2.87063237342026	2.33017431410559	0.0254578554989583	0.235679140728008	-3.55705181265856
CD47	0.558556716712817	5.82058583990716	2.33005983821057	0.0254645942964312	0.235679140728008	-3.55727342393988
NAAA	0.532338293764279	4.22940416210208	2.32997793680171	0.0254694165335493	0.235679140728008	-3.5574319701914
SMIM20	-0.355559046481606	5.98295038326133	-2.32991316306458	0.0254732309006796	0.235679140728008	-3.55755735753232
GYPE	0.378420621255677	0.462548847338205	2.32977515176433	0.0254813597656919	0.235679140728008	-3.55782450787868
AFAP1L1	0.564067807436129	3.15075068615525	2.32963516039917	0.0254896076442537	0.235679140728008	-3.55809547939176
DOCK9	0.590120185604444	3.37311733696813	2.32891398069561	0.0255321355527092	0.235945026118968	-3.5594912303146
ANP32E	0.551453279323298	6.05812003631137	2.32756063793555	0.0256121146421818	0.236533922828207	-3.5621096094732
ARHGAP42	0.726164142423618	2.49020851483155	2.32718203702709	0.0256345293502146	0.236533922828207	-3.56284191056607
SLC45A1	0.692065956577372	1.92651456817146	2.3271356202774	0.0256372786255752	0.236533922828207	-3.56293168529579
SUPT4H1	-0.268640728679863	7.10554989232304	-2.32623694353634	0.0256905598458166	0.236600869412608	-3.5646695627775
MTNR1A	0.557237608873427	0.637029206337277	2.326018182635	0.02570354494311	0.236600869412608	-3.56509253318838
PXK	0.532266927819144	2.94220541114729	2.32594734827335	0.0257077507595977	0.236600869412608	-3.56522948403741
PTGES2	-0.472162725184123	6.08808840048444	-2.32568477298142	0.0257233466730566	0.236600869412608	-3.56573711967605
COL6A1	0.624566262751593	7.21683006248869	2.32515641937066	0.0257547545752779	0.236600869412608	-3.56675845780814
MX2	0.878848795011451	2.43988905060088	2.32512440398523	0.025756658834503	0.236600869412608	-3.56682034001223
VSTM5	0.709195681185616	0.99587712121562	2.32511143972638	0.0257574299782518	0.236600869412608	-3.56684539831754
CRACR2A	0.625414834340816	1.53662013755345	2.32503668224539	0.0257618771297737	0.236600869412608	-3.56698989329082
VAMP8	-0.336401705447646	9.05448979982322	-2.32491996577843	0.0257688217080445	0.236600869412608	-3.56721548196133
PDCD1LG2	0.779646388495071	1.57765171675268	2.32401681650962	0.0258226157147069	0.236763119384459	-3.56896080495277
TIMM50	-0.317008611168201	5.08864314164588	-2.32368759731893	0.0258422500353156	0.236763119384459	-3.56959689435512
TNK2	0.508584199714798	3.9601141654915	2.32367126702818	0.0258432243082634	0.236763119384459	-3.56962844466157
TUBA1B	0.548276281334922	7.30786056068989	2.32352068239973	0.0258522098180398	0.236763119384459	-3.56991936831018
HMGB2	0.666657415918505	6.13524606023004	2.3234640739601	0.0258555884181593	0.236763119384459	-3.57002873008852
C2CD2L	0.43092995739078	3.01564528033376	2.32300224607054	0.0258831668646059	0.236867961428001	-3.57092086285246
ASB14	0.278037791643004	0.995323636950744	2.32242082273361	0.0259179247196001	0.236867961428001	-3.57204384085467
ESRRA	-0.594448365432465	6.58754803644355	-2.32241542443422	0.0259182476301784	0.236867961428001	-3.57205426633483
PRDM16	0.851101754660741	1.7027495495547	2.32219860106705	0.02593122036887	0.236867961428001	-3.57247299254883
MYO1G	0.776201339000884	2.00917879667222	2.32211600217454	0.0259361638731647	0.236867961428001	-3.57263249891935
MYOF	1.00877563831349	5.81809574782396	2.32151303696682	0.0259722767670094	0.236963582429928	-3.5737967581003
MMGT1	0.371174047142377	5.2323944228039	2.32147935019966	0.0259742956752119	0.236963582429928	-3.57386179707157
TRIM2	0.831909414154619	3.61826945101728	2.32066895189227	0.0260229069005047	0.237280715234884	-3.57542622552891
ELL	0.276386186487811	4.2374651916807	2.32020805553033	0.0260505899972007	0.237406786394702	-3.57631578371951
ZNF34	0.383826367718884	3.56076704572795	2.31983652362273	0.0260729248389048	0.237464377551204	-3.57703276992741
PPP1R12A	0.450317814100164	4.20965870089394	2.31960941632012	0.0260865860051164	0.237464377551204	-3.57747100306471
CREB3L1	0.999455908918995	3.30360677022781	2.31941161408516	0.0260984896357273	0.237464377551204	-3.57785266294345
ICAM2	0.6750070962009	3.08976688628464	2.3190333626046	0.0261212662195058	0.237529009286027	-3.57858243444031
TRMT12	0.422260362106836	4.35494213725639	2.31883329459181	0.0261333206387767	0.237529009286027	-3.57896839657882
LRRIQ3	0.251750274425883	0.448834558079652	2.317797585748	0.0261958038532768	0.237719158975272	-3.58096605350096
PIP5KL1	0.621134993929949	1.54548691576158	2.31771416620124	0.0262008423124329	0.237719158975272	-3.58112692351695
CSTA	1.10137760387617	3.34863639913002	2.31762649230341	0.0262061386703052	0.237719158975272	-3.58129599329444
SH2D7	0.257775816489664	0.367616913414151	2.31733899757371	0.026223512915078	0.237719158975272	-3.58185036376213
NDUFAB1	-0.309016849975028	6.9108499363949	-2.3173372947005	0.026223615856141	0.237719158975272	-3.58185364723081
LRRC55	0.36358541247557	0.528900836419487	2.31630433013272	0.026286127070455	0.238159817608728	-3.58384508036015
C3orf18	0.438764491444753	2.90233788483976	2.31596181572176	0.0263068843680812	0.238221907969521	-3.58450526544757
FGFR1	0.783595602397692	5.13418548105891	2.31572470159893	0.0263212627629172	0.238226199110967	-3.58496225354862
TBXA2R	0.391133115736576	2.90484525816207	2.31496343969825	0.0263674728358463	0.238518432997125	-3.58642919809106
TMEM45A	1.05638127891338	3.10317270294424	2.31418617536622	0.0264147295927767	0.238730966417489	-3.58792661835083
LAMC1	0.806651039946956	7.49084464073157	2.31411869822704	0.0264188357163111	0.238730966417489	-3.58805659763883
PRRX2	0.844151855424491	1.99763284960638	2.31365424009087	0.0264471145395459	0.238860523672135	-3.58895119552028
IL17RD	0.593679548775879	1.7766427654872	2.31341805225034	0.0264615054269083	0.238864579809915	-3.58940606953983
KISS1R	0.819334881004309	1.01553810532564	2.31309691803609	0.0264810833847955	0.238915430032492	-3.59002448769313
PRODH2	-1.34659889968272	2.01918057927652	-2.31249433988641	0.0265178547528088	0.238999311982084	-3.5911847231167
PPAT	0.471374083312772	3.05725826909108	2.31248737489131	0.026518280048908	0.238999311982084	-3.59119813259967
EBLN2	0.549116526067602	1.17864574785197	2.31202401005599	0.026546587790875	0.23908396342651	-3.59209016831548
TNFSF8	0.804249391647414	1.49301624152814	2.31187688217861	0.02655558176622	0.23908396342651	-3.59237338089264
AGR2	2.22271089981293	2.93582825349541	2.31037887817161	0.0266473113951957	0.239671779743074	-3.59525620652959
PKP4	-0.476885254785675	5.86195441028264	-2.310234223386	0.0266561843405646	0.239671779743074	-3.59553451482607
RNF128	-1.06094887984212	5.95468167161649	-2.31012576951035	0.0266628385099106	0.239671779743074	-3.595743166153
IL7R	1.29836264285067	2.78025819672776	2.30916322197889	0.0267219609540469	0.239861478881078	-3.59759467227896
IL21R	0.685030017623598	1.30833351209233	2.30908962923171	0.0267264860809678	0.239861478881078	-3.59773620838237
TMPRSS11E	0.791337857123214	0.726629346452098	2.30906812069867	0.0267278087441734	0.239861478881078	-3.59777757371449
C9orf43	-0.336328597353305	0.9836854602957	-2.30887086153724	0.0267399419052623	0.239861478881078	-3.59815693059469
NCF2	0.983889772602971	4.89908318238531	2.3086387744324	0.0267542236312941	0.239864004958117	-3.59860323632729
SYPL1	0.298971675918205	7.50106903998499	2.30808411467276	0.0267883829981136	0.240044647440733	-3.5996697203635
NDUFA12	-0.433338806774413	6.26505802248117	-2.30725025709035	0.0268398108931261	0.240319748860528	-3.60127268770786
RECK	0.556992585720077	2.28420397069804	2.30695595277543	0.0268579832014279	0.240319748860528	-3.60183834355142
RNASEL	0.595519790364381	2.57695550820096	2.3069044610322	0.0268611637814691	0.240319748860528	-3.60193730580833
NAPSA	0.702343325085463	1.36947487645356	2.30655756958411	0.0268825996562349	0.240386002040852	-3.60260395650341
CYTH1	0.449669851092565	4.7340999306675	2.30570291677815	0.0269354778740069	0.240733198964716	-3.60424610430825
LSM6	0.33623431878359	3.93853986182881	2.30529335329497	0.0269608511024433	0.240776415421013	-3.6050328913584
RNF122	0.560320864002911	4.35992487442026	2.30509358303963	0.0269732350407607	0.240776415421013	-3.6054166207559
RNASE1	0.742002444491761	6.643822196404	2.30494460827338	0.0269824734493869	0.240776415421013	-3.60570276372074
SFRP4	1.23050695353666	3.36453743928919	2.30456078187317	0.0270062888771104	0.240863481172063	-3.60643993550366
PNPLA4	-0.598014196894335	4.69347821250732	-2.30410307708417	0.027034712967476	0.240991538642959	-3.60731888040913
VIRMA	0.394791810735535	4.43871714711573	2.30324903576185	0.0270878220108192	0.241339393921667	-3.60895858329684
ZBTB47	0.539076403305635	3.76150320785874	2.30284223777457	0.0271131519321216	0.241439517699085	-3.60973945305788
TAF12	0.376663077741074	4.48359157349876	2.30261330790881	0.0271274159729084	0.241441048240955	-3.61017885163911
MEOX1	0.758018107932309	1.59738751090275	2.30204203790704	0.0271630397815244	0.241528977938243	-3.61127518518841
CCL7	0.608230389206927	0.551470101622954	2.30178844801643	0.0271788668561832	0.241528977938243	-3.61176179022792
C17orf100	0.511876764915824	2.84817800069731	2.30149657802602	0.0271970933307443	0.241528977938243	-3.61232180135892
AZIN2	0.437161393971503	1.93809299644937	2.30139681839839	0.0272033255623922	0.241528977938243	-3.61251319836575
RBM11	0.4421892332882	0.478453595754961	2.30132549806489	0.0272077819074773	0.241528977938243	-3.61265002855839
FXN	-0.405141481045092	3.50604632349061	-2.30095981938739	0.0272306411036763	0.241604908680118	-3.61335154555109
CCNE2	0.352422645105378	1.6831637523755	2.30070641533364	0.0272464919449448	0.241604908680118	-3.61383762760401
SLX4	0.329325228889744	2.54963948279443	2.30051228787228	0.0272586405462364	0.241604908680118	-3.61420997837143
UBA5	-0.369839980132853	4.47593525798761	-2.29996619892943	0.0272928411974757	0.24178296185954	-3.61525729449278
CD55	0.7908550083428	5.26963604589865	2.2985633685915	0.02738087497159	0.24219596655377	-3.61794688117477
NFS1	-0.287646131436825	4.42695410031671	-2.29841615588597	0.0273901279921197	0.24219596655377	-3.61822905650927
TMED4	-0.305079601415024	6.84452011750479	-2.29830846854811	0.0273968984339598	0.24219596655377	-3.61843546181255
PILRB	-0.703764841524971	2.90068638197554	-2.29823207968117	0.0274017020121261	0.24219596655377	-3.61858187277956
KIRREL1	0.715780104440032	4.30542135117617	2.29793112322045	0.0274206344885956	0.24219596655377	-3.61915866744636
TNFRSF13C	1.24875176473879	1.97824185242463	2.29787320758764	0.0274242791755276	0.24219596655377	-3.6192696586764
UPK1A	0.543032897698266	0.785788842984218	2.29722853958111	0.0274648781536261	0.242362433665469	-3.62050498187045
MCAT	-0.369958822952377	5.1739567040599	-2.29712473543487	0.0274714204271488	0.242362433665469	-3.62070386943375
EEF2K	0.342087562350732	4.2251960344237	2.29580946022061	0.0275544372013256	0.242685207696689	-3.62322335443681
PHYHD1	0.753607432450779	2.24783210214693	2.29560196511971	0.0275675543158237	0.242685207696689	-3.62362072712244
ZFP36L1	0.498637870840465	7.57052681664015	2.29546325502298	0.0275763262107143	0.242685207696689	-3.62388635543492
DHCR7	-0.579553518289368	5.66702851602442	-2.29527152935843	0.027588454887371	0.242685207696689	-3.62425348871078
PCDHGA6	-0.704600879326317	1.84662273603039	-2.29515032710301	0.0275961246839894	0.242685207696689	-3.62448556598414
GTSF1	0.959230261479457	0.717214549412718	2.29491473954887	0.0276110383730963	0.242685207696689	-3.62493664190102
TBC1D2	0.668420942641319	3.90162023337533	2.29475476013582	0.0276211698735163	0.242685207696689	-3.62524293280734
RBL1	0.377051074368157	3.10472049678971	2.29475231678039	0.0276213246371647	0.242685207696689	-3.62524761064822
RAB23	0.63453285468574	2.05140997287936	2.29448611886486	0.0276381904436324	0.242708927150566	-3.62575722882186
NDUFS2	-0.477549481115435	7.50454963562486	-2.29389231583896	0.0276758460354851	0.242833992225221	-3.62689386977936
CDC42EP4	0.498520340132519	6.1087499521082	2.2938145799192	0.0276807790121903	0.242833992225221	-3.62704265379352
ZEB1	0.609277312476693	3.33344354164189	2.29317401323855	0.0277214582532459	0.242944304137059	-3.62826853748559
PRDM2	0.462829986472883	3.43578677671322	2.29316999917081	0.0277217133361321	0.242944304137059	-3.62827621861522
SYNE3	0.462031072131095	1.29743568155659	2.29264081928569	0.0277553597132918	0.243114814911978	-3.62928874624913
CNNM2	0.366367483088029	2.19714960496292	2.29112150274261	0.027852164952724	0.243838090002565	-3.63219484399444
MPHOSPH6	0.410288719401616	4.23578052331744	2.29062968000369	0.0278835669708362	0.243988331415391	-3.63313528474316
PHC1	0.540654436965101	2.76589920959406	2.28999072274414	0.0279244107416438	0.244220995016122	-3.6343568491685
MIP	-0.149071075909182	0.205704387737234	-2.28965936872202	0.0279456128748073	0.244281727236772	-3.63499023687546
LRRC45	-0.426729254637995	5.23857753312669	-2.28943591221223	0.0279599191985153	0.244282149733892	-3.63541733923313
ZNF549	0.534975146451721	1.80657215828076	2.28904372665208	0.0279850439345223	0.244377042675928	-3.63616686731467
TNFRSF25	0.642429896240237	3.34058811233393	2.28815888547221	0.0280418043202775	0.24471341159216	-3.63785759295376
SLC36A1	0.532085545766753	3.37915221826658	2.28799809332694	0.0280521298293937	0.24471341159216	-3.63816477805847
SSPN	0.760339920212259	2.77689233036097	2.28775924195276	0.0280674743292277	0.244722665487358	-3.63862106217853
HOXD1	0.4813142693625	0.333354042499109	2.28725221977874	0.0281000718658783	0.244830687749509	-3.63958952472421
PTPRR	0.765141954310608	0.754260013289024	2.28712209227129	0.028108443518548	0.244830687749509	-3.63983805584862
STON1	0.512705963379397	1.8061026399635	2.28647532166613	0.0281500862279367	0.24506881470693	-3.64107317266248
SLCO2A1	1.01446212819344	3.70026382580754	2.2857015033164	0.028199981727639	0.245366562994636	-3.64255057289803
GRAP2	0.639480817360867	1.34772381150749	2.28550089274892	0.0282129299655304	0.245366562994636	-3.64293352571786
HGF	0.581207340816951	1.61943897256169	2.28521970284061	0.0282310881084265	0.245399915049047	-3.64347025800933
LRRC63	0.34208553358156	0.396209425752401	2.28456743723778	0.0282732492513142	0.245641774555155	-3.64471510967997
POLDIP2	-0.350948428553675	8.25661881681921	-2.28319853336884	0.0283619162183258	0.245981561336449	-3.64732682331161
FOXN2	0.563564609380783	3.74228167493118	2.28318500063195	0.0283627940079685	0.245981561336449	-3.64735263652518
CHRND	-1.19998610780626	0.814607203856258	-2.28317040976066	0.0283637404599204	0.245981561336449	-3.64738046796702
ADGRF5	0.691748464510073	3.6858487218722	2.28282564215641	0.0283861124137576	0.245981561336449	-3.6480380590605
ADI1	-0.400338770878772	6.1497732886901	-2.28263290485676	0.028398626026032	0.245981561336449	-3.6484056441025
TGFBR1	0.549529045901405	4.93445664783969	2.28235345808054	0.0284167781052602	0.245981561336449	-3.64893855953082
ACACB	-0.550591965557113	3.39733180131934	-2.28230648061136	0.0284198306517801	0.245981561336449	-3.6490281426292
NR4A3	0.861560609376431	1.80365279990639	2.28219284203328	0.0284272159835503	0.245981561336449	-3.6492448387167
KIAA1143	0.371463263775079	3.92939603019349	2.28169231518715	0.0284597655464529	0.246138901114275	-3.65019919356537
SLC28A3	1.40067710732726	2.72401086643881	2.28097071481113	0.0285067505007861	0.246420865958611	-3.65157479975502
ASPHD1	-1.08589016461329	5.52348400528574	-2.2804299663513	0.0285420053927662	0.246553633603036	-3.65260543427283
UBR5	0.532354551000191	4.74770559417772	2.28029377694664	0.0285508906244337	0.246553633603036	-3.65286497500139
C12orf54	0.364610830915607	0.313820778537672	2.27965455727999	0.0285926275771924	0.24665525033947	-3.6540830057465
EMC4	-0.268088464814802	6.03210195859508	-2.27936027096175	0.0286118609798808	0.24665525033947	-3.65464368317775
INPP5D	0.847600274191038	3.3839058453018	2.27933891406122	0.0286132572348675	0.24665525033947	-3.654684370509
GPX4	-0.454913706508265	8.9945885262603	-2.27903474984528	0.0286331492825019	0.24665525033947	-3.65526380772183
TNFRSF10A	0.536479674229074	4.18838748056431	2.27897181516925	0.0286372666981621	0.24665525033947	-3.65538369211378
RNF167	-0.350315454055798	7.52525718683267	-2.2787919533655	0.0286490368397563	0.24665525033947	-3.65572629785906
CLCN5	-0.663194418489569	3.39268735664919	-2.27833832837927	0.0286787412931967	0.246742765333842	-3.65659028731266
FAHD2A	-0.355512323294753	4.01934435234243	-2.27819694692198	0.0286880049346299	0.246742765333842	-3.65685954144735
FBXW5	-0.412407740214374	7.40279424991613	-2.27793328036288	0.0287052881488821	0.246767537307976	-3.65736164892725
ACE	1.06992725393604	3.34288972680742	2.27714193234279	0.0287572167065724	0.247085786182444	-3.65886837900935
RASSF1	0.366275726578443	4.64400460048636	2.276542576592	0.028796602701762	0.247085786182444	-3.66000929961632
SLC12A8	-0.684901678329269	4.42364569250334	-2.27651565066737	0.0287983732436297	0.247085786182444	-3.66006055005527
ORM2	-2.24784872159497	6.42689538989456	-2.27596210313077	0.028834793967701	0.247085786182444	-3.66111406643957
LIPN	0.156457399565286	0.125450557255866	2.27594580609397	0.0288358668586697	0.247085786182444	-3.66114508025248
BCOR	0.597304707767051	4.31724459505614	2.27590168896209	0.0288387714234566	0.247085786182444	-3.66122903583144
[truncated: 15,134 more rows]
