# Supplementary material for: Identification of macrophage correlated biomarkers to predict the prognosis in patients with intrahepatic cholangiocarcinoma
Source: Front Oncol. 2022 Sep 8;12:967982. doi: 10.3389/fonc.2022.967982 (PMC9497456; doi:10.3389/fonc.2022.967982)
Supplement: Supplementary file 13 [file DataSheet_5.csv]

	logFC	AveExpr	t	P.Value	adj.P.Val	B
SIRPA	1.43996151533429	6.66361006248702	7.82034859489696	2.65313137774301e-09	4.54560998948709e-05	9.48910211486185
GHR	2.28789748789011	3.2113126540298	5.39764484936466	4.31291934015894e-06	0.0271808927869541	3.68693004453927
TNFSF15	1.80702631990903	2.90423464877175	5.32708385785963	5.36285863590016e-06	0.0271808927869541	3.510228261841
CNNM1	2.19920499775393	3.10375738990429	5.27253722726332	6.34585718483724e-06	0.0271808927869541	3.37356577983491
SLC17A3	1.6695177979627	1.9259552935804	4.84072744686911	2.39063841172184e-05	0.0819176158160604	2.2919743967549
FBXW11	0.966893349844456	5.84574471323796	4.64736926929337	4.30774932129007e-05	0.11534321604567	1.80954260888065
ID2	1.0761572868797	7.90432637423635	4.50946752835351	6.53867812730157e-05	0.11534321604567	1.46699132650709
WDR55	0.600913671365329	4.60444016293157	4.50233302583119	6.68093274082867e-05	0.11534321604567	1.44931209425243
ANKRD65	-2.08623923923786	2.81847714828663	-4.49956036952165	6.73703527605616e-05	0.11534321604567	1.44244272430415
CSNK2A1	0.642772176212451	6.35189490335139	4.48633411419202	7.01110761210442e-05	0.11534321604567	1.40968386816566
HKDC1	1.78182824390896	6.63065030869124	4.46767254162201	7.41656790946618e-05	0.11534321604567	1.36349070827849
CDKN2D	-1.08606159026488	4.13625761044055	-4.43925663800818	8.07867035865311e-05	0.11534321604567	1.29321745156614
ZFP91	0.602027998670337	5.9901496948134	4.39552958459968	9.2126707762607e-05	0.121415914161288	1.18523997345626
SMAD6	1.23788397623318	3.55725828951988	4.32303109744506	0.000114467456379978	0.134290784225282	1.00667775734363
FAXDC2	1.62777675884864	4.76398281232546	4.30960164712436	0.000119154046730491	0.134290784225282	0.97366869342168
RIC8B	1.14093705576627	4.45442134490906	4.28172552161327	0.000129491272351437	0.134290784225282	0.905221149893007
SATB2	1.05175873841627	2.28977890432817	4.27213214349471	0.000133248312136217	0.134290784225282	0.881688038848968
GALNT18	1.42663000725763	5.90686435439441	4.22025537096492	0.000155492490775728	0.146149223848271	0.754640283922975
CHST4	3.11928686525666	5.37192012541372	4.2062950774552	0.000162075249700411	0.146149223848271	0.7205133263323
TRAP1	0.677364568737288	6.26787679793199	4.12781947044047	0.000204479193902433	0.154599517036975	0.529195396199711
PAQR9	1.84192047850806	2.03321049101666	4.12267410263909	0.000207610381879088	0.154599517036975	0.516683519062492
FGFR2	1.6878048284223	6.26101288039556	4.11479006747763	0.000212499308330571	0.154599517036975	0.497520042653247
SEMA6A	1.61849826485662	5.36367646274222	4.09958719030188	0.000222246399232994	0.154599517036975	0.46059437312289
UBASH3B	1.81174402383629	4.1274532549157	4.09514732417853	0.000225174453513419	0.154599517036975	0.449817458794302
STRADB	1.0158071163115	5.28711220176724	4.09452579603422	0.000225587341733751	0.154599517036975	0.448309070575769
TMEM267	0.882391172884381	4.83099196294996	4.05490432189584	0.000253491603663866	0.160966718559128	0.35228092338681
PSMF1	0.38096316978586	6.80297822480505	4.05179720504156	0.000255817096089907	0.160966718559128	0.344761335326512
MRPL30	0.577786837806604	5.69893873156933	4.02537384234451	0.000276453166789241	0.160966718559128	0.280879643911188
ANKRD1	2.94251663496005	4.89351531801297	4.01974094694904	0.000281057862397047	0.160966718559128	0.267276891699656
PRKN	-0.91926256230156	1.68853697106086	-4.01877638574652	0.000281853823426945	0.160966718559128	0.264948145790226
TSTD3	-0.313973061293066	0.308605186964666	-3.96333295102502	0.00033149320303813	0.181541975285072	0.131367639906808
SLC23A1	1.91053803192718	3.68545429602178	3.946377346816	0.000348306197690751	0.181541975285072	0.0906278085228678
YPEL2	0.972124638164868	4.6792251825162	3.9276685613501	0.000367821328471944	0.181541975285072	0.0457380619523446
STOM	1.1906528417302	8.68799622883247	3.92519216379634	0.000370482903775981	0.181541975285072	0.0398011873897772
CLCC1	0.687049386654353	4.42762754977239	3.92484136649359	0.000370861444871157	0.181541975285072	0.0389602865316094
CYFIP2	1.35580133677121	5.07995858095329	3.89516701479546	0.000404282179807455	0.190251602860015	-0.0320864095412245
SEC11A	0.574320398159585	6.6028037075334	3.87600644009279	0.000427398909142162	0.190251602860015	-0.0778690133372555
LOXL4	1.92061104711353	6.28031511000296	3.87406697036262	0.000429809198339614	0.190251602860015	-0.0824991303668501
MBTPS2	0.722358628759285	3.83238589030641	3.87145875489063	0.000433071412568761	0.190251602860015	-0.0887245582414167
TMED5	0.716469454143473	4.7600382027459	3.8326502088745	0.000484548185495904	0.198608795330956	-0.181190936109317
EFHD2	-0.850153741845406	6.69768607941745	-3.82694413880787	0.000492601167867147	0.198608795330956	-0.194760090984721
H4C8	1.60980147860239	4.8043521110443	3.81565240298027	0.00050892185140865	0.198608795330956	-0.221591857952247
ARHGEF18	0.778736447678971	3.65669559160807	3.81429979267476	0.000510911710448198	0.198608795330956	-0.224804159866602
CCDC198	1.39591280069582	4.7243557173993	3.80856126080674	0.000519438085610521	0.198608795330956	-0.238428211337163
SEC23B	0.706933709781783	6.36259856518695	3.80692691684596	0.000521891563693492	0.198608795330956	-0.242307077814534
PDE1C	1.16853950635713	1.23399392057792	3.79946288667115	0.000533240213927739	0.198608795330956	-0.260014528371744
ARSI	2.01152129901794	2.69196864031414	3.77963804414818	0.000564557200947097	0.205799117528226	-0.306987837738876
SLC40A1	0.933159741087042	7.59288531464081	3.74478386489956	0.000623989987426525	0.213597410698265	-0.389361630314883
IGFBP1	2.58991583996483	6.17488215407457	3.74243080254819	0.000628213750166712	0.213597410698265	-0.394912992955482
PKHD1	1.83998959042109	4.41458735817684	3.73743516755294	0.000637272932218128	0.213597410698265	-0.406694561098305
C5	2.29175430717239	5.8793782442761	3.73350438052889	0.000644489896615938	0.213597410698265	-0.41596082028684
SLC17A1	1.64507331876978	3.07958637340829	3.72985086894079	0.000651268690539531	0.213597410698265	-0.424570271752037
CDS2	0.539368424115473	4.55119011597377	3.72072819558858	0.000668497780233129	0.213597410698265	-0.446054325882052
MAN2A1	0.927284289186011	5.30843502579676	3.71208215411751	0.000685233336648135	0.213597410698265	-0.466398124569839
DCDC2	2.38391859432188	7.26830000733835	3.71106716152886	0.000687224376785786	0.213597410698265	-0.468785221561351
TRIM6	1.13749530851967	2.51027007666635	3.702460316313	0.000704334295076711	0.213597410698265	-0.489017430080771
IWS1	0.402244739785498	6.09255574664161	3.69644961485508	0.000716526837131641	0.213597410698265	-0.503136529693236
CERS2	1.09149939286648	8.39289233553558	3.67757993681971	0.000756144167669242	0.213597410698265	-0.547405582687106
UNC13D	1.79541522839614	6.06570668733962	3.67620877427968	0.000759104057541705	0.213597410698265	-0.550619069763985
DNAJB9	0.770910537642679	5.82917005727362	3.67406559833984	0.00076375291551002	0.213597410698265	-0.555640958579085
TXNDC9	0.456140453999878	5.37928433544608	3.67195781756446	0.000768351828786547	0.213597410698265	-0.560578829864104
GAL3ST1	1.79085141453993	6.43456678890293	3.66986022133601	0.000772955084532332	0.213597410698265	-0.56549177716695
BCL2L1	0.916719278709788	8.62389719977169	3.65441162180574	0.000807688110031884	0.219652704590099	-0.601642272078087
REN	-0.447143259173598	0.401427893430144	-3.64275148224594	0.000834897080079853	0.223504557390752	-0.628888898480755
ADCY9	0.970314969154312	4.44428797309849	3.62302994069416	0.000882943814332566	0.227187978536248	-0.674896129067599
SIL1	0.705127951496147	6.59970113709024	3.61864112758772	0.000893993501477774	0.227187978536248	-0.6851212840718
VASN	1.16702954121148	6.31563762269305	3.61755750554103	0.000896742201245771	0.227187978536248	-0.687645183240889
RNF121	0.656083737481314	5.24736402645955	3.61561206260327	0.000901697457565217	0.227187978536248	-0.692175632777516
MAD2L2	-0.566012835620293	4.51897380498715	-3.59007670009364	0.000969238378755281	0.240666103524844	-0.75155174111468
ANXA9	1.74089538190953	7.39700139736311	3.57022579341569	0.00102508774999252	0.243127065481667	-0.797593856302707
DTX2	-0.609868081439717	4.09825204338663	-3.553818274609	0.00107357790462867	0.243127065481667	-0.835571372147963
PFKFB3	1.22686511357951	7.09653164879062	3.55340757655698	0.00107481956413012	0.243127065481667	-0.836521075980641
SLC28A1	1.60505789993659	3.43942348384693	3.55034093250634	0.00108413473011341	0.243127065481667	-0.843611006271869
GOT1	1.14559116284194	7.64124452301585	3.54588375762132	0.00109781245408847	0.243127065481667	-0.85391130166357
C17orf114	-0.729583436359504	1.29620950810503	-3.53564952639656	0.00112984969941099	0.243127065481667	-0.877541916009016
ST6GAL2	1.23754592574107	2.09807098277835	3.52943577422648	0.00114973823316154	0.243127065481667	-0.891875558694877
VTCN1	2.89103354197675	6.3258871414429	3.52500713871928	0.00116411823959529	0.243127065481667	-0.902084976730031
OVGP1	1.12326350785208	3.33143082483727	3.52425826356852	0.00116656691699316	0.243127065481667	-0.903810845947043
HOOK2	0.731142064654269	5.51239603630963	3.52405478727411	0.0011672331008722	0.243127065481667	-0.904279754177789
MAMLD1	1.00619135456417	3.32794560931164	3.52243288626748	0.00117255632546152	0.243127065481667	-0.908016998800234
PIK3AP1	1.34957152435988	7.19725757866253	3.51755128048285	0.00118871948611771	0.243127065481667	-0.91926104503643
MED7	0.540362599759843	4.37254152568653	3.51562517182567	0.00119515567428209	0.243127065481667	-0.923695754369144
BAAT	2.14520011382789	5.92743175773798	3.51399767105403	0.00120062016137971	0.243127065481667	-0.927442150694476
OGFOD1	0.457309641490276	4.80654761110303	3.51256538060346	0.00120544908235284	0.243127065481667	-0.930738584798165
CACNA1H	1.47566019912052	5.10977623626347	3.51234356427386	0.00120619859720666	0.243127065481667	-0.931249047426281
PAWR	0.748504636035136	4.97167738421915	3.49987620339631	0.00124905369487432	0.248837639003275	-0.959918195979628
CLIP2	0.713110984167539	5.78383276630839	3.48727324091828	0.00129386061153717	0.251616284920423	-0.988855333489523
TNFRSF25	-0.904655301250844	3.34058811233393	-3.47657023409744	0.00133312174062758	0.251616284920423	-1.01339513926524
SPECC1	1.00415448680702	3.81064153977363	3.47477792156087	0.00133980724044739	0.251616284920423	-1.01750138985519
TRIM5	0.603789695792336	4.68853807538745	3.47427596212763	0.00134168536243054	0.251616284920423	-1.01865123363995
BICC1	1.98766102452458	6.73969059640682	3.47106227536625	0.00135376968232882	0.251616284920423	-1.02601116952596
NXNL2	0.603700064313532	1.56134375903777	3.46684456604514	0.00136978807953567	0.251616284920423	-1.03566605644229
PKP4	0.663165428730087	5.86195441028264	3.456960922467	0.00140804108805999	0.251616284920423	-1.05827114995127
AACS	0.648880004561684	3.70659627698452	3.45300002024585	0.00142365714822855	0.251616284920423	-1.06732236639965
GTF2H2C	0.568600841168452	1.7026714532373	3.45235717193782	0.0014262072374189	0.251616284920423	-1.06879093973934
HOGA1	1.40662319509458	4.12196882389232	3.44887063472784	0.00144011438165778	0.251616284920423	-1.07675378793573
SARS1	0.569532929123633	7.29653411072273	3.44353039768136	0.00146166818634554	0.251616284920423	-1.08894347190235
ABCA7	-0.994150750927058	3.32994297034015	-3.43473773345703	0.0014978322430944	0.251616284920423	-1.10899569729388
PDGFD	1.60563886489668	6.13368806467334	3.43213661039765	0.00150869408001685	0.251616284920423	-1.11492341005544
MAIP1	0.44053672115859	5.4611177088584	3.43105429088686	0.00151323587821764	0.251616284920423	-1.11738933167303
TRIM54	-0.969250952129104	0.64724269498717	-3.43105280842286	0.00151324210814758	0.251616284920423	-1.11739270903612
SLC38A1	0.994194485017423	6.34295164137986	3.43037929519465	0.00151607503616954	0.251616284920423	-1.11892704660904
MMADHC	0.516655250881629	7.19124746576035	3.43005248252627	0.0015174515060159	0.251616284920423	-1.11967151419416
VEPH1	1.71782176200519	4.00368263539059	3.42594041040125	0.00153487346134646	0.251616284920423	-1.12903599574008
HMGN2	-0.589622594264503	7.33322007985682	-3.42426272048172	0.00154203641607683	0.251616284920423	-1.13285519934681
MAP4K3	0.915629008472176	5.59018279126797	3.41591081788171	0.00157817465049695	0.252748811688632	-1.15185569621926
PLD1	1.01059567839854	4.53117043235244	3.41511954359199	0.00158164024195038	0.252748811688632	-1.15365477032923
STARD7	0.405650191012058	7.38521515381167	3.40873122277476	0.00160988794554889	0.252748811688632	-1.16817273070869
FAM149B1	0.463532610538666	4.1136557624725	3.40842215786006	0.0016112667489702	0.252748811688632	-1.16887479792331
H2AC6	1.15127244051409	7.77425778429511	3.40586061807602	0.00162273794932291	0.252748811688632	-1.17469245993223
PLXNB2	0.779277152182189	8.65094214415489	3.39686068128796	0.00166366546727835	0.25678901307099	-1.1951172245256
C20orf194	0.747767755282069	3.85957690220662	3.38699251868093	0.00170967728407948	0.257584283895214	-1.21748446165826
POLR3B	0.593419363772733	3.7486080129552	3.38321854934641	0.00172759408057666	0.257584283895214	-1.22603080371069
BBOX1	1.79075625481925	3.2877531721682	3.38280757731688	0.00172955597497208	0.257584283895214	-1.22696121029667
PLCD3	1.13040624218942	4.9212540520377	3.37812705009321	0.00175205083430424	0.257584283895214	-1.23755392399992
CHODL	-0.676979547224579	0.507045543579476	-3.37806155642177	0.00175236757834493	0.257584283895214	-1.23770209853465
ADIG	0.29508762269883	0.19648556514151	3.37668777589298	0.00175902417648632	0.257584283895214	-1.24080987378705
AJUBA	0.915741258920435	4.94689699654853	3.35919510463379	0.00184592850642001	0.26747811336252	-1.28033152654151
VPS18	0.443821002465158	5.45402505556805	3.35209388880017	0.00188236705648001	0.26747811336252	-1.29634866229551
TEX29	-0.453733439997824	1.02063900632163	-3.3456979882841	0.0019157743186187	0.26747811336252	-1.3107615660101
TAB3	0.623561662148289	4.1006199844549	3.34379238224325	0.00192583684740769	0.26747811336252	-1.31505331525779
LYPD6	1.72487248870458	3.39811678581507	3.34280275261318	0.00193108248776347	0.26747811336252	-1.31728168367159
ID4	1.41620363954383	4.43900249371774	3.34114104402408	0.00193992129180753	0.26747811336252	-1.32102269888714
OCLN	1.25778004564739	4.65869091813996	3.3396461672616	0.00194790573091228	0.26747811336252	-1.32438738850221
CPPED1	0.727707585297717	4.89355921591396	3.33734419764916	0.00196026247358323	0.26747811336252	-1.32956732895442
SOX6	1.12701271263245	2.4081174525434	3.33430684095196	0.00197668137721545	0.26747811336252	-1.33639951589592
DDX1	0.451881761218661	6.70557185950051	3.33317742002817	0.0019828200922123	0.26747811336252	-1.33893928193189
H3C6	1.07699753526316	3.92522210704971	3.33034069006395	0.00199831894650105	0.26747811336252	-1.34531656439912
LPGAT1	0.934455683686997	6.76349195714149	3.32630946990061	0.00202054331582864	0.268356345969706	-1.35437483975329
KLHL29	0.921091817730102	3.10772032806095	3.31725514287483	0.0020713243167852	0.272984611688314	-1.37470149183459
C9orf152	-1.78059908620083	1.99723324494805	-3.31332955883361	0.00209371762571517	0.273829496804413	-1.38350621916587
PTPRM	0.905492012635984	5.15221107570218	3.29996529433338	0.00217169919943324	0.278550945682036	-1.4134442090416
CBR3	-0.903422793104079	2.52922394920333	-3.29899371425846	0.00217747526098826	0.278550945682036	-1.41561846654417
PTGFR	1.93265131190667	3.92314578024281	3.29880605567693	0.00217859258281637	0.278550945682036	-1.41603838471265
PAIP2	0.475372053131283	6.00377566961016	3.29347039106407	0.00221059110642124	0.28054857352826	-1.42797310539742
RNASEH1	0.512599339505996	4.35269689481498	3.27862515425861	0.00230199580867149	0.281432777751366	-1.46113024312926
GLIS3	1.15969067553008	4.23039936874853	3.27838573315238	0.00230349909165351	0.281432777751366	-1.46166440849365
TMEM184A	1.00743062443943	4.71218739227423	3.27651965992037	0.0023152479604555	0.281432777751366	-1.46582710883877
SS18L2	-0.485164624442089	4.88891349269949	-3.27119774440379	0.00234906959933798	0.281432777751366	-1.4776926032289
C2orf15	0.861796307300228	3.2939633917121	3.2674987392613	0.00237285428168988	0.281432777751366	-1.48593426930281
AGFG2	0.817535818303729	6.26041832904435	3.2663976845453	0.00237997830568183	0.281432777751366	-1.48838663604795
ACVR1	0.829159699773927	5.93330741601451	3.26613403325654	0.00238168720011951	0.281432777751366	-1.48897380447629
GGCX	0.64074539700736	5.14160922334408	3.26317002473643	0.00240097950771173	0.281432777751366	-1.49557326938982
NUP35	0.460554017328903	3.99683692821162	3.25626976297898	0.0024464708754905	0.281432777751366	-1.51092571552803
RAD50	0.576655583645483	5.13260444629323	3.25559469494803	0.00245096523631837	0.281432777751366	-1.512426834711
ECD	0.478673460008135	5.37157503013588	3.25547817861492	0.00245174175585812	0.281432777751366	-1.51268591170673
STAT1	1.13021522655762	7.94747390792502	3.25488757942966	0.00245568139243782	0.281432777751366	-1.51399905469835
CNTF	0.463087856188156	0.933827706996856	3.25350422478533	0.00246493278487839	0.281432777751366	-1.51707436425191
HIP1R	0.747777829398379	6.63866702020507	3.25250712558962	0.00247162161650011	0.281432777751366	-1.51929060319336
MICU1	0.527788764577024	6.06465573300691	3.25090833833938	0.00248238284872979	0.281432777751366	-1.52284351751529
DNAJC22	1.35732591323306	6.02914322246215	3.24871115812115	0.00249724461939927	0.281432777751366	-1.52772482889924
IFIT2	1.26249042694313	5.34771745937653	3.23938779801119	0.00256125594555045	0.281432777751366	-1.54841995050228
DYNLT1	-0.408792295787278	6.03864945644779	-3.23927095905257	0.00256206795176556	0.281432777751366	-1.54867911446647
EIF2AK2	0.673346989877948	4.7795758022926	3.23808774698557	0.00257030484771075	0.281432777751366	-1.55130337477159
CHST9	1.70178604765462	4.35449225448582	3.23804168979215	0.0025706259827435	0.281432777751366	-1.55140551609474
CTNND2	1.73612685548303	4.67232665758265	3.23784390135282	0.00257200550231229	0.281432777751366	-1.55184414466254
NUAK2	1.45021880019326	5.71395881624906	3.23643890648954	0.00258182525708431	0.281432777751366	-1.55495957570903
FGFR4	1.64591691810377	7.42718037761368	3.23451006186295	0.00259536443615922	0.281432777751366	-1.55923551104911
MAOB	1.15298287686427	7.96149998317605	3.22264814885462	0.00268012440336563	0.288796046558889	-1.58550391723897
COPS2	0.431903853766154	5.16004421571183	3.21272355972937	0.00275305838840181	0.289368399693304	-1.60744550679974
MYH3	-0.670880094245318	1.32065513973252	-3.21266956492764	0.00275346030149584	0.289368399693304	-1.60756478858629
TFF3	-2.26113845405707	3.99788265016249	-3.21186135187963	0.002759482950004	0.289368399693304	-1.6093501212716
TRIM26	0.516210656452385	6.40628740338449	3.21044765120483	0.00277004771000943	0.289368399693304	-1.61247243312815
ITIH1	1.9628047062623	4.4902990932644	3.20922798279086	0.00277919334009329	0.289368399693304	-1.61516565558537
MRPS27	0.450181887437471	5.57061088405481	3.20738952985389	0.00279303317672797	0.289368399693304	-1.61922429274521
AGBL3	0.834452069766713	2.63306570052035	3.20577681820881	0.00280522757092515	0.289368399693304	-1.6227836234347
GARS1	0.600110280720775	7.05869916387532	3.20375954287331	0.00282055231125791	0.289368399693304	-1.62723459178217
BLOC1S5	0.626205694585036	4.83888959570434	3.19353893915852	0.00289942658886224	0.293886166143774	-1.64976411903072
PIGC	0.523708046008064	5.25537370000512	3.19238595975189	0.00290845477538933	0.293886166143774	-1.6523034014981
FLRT1	0.52370209361764	0.845413516035722	3.18888550842145	0.00293602834038199	0.293886166143774	-1.66000986160131
H2BC4	1.20536264794035	4.58212704413861	3.18846984585951	0.00293931902420162	0.293886166143774	-1.66092468688612
NR1H3	0.529493172438036	5.0038972411331	3.18707914308328	0.00295035432071028	0.293886166143774	-1.66398502803282
FBXO22	0.484036109828888	3.60734392373846	3.18112189688916	0.00299807233431506	0.296913140484509	-1.6770867821821
ERN1	0.63723881250515	4.28366627238957	3.17676954243054	0.00303339748638437	0.298485960818633	-1.6866510991817
GDAP2	0.466800309460558	2.90884881899301	3.17251604967815	0.00306830187992837	0.298485960818633	-1.69599178100966
ELOVL2	1.80944344329333	3.66703327073398	3.17107075245682	0.00308024862536049	0.298485960818633	-1.69916421760308
DDX58	0.853662899680431	4.89585070999563	3.17066136237534	0.00308364063881971	0.298485960818633	-1.7000626985017
ELOVL7	1.4469216808828	5.30560428730416	3.16743502491736	0.00311049692060518	0.298777961566058	-1.70714142617677
TTLL4	0.8285606377207	4.5577521727666	3.16449979984291	0.0031351227128836	0.298777961566058	-1.71357826596593
ABI2	0.604148027718023	3.59578638008195	3.16404279146216	0.00313897350620968	0.298777961566058	-1.7145801959086
ALG8	0.434358062964762	5.36864012309454	3.15743233455681	0.00319517831126681	0.298802009488187	-1.72906451155092
VPS41	0.574429593483805	5.55119352942916	3.1561044654062	0.00320658298377036	0.298802009488187	-1.7319721742529
PYY	-0.444972995143814	0.352696902422794	-3.15252145637627	0.0032375493997709	0.298802009488187	-1.73981485073848
NAGS	-1.36180789807034	2.15909687324339	-3.1519751247038	0.00324229596502802	0.298802009488187	-1.74101029032786
COMMD8	-0.497027136423673	4.63915500245417	-3.14999694075363	0.00325953783966075	0.298802009488187	-1.74533790968468
DDB1	0.436544694760805	6.18082190309212	3.14837029786449	0.00327378080287273	0.298802009488187	-1.74889543130116
SERPING1	1.01103724643888	9.95856016739563	3.14703636836752	0.00328550478521885	0.298802009488187	-1.75181207729895
EEFSEC	-0.452289044823472	5.05848518489989	-3.1460775665441	0.00329395633447313	0.298802009488187	-1.75390811309658
RBKS	0.837390521243881	3.84723075355084	3.14582484131994	0.00329618746239815	0.298802009488187	-1.75446054099498
SPAG16	0.67593053714927	3.63657494582447	3.14373950299821	0.00331465218396901	0.298894399304953	-1.75901797939699
HEBP2	-0.714268092158465	4.4650303341535	-3.13681485835244	0.00337667287822716	0.300196645353878	-1.7741404304049
FAM83G	0.820730507815038	5.26427682003835	3.13511026330692	0.00339210799363617	0.300196645353878	-1.77786039587354
SLC30A7	0.607133090677894	4.5861646163678	3.13471613828773	0.00339568630493127	0.300196645353878	-1.77872035309322
TNFRSF10C	1.16701307568824	3.45832335989	3.13433172395793	0.00339917989836294	0.300196645353878	-1.77955906851415
SLC16A10	-0.491913903115972	0.607858424542878	-3.13114792191264	0.00342824583168388	0.300314472267611	-1.78650345133529
ALG2	0.493828060440562	5.61872074383283	3.13034958870488	0.00343557091953841	0.300314472267611	-1.78824417312449
SMYD2	0.906907673931609	6.21582030741775	3.12632799380716	0.00347269708287542	0.300998874044693	-1.79700955304283
GLDC	1.69482505303163	3.83414037749992	3.12515643132849	0.0034835839028569	0.300998874044693	-1.79956196892614
GDF15	1.757881257054	7.6904886722307	3.12251321162968	0.00350826509428724	0.300998874044693	-1.80531878047471
PDCD11	0.429474764238455	5.13820737673974	3.11953467199827	0.00353627585535262	0.300998874044693	-1.81180287778699
MKKS	0.769496537301613	6.06262302630288	3.11883463689398	0.00354288979917098	0.300998874044693	-1.8133263451465
EEF1E1	0.645170209287939	4.93418463313747	3.11520874601723	0.00357733521488086	0.300998874044693	-1.82121443035482
NUDT13	0.634439237617576	3.16244945871441	3.11427828378062	0.0035862254707287	0.300998874044693	-1.82323787144366
DAGLA	0.865860936582165	2.94983708121052	3.11142992166635	0.0036135708634017	0.300998874044693	-1.82943014118021
TYSND1	0.526555426937674	5.05892416315262	3.10886644918385	0.0036383499089494	0.300998874044693	-1.83500054359659
RIPOR3	1.60404295772511	3.32633407175749	3.10628996422622	0.00366341678433436	0.300998874044693	-1.84059680836439
UTP14A	0.42821619223891	4.95440599423538	3.10628658444641	0.0036634497736673	0.300998874044693	-1.84060414783818
KIFC3	0.860193574619204	5.9869722215396	3.10589514593375	0.00366727242727042	0.300998874044693	-1.84145416100288
EIF4B	0.63296220884518	8.14810127806985	3.1054331255265	0.00367178921819535	0.300998874044693	-1.84245737154832
EARS2	0.412782911424301	4.66730556071267	3.10049795225449	0.00372036602088879	0.303528719218513	-1.85316851735261
PRSS36	-0.492325814581233	1.53114213864756	-3.09004919677275	0.0038252272695753	0.310604828481676	-1.87581668369435
PTHLH	1.70042069056581	4.05632940580725	3.08576663180723	0.00386900883992064	0.312264277102104	-1.88508772325411
PEX14	-0.411175097039401	4.48106148733634	-3.08378305830363	0.00388944754845065	0.312264277102104	-1.88937953195699
SNRNP27	0.372325822788691	5.5194464135652	3.08051601921587	0.003923333819314	0.312264277102104	-1.89644516623796
HOXA9	-0.456153139920094	0.364086434302986	-3.07800323809615	0.00394958653290955	0.312264277102104	-1.90187687059027
ITIH5	1.95825734183605	6.46717984197302	3.07717826578273	0.00395824172927587	0.312264277102104	-1.90365964441636
ADCY6	0.766284996808731	4.95602636166235	3.07678400281466	0.00396238446901787	0.312264277102104	-1.90451156146306
ST3GAL3	-0.596426303490101	3.05251750087015	-3.07575222504491	0.00397324533988552	0.312264277102104	-1.90674073652465
MYB	-0.892558734059948	0.973783534432399	-3.06992903601544	0.00403507189561834	0.312548064839237	-1.91931440915192
MFSD14A	0.567792752100036	6.12712193792613	3.06891870419769	0.00404589103867227	0.312548064839237	-1.92149467160474
PARP12	-0.633521373030349	4.90115358331064	-3.06858069706588	0.00404951670594289	0.312548064839237	-1.92222399459265
FAM161B	0.523983190406173	2.54734175955315	3.06855186764657	0.00404982608966968	0.312548064839237	-1.92228619828046
TNFSF9	-0.934294923324969	2.41137914573373	-3.06563550561124	0.0040812387967389	0.313559929616716	-1.92857706933973
PLCH2	-1.02061239150873	1.22506949265776	-3.05687791682623	0.00417695796642609	0.31564991548564	-1.94744885571689
TMX2	0.474329726985526	7.25298752603448	3.05674181576382	0.00417846213217565	0.31564991548564	-1.94774191330641
PFN2	-1.43120580882071	4.21393297694705	-3.05635712981309	0.00418271638300863	0.31564991548564	-1.94857019488679
DGCR6L	-0.450729501237491	6.91090869247665	-3.05478735329663	0.00420011902474512	0.31564991548564	-1.95194956091492
TRABD2B	1.18417441642835	3.71333202537606	3.05297294341108	0.00422031888524785	0.31564991548564	-1.95585440840639
HSPA4	0.435163064903345	6.56496464802119	3.05249476244521	0.00422565773938904	0.31564991548564	-1.95688330956933
S100A2	-1.35963038506725	3.20400580011774	-3.05144450255912	0.00423740620800194	0.31564991548564	-1.95914284887177
MYO18A	0.745359732955293	5.52155857503321	3.04768534603249	0.00427971034064236	0.317421113706604	-1.96722691738664
PHLPP2	0.59595009179343	2.39729120051053	3.04322610535582	0.00433041001624448	0.319787415319706	-1.97680957711015
PARD3	0.876901715521008	5.80490564298051	3.04160820773038	0.00434894459636324	0.319787415319706	-1.98028448321837
OGFOD2	0.391963321551498	1.75307705942472	3.0384527025487	0.00438530959674855	0.321083373167064	-1.98705898551565
SUCO	0.742451840432043	5.03616485145285	3.03316534285335	0.00444688676608847	0.324206429631463	-1.99840182696264
HOXA3	-1.21720382890668	1.69015919571487	-3.02947177278419	0.00449038551562585	0.325566091717915	-2.00631921600991
PRKAG1	0.401354714695351	5.68058350208153	3.02678197010718	0.00452231526887715	0.325566091717915	-2.01208168252283
EIF5B	0.395639204655795	5.65093016642342	3.02458839626197	0.00454851286534304	0.325566091717915	-2.01677900493374
SH3BP2	-0.547855696677406	3.78370700835319	-3.02452540913143	0.00454926722312255	0.325566091717915	-2.01691385838809
RANGAP1	0.673863250849832	7.8185362577764	3.02066006002838	0.0045957865605303	0.325566091717915	-2.0251865301612
RPS6KA5	0.515160665454075	1.08137972778955	3.01973739613457	0.00460695691406497	0.325566091717915	-2.02716037783752
FAM209A	-0.451028317266303	0.526938418311858	-3.01942244904987	0.00461077572010794	0.325566091717915	-2.02783406661463
C9orf24	-0.694374967906734	0.942502904866968	-3.01886399497742	0.00461755444390669	0.325566091717915	-2.02902853598517
CCDC159	-0.606508140866903	4.0549797713017	-3.01446779888499	0.00467124618212165	0.325868942367571	-2.03842729565644
MTHFS	0.591742825016852	4.37259131310031	3.01351636651267	0.00468294345365378	0.325868942367571	-2.0404604090734
GJB1	1.41229773645327	8.00920166843969	3.00965596105794	0.0047306886237757	0.325868942367571	-2.04870610621191
CCNP	-0.680044177982471	0.890236843677992	-3.00852676268805	0.00474474094728594	0.325868942367571	-2.05111694496938
IL6ST	0.751404611690087	6.59616189966409	3.00625292879764	0.00477315714542881	0.325868942367571	-2.05597007991419
PANK2	0.417998871493878	3.99550512514114	3.00548929619795	0.00478273621167167	0.325868942367571	-2.05759948134285
TTC9C	0.381678865706005	4.95082199904217	3.00536450798986	0.00478430328542592	0.325868942367571	-2.05786572670658
ARHGAP12	0.638592510084012	5.5239334535267	3.00473625634762	0.00479220013807267	0.325868942367571	-2.05920605860202
MRPL20	-0.371061976181218	6.13794777340433	-3.00467033562443	0.00479302944473402	0.325868942367571	-2.05934668706166
CDH6	1.80853762497216	4.66516709827355	3.00257566227093	0.00481945171909458	0.32637022254248	-2.0638143667263
PITPNM3	1.20583682674256	2.90927396880576	3.00071020158947	0.00484309816434212	0.326680318305801	-2.06779172639229
SLC30A6	0.443926128068024	4.86050522006194	2.99785922007809	0.00487944825647632	0.327031361327748	-2.07386770042173
EIPR1	0.439598490956379	4.51385075929272	2.99731017404208	0.00488647805404211	0.327031361327748	-2.0750374558896
ZBTB17	-0.400599424933377	4.47333491349486	-2.9956681999797	0.00490755829167162	0.327164187592256	-2.07853501764269
H2AC7	1.04232268962401	2.99619755997225	2.99269087989023	0.00494600078548285	0.327308200108548	-2.08487430566145
TPK1	-0.597270653767209	1.43638065333338	-2.99098232599259	0.00496818912534135	0.327308200108548	-2.08851057904013
SLC4A2	0.541677792302997	6.39347571860036	2.98947637060986	0.00498782407622338	0.327308200108548	-2.09171471829724
IDE	0.465751476524965	4.71827125533394	2.98931735961255	0.00498990155294305	0.327308200108548	-2.09205298541949
ERMP1	0.699905804698337	5.47534930769062	2.98814540013649	0.00500523833703611	0.327308200108548	-2.09454581106756
STS	1.02096196640397	4.31531756658404	2.98567902257896	0.0050376595402411	0.327483186343666	-2.09979017686089
FAM184A	-0.590165631992021	0.738971406128193	-2.98422668667077	0.00505684326311665	0.327483186343666	-2.10287722314397
LIF	1.66131978628009	5.46436801214674	2.98359136275744	0.00506525677820997	0.327483186343666	-2.10422738968533
TMEM37	1.06130174012793	6.39692239554072	2.97864792225677	0.00513117367694161	0.330497739124213	-2.114727570648
ARHGAP29	1.06101459833509	4.42264976691437	2.97442666601481	0.0051880989145647	0.330729342237016	-2.12368614984753
NR2E3	0.471611647903199	0.764787105343127	2.97389424032939	0.0051953209278613	0.330729342237016	-2.12481559197527
TBC1D2B	0.784578610196508	5.01181037913939	2.97271983765336	0.00521128440049064	0.330729342237016	-2.12730647205072
CLASP1	0.550784901365185	4.72314920823426	2.97261074787758	0.00521276958070539	0.330729342237016	-2.1275378211297
CDR2	0.637213386444895	5.78274607493827	2.9681290160855	0.00527413052224512	0.330729342237016	-2.13703824785707
ILK	0.706092197787308	4.09109523333324	2.96791548779938	0.00527707089994852	0.330729342237016	-2.13749068857421
RUSC2	1.09442493242167	5.76410827617857	2.96695313091711	0.00529034211710987	0.330729342237016	-2.13952958201144
MDK	-1.40487883795637	7.26049501235469	-2.96594988219785	0.00530421065944125	0.330729342237016	-2.14165471873273
JPT2	0.627203077675157	7.41960828338341	2.96446556860338	0.0053247919906743	0.330729342237016	-2.14479813903748
HOXB7	-1.94924195547474	3.16531716464497	-2.96294610223819	0.00534593851436874	0.330729342237016	-2.1480150957816
FBXO31	-0.414403636428244	4.31442448776121	-2.9626810949385	0.00534963471760973	0.330729342237016	-2.14857606500509
HOOK1	0.881790836410357	4.9546695702365	2.96048262794409	0.00538039073438694	0.330729342237016	-2.15322871481809
GRIN2A	0.966582515628146	1.28340974762286	2.95780367150744	0.00541809339392155	0.330729342237016	-2.15889562407184
ISY1	-0.428522636930551	4.38749913169036	-2.95652403228305	0.00543619008992593	0.330729342237016	-2.16160148653416
IGSF3	0.99379952702435	5.26664522952885	2.95642666288026	0.00543756941443964	0.330729342237016	-2.16180735229336
UGP2	0.728889594415783	6.41309401628645	2.95599926592984	0.00544362776576422	0.330729342237016	-2.16271094239764
PTPN13	1.21410825456893	3.75177287662971	2.95225008807005	0.0054970449523778	0.332794597770632	-2.17063420910606
IRX5	-0.611033874246482	0.817626326533586	-2.94860359741313	0.00554947130941045	0.334081195413438	-2.17833505548096
TSG101	0.452741721755903	6.26835930834905	2.94788986914705	0.00555978755307007	0.334081195413438	-2.17984171847147
DSCAML1	1.16830021463175	2.19976671747772	2.9467159502943	0.00557679460037607	0.334081195413438	-2.18231938703355
FAM3D	-1.69871227605678	2.02198224987016	-2.94319620434852	0.00562808003446807	0.334130969602228	-2.18974482390079
DAB2IP	0.766968272127891	5.6721376676662	2.94301704281225	0.00563070237034265	0.334130969602228	-2.19012265876686
WAPL	0.538136412326202	5.64144578767971	2.94100254186376	0.00566026715060011	0.334130969602228	-2.19437016089169
CIAO1	0.373550873719593	6.34906001724994	2.94090244962461	0.00566173989794096	0.334130969602228	-2.19458115903586
COX7A2L	0.394509163127156	6.34709034575356	2.93999310432889	0.00567513641243498	0.334130969602228	-2.19649790723679
EDA2R	1.04532495410329	2.81964579782803	2.93751465861134	0.00571180028008788	0.334901482006333	-2.20172036095799
WWC1	1.07004470429498	5.64189805080537	2.93557605974168	0.00574063305385956	0.334901482006333	-2.20580354522805
GNAI3	0.474510047561925	4.10460519437385	2.9351582599051	0.00574686486370524	0.334901482006333	-2.20668333907051
NRXN2	-0.627702392932212	1.1174912446044	-2.93122663903705	0.00580581997265677	0.336216583970133	-2.214958995048
AHCYL1	0.482388637078961	6.69866240473071	2.93078022246755	0.00581254981814275	0.336216583970133	-2.21589825932109
RDH11	0.563845297521413	5.60666750750799	2.9293099609987	0.00583476620126377	0.336216583970133	-2.21899112963708
MSANTD4	0.601300673590991	3.81844596200999	2.92844143338555	0.00584792750966554	0.336216583970133	-2.22081776823655
DGKQ	-0.521513808526496	4.74373272403996	-2.92543315143233	0.00589372948815737	0.337716613112376	-2.22714224573409
RASSF8	0.88117922155114	4.34886221529627	2.91860694051612	0.00599891217175153	0.340600876354723	-2.24147968135642
HEXIM2	0.558101101107317	3.23529273073233	2.9185601929715	0.00599963852235463	0.340600876354723	-2.24157780196427
C5orf15	0.474838376958976	7.48366990084634	2.91829862382379	0.00600370423505086	0.340600876354723	-2.24212680518839
ANXA11	0.479849113152716	7.46814048191552	2.91683415728182	0.00602651502731534	0.340766607138593	-2.2452000330078
RBCK1	0.411457911445899	7.32166302714167	2.91328983763659	0.00608205890234793	0.342776036756339	-2.25263426037959
REEP6	1.26675527448954	6.66602335619846	2.91071945177354	0.00612263999095116	0.343931773655627	-2.25802243339876
ANKEF1	0.623937566853869	3.68500638920353	2.90800643944638	0.00616574820632261	0.34399496770776	-2.26370664234194
RP11-514O12.4	-0.549202841768194	1.00837034571132	-2.90696850426319	0.00618231554003526	0.34399496770776	-2.26588048715475
BEX5	-1.27600489267847	2.78961239621077	-2.90686319991087	0.00618399871907956	0.34399496770776	-2.26610101113506
CFAP221	1.14388942283924	3.17070584079506	2.89915322757706	0.00630840832940115	0.34672317076092	-2.28223448868816
MARVELD2	0.926396965598573	5.18637042787544	2.89847839130922	0.00631940853912783	0.34672317076092	-2.28364544646452
POU5F1B	-0.399436231411112	0.60370430879528	-2.89646709329994	0.00635230054354572	0.34672317076092	-2.28784958040589
UTP4	0.595276363633487	5.25713731542058	2.89608425851571	0.00635857942405826	0.34672317076092	-2.28864961450153
ARHGEF40	0.850109800201089	5.54279081945595	2.89579310404686	0.00636335854665551	0.34672317076092	-2.28925801778037
SLC10A4	-0.358388371402851	0.311912465352137	-2.89518192885657	0.00637340156366658	0.34672317076092	-2.290535029662
NEO1	0.795607601581537	5.9686994448701	2.89510275142957	0.0063747037173694	0.34672317076092	-2.29070045455574
TEX2	0.593466519688775	4.67555203405472	2.89098750359498	0.00644272736005327	0.348706403411314	-2.29929483472334
CDC42EP1	0.829028713623861	8.94117634231607	2.89001810424311	0.00645884985891709	0.348706403411314	-2.30131832751537
LEPROT	0.77832059466327	6.91833461821539	2.8873607135574	0.0065032400742907	0.348706403411314	-2.30686327437596
CCDC77	-0.548768246197511	3.2813410954386	-2.88570041527503	0.00653111928389361	0.348706403411314	-2.31032618258371
DUSP3	0.690771302440398	7.08415785860295	2.88468366717631	0.00654824741796877	0.348706403411314	-2.31244626163439
IFIT3	1.14080589857169	5.62625486177957	2.88388853543281	0.00656167150488205	0.348706403411314	-2.31410393545206
PET117	0.431224454125268	4.32917689145644	2.88219888321324	0.00659028325097731	0.348706403411314	-2.317625610555
FRAS1	1.43846171317652	3.85262045984728	2.88098536511513	0.00661090440522099	0.348706403411314	-2.32015416254596
NPM1	0.534685253616423	8.96920538939064	2.88095983257491	0.00661133892454188	0.348706403411314	-2.32020735691911
ATP1A1	1.0514290365739	10.2906987914953	2.87932871773591	0.00663915313782818	0.348706403411314	-2.32360504897154
CWF19L2	0.576798922741567	4.17797208787668	2.87742653697222	0.00667172799810748	0.348706403411314	-2.32756597871599
SOWAHC	0.895867326645044	5.1255456697917	2.87732445816099	0.00667348032145167	0.348706403411314	-2.327778495604
CHCHD6	-0.460633427058807	4.09153160797639	-2.87719202210723	0.00667575441072264	0.348706403411314	-2.32805420643715
MYRF	1.16144557908897	6.62820158917959	2.86923498961401	0.00681372506276482	0.351804909452539	-2.34460598428917
TNK2	-0.607803044522791	3.9601141654915	-2.86871239224373	0.00682287935966854	0.351804909452539	-2.34569213142767
SLC43A1	1.09398932794499	5.46231126246531	2.86803758592272	0.00683471691176162	0.351804909452539	-2.34709445400854
NIPA1	0.737102944177439	5.03899117410189	2.86773288045139	0.00684006839490884	0.351804909452539	-2.34772760303847
PCBP1	0.465531844579337	8.70905572754501	2.86679186849172	0.00685661996346378	0.351804909452539	-2.34968268967416
MTREX	0.51704269963793	5.10215155905674	2.86603087672287	0.0068700325310954	0.351804909452539	-2.3512634858308
ZFP92	0.661171059780775	1.79793812357992	2.86553364294418	0.00687880958773131	0.351804909452539	-2.3522962498421
PLPP1	0.644231507163433	6.29653125522808	2.85988944250518	0.00697917776064011	0.355875751705497	-2.36401204690137
AKTIP	0.487936694614498	4.40112990312846	2.85617568049274	0.00704596312235354	0.356670654902932	-2.37171344128769
CRIM1	0.978776661632701	6.24662310382188	2.85571797870631	0.00705423530606973	0.356670654902932	-2.37266219357139
MEIS2	1.06972677546076	4.17031691369287	2.85555295245501	0.00705722010226429	0.356670654902932	-2.37300424830474
PLEKHG3	0.648768691061071	4.43488478614094	2.85341690665329	0.00709596103250502	0.357299408022138	-2.37743065044443
BNIPL	-0.428983488234507	1.02024364929276	-2.85238389659633	0.00711476771897978	0.357299408022138	-2.37957060174545
RRP12	0.455369074823404	4.7041782919041	2.85037320723611	0.00715150743681687	0.357299408022138	-2.38373458290762
CPE	-1.51514801611794	4.90506386999451	-2.85028743201292	0.00715307867574818	0.357299408022138	-2.38391217849815
TOX2	-1.11273457611398	2.52138750244737	-2.84863994938851	0.00718332010914151	0.357766928575353	-2.38732264534233
WWC2	0.779438605579545	3.42103645827561	2.84605724493487	0.0072309691998564	0.358276855489704	-2.39266679671838
SYS1	0.389381101630303	5.11891609097	2.8447173222201	0.00725580604720847	0.358276855489704	-2.39543825484975
TMEM127	0.422399960543808	6.89529658812233	2.8441995041296	0.00726542567628061	0.358276855489704	-2.39650908994753
BLOC1S4	-0.336067983776131	5.227837892885	-2.84227191634923	0.00730133977191561	0.358276855489704	-2.40049428818732
KANK2	0.663685296738056	5.86050559555042	2.84109771999836	0.00732329817864348	0.358276855489704	-2.40292110683535
CPNE8	0.771170025728988	3.99797773039142	2.84042609982551	0.00733588573105333	0.358276855489704	-2.40430894054914
DYNC2LI1	0.624885642229236	4.50851894894822	2.83912925082163	0.00736024857846036	0.358276855489704	-2.40698819919269
OLFM4	-2.73812531554987	2.58820700845599	-2.83809323596701	0.00737976563044586	0.358276855489704	-2.40912806370694
RTKN	0.701034411160289	6.22517317606582	2.83720390462523	0.00739655792022878	0.358276855489704	-2.41096459028718
HSPA4L	0.959896749843459	2.84672069598844	2.83688048220998	0.00740267360318421	0.358276855489704	-2.41163239443112
C10orf62	0.369768807768417	0.678076244258546	2.83211124192439	0.00749340651146399	0.360690411657456	-2.42147473697381
NET1	-0.926496637160481	5.79620795336576	-2.83204641346124	0.00749464697076136	0.360690411657456	-2.42160845705132
HOXA4	-0.550135733613455	1.12782595345116	-2.8300629927875	0.0075326915033273	0.361001496931608	-2.42569873715376
TNNI3K	-0.247175554772512	0.181397341713483	-2.82951409018037	0.00754325196413445	0.361001496931608	-2.42683040464856
PARD6B	0.862929169333702	4.50259369695989	2.82825344826181	0.00756755808555697	0.361155912757236	-2.42942896781623
TBX18	-0.94566342818953	0.72775473066978	-2.82502476050682	0.00763014343084397	0.363131242779583	-2.43608114570896
BOD1	0.358267806630944	6.37207105283494	2.82385226634448	0.00765299055738216	0.363209659888168	-2.43849576390318
GRK2	-0.537213780569762	6.07656400000686	-2.81954353771324	0.00773749966014196	0.363688811591972	-2.44736400061566
CMTM2	-0.572255344250757	1.24236942196491	-2.81929496962819	0.0077424014103382	0.363688811591972	-2.44787535926614
LRRN2	1.08015391575197	3.26941349255868	2.8187058977815	0.00775402944953596	0.363688811591972	-2.44908710151224
FAM222B	0.541202082617644	5.3889986986162	2.81809951870883	0.00776601614413509	0.363688811591972	-2.45033428848349
APCS	2.15374289967252	9.16911436386088	2.81793741759425	0.0077692234309614	0.363688811591972	-2.45066766748131
DLX5	-0.555342676232617	0.584730254630382	-2.81518536023528	0.00782386379616377	0.365038794249526	-2.45632584288848
SERPINA6	1.73644296073194	7.13081933340891	2.81429835459478	0.00784155098489567	0.365038794249526	-2.45814880927707
ARL5B	0.603783087801355	4.3784071762665	2.81318024478911	0.00786389960874373	0.365038794249526	-2.46044625260285
TNS4	-1.49209891449313	0.914240144032392	-2.81157311883461	0.00789612670290966	0.365038794249526	-2.46374755423466
KAAG1	1.33091858300809	3.37545397030025	2.81115192730859	0.00790459304655192	0.365038794249526	-2.46461256549625
TATDN2	-0.442096631334959	3.8487286647033	-2.79725609361307	0.00818870511236067	0.373483046227681	-2.49310743720522
TMEM230	0.372449761791819	6.89139299288234	2.79591810442219	0.00821655798222313	0.373483046227681	-2.49584667209964
ARHGEF4	-0.813692837096313	1.0871638706592	-2.79565868523033	0.00822196850865324	0.373483046227681	-2.49637768433218
ENDOD1	0.939153856600285	5.91503165624171	2.79443109249877	0.00824761661297034	0.373483046227681	-2.49889007730086
SCTR	2.12115564844793	6.37019654770687	2.79302455358498	0.00827709507094301	0.373483046227681	-2.50176788920454
WNT5B	-1.4106807462349	2.36026868470852	-2.79286365629417	0.00828047343054762	0.373483046227681	-2.50209703353041
ARSL	1.52824197231082	5.62249592477708	2.79216433068232	0.00829517209825573	0.373483046227681	-2.50352749770002
NDUFA4L2	-1.22960881473117	4.75094674125324	-2.79126093096956	0.00831419604859541	0.373483046227681	-2.50537507564161
HOXA2	-0.626098509008989	0.74453294261689	-2.78971082574171	0.00834693316458406	0.373483046227681	-2.50854442060569
ACTRT3	0.521106387901393	2.25892421806939	2.78892223277099	0.00836363372702171	0.373483046227681	-2.51015637224502
GPR75	0.717003281494877	1.77487825640139	2.78851592994106	0.00837225041834469	0.373483046227681	-2.51098678327692
IL17C	-0.349301354882852	0.297093273284638	-2.78763415883411	0.00839097908294408	0.373483046227681	-2.51278871735096
CTNND1	0.684676990974046	7.39957687972889	2.78665821330787	0.00841175348549775	0.373483046227681	-2.51478270147139
RALGAPA2	0.576453870693125	4.98415033494245	2.78518458774784	0.0084432125069247	0.373483046227681	-2.51779271578679
TEAD1	0.821682145631612	5.14643859262354	2.78320964022687	0.00848554559787174	0.373483046227681	-2.52182522448429
SLC25A34	-0.811333393705211	1.68690362580658	-2.7824269394199	0.00850237744324259	0.373483046227681	-2.52342289094629
TPGS2	0.475073406764984	4.72455986705618	2.78229346434675	0.00850525090232856	0.373483046227681	-2.52369531627123
ALDH1B1	0.99618415660878	6.47779935929022	2.78141443398965	0.00852419731506947	0.373483046227681	-2.52548923850364
RBPJ	-0.414280354316218	4.66839318670609	-2.78118303802431	0.0085291912983621	0.373483046227681	-2.52596141387543
H2BC7	1.12835820724905	2.07067133016868	2.78071081450823	0.00853939126989166	0.373483046227681	-2.52692493685427
TCF15	-0.383746188918659	0.746345118960186	-2.7804409306031	0.00854522582859107	0.373483046227681	-2.52747556264612
NPHP3	-0.374843917873319	2.2453388260989	-2.77827343212536	0.00859221925158291	0.374581405693053	-2.53189659461907
GAREM1	0.916255187854722	4.15430561166548	2.77228123761338	0.00872339044446245	0.378741630070816	-2.54410800795662
SPNS2	1.14115274642532	6.11253074966459	2.77011112167061	0.00877135291095007	0.378741630070816	-2.54852652929336
CABP4	-1.13566961029824	1.46700781136553	-2.76571246232372	0.00886932271778304	0.378741630070816	-2.55747611115432
ST7L	0.389047461329949	2.61147941223968	2.7646409973913	0.00889334076351355	0.378741630070816	-2.55965482584676
CXXC5	0.580060407665188	7.31143135614791	2.76386833219066	0.00891069841617956	0.378741630070816	-2.56122564418031
S100A5	-0.591110784756826	0.810633530415976	-2.76326592663282	0.00892425309881827	0.378741630070816	-2.56245014217
CORO1C	0.522714734658844	6.21062938193169	2.76325879468328	0.00892441368908124	0.378741630070816	-2.56246463817474
ARHGEF28	0.758923073422199	3.19221948595789	2.76290706426814	0.00893233694593045	0.378741630070816	-2.56317951773596
ST13	0.341803591808168	7.84160569498257	2.76241041499622	0.00894353585889627	0.378741630070816	-2.56418884571819
TSN	0.407227302973193	6.49322241653424	2.76061419210573	0.00898414787499871	0.378741630070816	-2.56783834562237
AK1	-0.612085373984628	3.40735108319365	-2.75794371981294	0.00904484347025239	0.378741630070816	-2.57326144865206
PEX7	-0.591272919405371	3.83097560550865	-2.75717345129916	0.00906242116237756	0.378741630070816	-2.57482509074195
PPM1B	0.569919151687996	5.16606479491691	2.75686894451128	0.00906937882731983	0.378741630070816	-2.57544316510552
PRNP	0.576395681433269	6.80516413206238	2.75686366440568	0.00906949951605791	0.378741630070816	-2.57545388206345
BMP6	1.41585097035578	3.08802819765203	2.75436158538339	0.00912685846701509	0.378741630070816	-2.58053091275607
RAPGEF5	0.822307256423207	4.68124633645517	2.7535480780239	0.00914558024991887	0.378741630070816	-2.5821810164182
DIP2C	0.610262472201926	4.41601854693717	2.75341000002999	0.00914876147140488	0.378741630070816	-2.58246106187459
FNIP1	0.542779655028214	3.97614237047504	2.75054777927894	0.00921493712765369	0.378741630070816	-2.5882642016674
LAD1	0.925225763608903	8.9834969986305	2.75054253457503	0.0092150587945185	0.378741630070816	-2.58827483190543
ATF7	0.541986187051251	4.8599434786055	2.75005478775331	0.009226380093166	0.378741630070816	-2.58926336846675
NUDT9	0.686858237916957	5.87318178681189	2.74914596232881	0.00924750971315332	0.378741630070816	-2.59110503722381
STK31	-0.491260062699345	0.503548458190711	-2.74809334686798	0.00927203855665212	0.378741630070816	-2.59323762201633
PLAG1	-0.735583280073141	0.795735255585014	-2.74794161232649	0.00927557937120013	0.378741630070816	-2.59354499307304
ZMAT4	0.784207936283473	0.587589874838251	2.74738995532035	0.00928846320116914	0.378741630070816	-2.59466240610991
PPP1R37	0.59354455424073	5.31957875408396	2.74503489365703	0.00934365238314924	0.378741630070816	-2.5994311786863
FBXO17	0.95430615089625	4.70745325036651	2.7446940673498	0.00935166459076734	0.378741630070816	-2.60012111217912
TMEM18	0.330554996970668	4.28893916466071	2.74458305527678	0.00935427566072816	0.378741630070816	-2.60034582222771
SPATS2L	0.636640520393149	6.46619250444333	2.73942914289862	0.00947624696890502	0.378741630070816	-2.61077222536934
GNG4	-1.05548911166499	0.856665043319517	-2.73936224515211	0.00947783982212991	0.378741630070816	-2.61090748117617
CORO7	-0.422498819655044	2.94191029143772	-2.7391062212382	0.00948393811692611	0.378741630070816	-2.61142509908195
TBPL1	-0.448511476619171	3.3464797173749	-2.7390790002966	0.00948458671330424	0.378741630070816	-2.61148013144415
KIAA1191	0.424501675054727	6.79846821480211	2.73776603369418	0.00951591986731622	0.378741630070816	-2.61413414793925
GLRX3	0.476057127368128	5.45114251482892	2.73687288935075	0.00953728911971585	0.378741630070816	-2.61593909475486
FAM83E	-1.71154729435587	2.00486644337052	-2.73560822077576	0.00956762363436863	0.378741630070816	-2.61849423392609
ZDHHC5	0.454527703154609	6.57202048212054	2.73481518566999	0.00958669115715223	0.378741630070816	-2.62009611441902
RDH14	0.304112028122836	5.64537511102409	2.73452623788969	0.00959364730459737	0.378741630070816	-2.62067969976656
SMIM6	1.29876468306058	5.24822791726981	2.73256761594006	0.00964092297057312	0.378741630070816	-2.62463451426285
CCDC148	0.622942093539461	1.72074481304643	2.73232069427073	0.00964689829701587	0.378741630070816	-2.62513297064557
SH2D3A	0.840615345092901	5.36652358731032	2.73150756921802	0.00966659964631917	0.378741630070816	-2.62677421624169
PITHD1	-0.364850877908119	5.68562606709395	-2.73122665696081	0.00967341459407667	0.378741630070816	-2.62734115156657
SNX27	0.554772663326577	5.41700250331028	2.73056512203388	0.00968948109103907	0.378741630070816	-2.62867611565807
FAM171A1	1.2910007502978	7.05632481092976	2.73050068250015	0.00969104743745658	0.378741630070816	-2.62880614271514
THSD4	1.20022978824654	4.11264255003553	2.72990397331729	0.00970556295171305	0.378741630070816	-2.63001010188837
ZNF618	0.738757420520693	4.06013400610833	2.72737293858929	0.00976735736573897	0.378741630070816	-2.63511508365859
CSNK2A3	0.307043711124284	0.590542535003384	2.7264591674002	0.00978975636040191	0.378741630070816	-2.63695740302653
GTF2H3	0.492062927844929	4.76815294989652	2.7247309105485	0.00983225097528566	0.378741630070816	-2.64044082627307
IQCG	-0.554778842352862	2.23753300577266	-2.72403319476694	0.00984945495012903	0.378741630070816	-2.64184673618233
TRIM44	0.42227723105455	4.9402507231098	2.7233368048053	0.00986665407970243	0.378741630070816	-2.64324975340957
CERT1	0.562995475456121	4.37647190548918	2.72241216622119	0.00988953345279644	0.378741630070816	-2.6451122817183
LRPPRC	0.458901333999208	5.99927093448234	2.72041617045184	0.0099390905196737	0.378741630070816	-2.64913154897832
CLTRN	1.88100239874849	6.04446033562823	2.71959474244388	0.00995955196089559	0.378741630070816	-2.65078510195232
BNIP1	0.417521240690091	4.40047813568731	2.71940509236946	0.00996428161646011	0.378741630070816	-2.65116682802555
BMPR1A	0.43128802600415	3.41357105118989	2.71876769141268	0.00998019293743959	0.378741630070816	-2.65244966292849
SLC25A37	-0.578464564459705	4.08909700274333	-2.71760262313293	0.01000933723824	0.378741630070816	-2.65479400282393
NRARP	1.03357657135931	4.97339551094997	2.71637507750127	0.0100401297961759	0.378741630070816	-2.65726338782175
SPRYD4	0.447129635533645	3.36570061725553	2.71426743437442	0.0100932042776333	0.378741630070816	-2.66150160796279
LRRC8B	0.664261433748763	4.06384863617402	2.71409112641763	0.0100976558198565	0.378741630070816	-2.66185605017324
BCAS2	0.380064979975834	6.45668819481454	2.71397250371883	0.0101006519101571	0.378741630070816	-2.66209451632081
ZNF277	0.396625011346967	4.45402437223754	2.71391313022372	0.0101021518344579	0.378741630070816	-2.6622138719056
BMS1	0.330210886671241	5.09528415797994	2.71384852259067	0.0101037842209256	0.378741630070816	-2.66234374758338
ZNF512	0.522239526169685	5.12691821534052	2.71370721655459	0.0101073553335992	0.378741630070816	-2.662627797406
USP9X	0.596927460260387	5.48492850392678	2.71310700015851	0.0101225371619672	0.378741630070816	-2.66383423529863
H4C5	1.15892125555991	3.00837847774756	2.71247815594296	0.0101384657781885	0.378741630070816	-2.66509803818667
UEVLD	0.508553776226382	4.31606560714011	2.71179525260435	0.0101557900304108	0.378741630070816	-2.6664702796672
CST3	-0.467586189445178	8.11083556219635	-2.71139389374982	0.0101659847145662	0.378741630070816	-2.66727667950728
OSBP	0.51267190044171	6.12930557812118	2.71071930273845	0.0101831409871825	0.378741630070816	-2.66863188389945
HMG20A	0.645244592736136	4.0663360482098	2.71030305948283	0.0101937403175137	0.378741630070816	-2.66946798225158
H2BC5	1.03444513123477	7.14671004641129	2.70904593875274	0.0102258140969818	0.378741630070816	-2.6719926493434
HSD17B3	-0.803511718057623	1.46989789439594	-2.70812633390401	0.0102493358191426	0.378741630070816	-2.67383902603538
RRAS2	0.702070005897964	5.08862478592131	2.7077112458752	0.0102599693904526	0.378741630070816	-2.67467230986493
ARMCX3	0.600238232689001	5.97234495177724	2.70752156673635	0.0102648319234413	0.378741630070816	-2.675053061921
ZFAND6	0.351253211345086	6.02687821148226	2.70695856795278	0.0102792773001185	0.378741630070816	-2.67618309908041
GFOD1	-0.724815345715717	2.00798096237583	-2.70492526216586	0.010331604733165	0.378992262368075	-2.68026308628412
TMEM160	-0.571889805169091	4.79115262536168	-2.70480980898602	0.0103345833318862	0.378992262368075	-2.68049469506705
TNNC2	-0.86753012412993	1.22291629044783	-2.70411825943949	0.0103524414164629	0.378992262368075	-2.68188187316128
HABP2	1.92136901100493	7.49642356941597	2.70191788494989	0.0104094527385317	0.379898987163355	-2.6862941356582
LAT2	1.10010999463418	4.7794978797994	2.70102248023358	0.0104327356838367	0.379898987163355	-2.68808899169036
BDKRB1	0.847058641242598	2.27131840849236	2.69895065529557	0.0104867938334707	0.379898987163355	-2.69224058715181
MRPL49	0.330932856283246	6.26402626423792	2.69893987086375	0.0104870758989726	0.379898987163355	-2.69226219219266
FAM210A	0.420671656742304	3.90452586580429	2.69731032750887	0.0105297772584044	0.379898987163355	-2.69552612822991
H4C4	0.914236358112906	1.60219522330763	2.69637857015297	0.0105542658026028	0.379898987163355	-2.69739186453205
LITAF	0.579970172055204	7.37952480056594	2.6948334483408	0.0105949911481079	0.379898987163355	-2.7004849076248
SPPL3	0.403975391768148	5.45333900714673	2.69470182355683	0.0105984671495168	0.379898987163355	-2.7007483446372
MAST1	-0.456224546428939	0.810220885934043	-2.6941049367067	0.0106142432405821	0.379898987163355	-2.70194286776174
C8orf76	-0.349187326341484	3.39485350731967	-2.69375209683244	0.0106235792425758	0.379898987163355	-2.70264891298642
CANX	0.593599626124144	9.22297175743407	2.69359274572135	0.0106277981014494	0.379898987163355	-2.70296776137859
GUCA2A	1.86778286206997	3.67002866233098	2.69292400187251	0.0106455201785307	0.379898987163355	-2.70430573432126
SNORC	1.34874740005975	3.76618432084883	2.69135516629545	0.0106872026303252	0.379898987163355	-2.70744373095697
LENG9	0.575242022499215	4.11977939162727	2.69133878802148	0.0106876385812605	0.379898987163355	-2.70747648488842
COX15	0.40106536961969	5.54969061952036	2.68864963937997	0.010759441064424	0.380818173275428	-2.71285266591072
GTF3C2	0.380552246312247	5.42792072808224	2.68818073886679	0.0107720067242801	0.380818173275428	-2.71378975445074
SMAD5	0.714132530440083	5.69265817331481	2.68629970754467	0.0108225515370549	0.380818173275428	-2.71754793270092
CRYZ	0.845060909566887	7.09158034602166	2.68614888397875	0.0108266137786068	0.380818173275428	-2.71784919720142
EXT1	0.740960360087555	6.08707439473159	2.68561563663401	0.0108409874383022	0.380818173275428	-2.71891425431071
AUNIP	-0.57216039315808	1.30284748533579	-2.68414121135559	0.0108808224940334	0.380818173275428	-2.72185844188653
E2F3	0.633853371757313	4.41548632583317	2.68244972073497	0.0109266889063739	0.380818173275428	-2.72523482808141
BAMBI	1.25176792100171	6.25837040418864	2.68168056929205	0.0109476043144682	0.380818173275428	-2.72676969156709
PPFIBP1	0.639944111170877	4.66174631220511	2.68158663994801	0.0109501610563551	0.380818173275428	-2.72695711135561
CCR10	-0.287694654142522	0.852849708512234	-2.68140489641816	0.0109551096553666	0.380818173275428	-2.72731973752158
TRAIP	-0.437948712531255	2.60892179181537	-2.6803274714144	0.0109844888157737	0.380818173275428	-2.72946916787763
EZR	-0.708425200876436	8.08459115113306	-2.67738759520818	0.011065024417784	0.380818173275428	-2.73533137888348
DNAJA3	0.355209079225322	5.32578757043404	2.67673212820397	0.0110830547344439	0.380818173275428	-2.73663785207729
DDRGK1	0.559198969268505	7.50967514076991	2.67649374628818	0.0110896187827406	0.380818173275428	-2.73711294384204
UBE2J2	-0.329550016014316	5.0020684480435	-2.67533155718852	0.0111216721799948	0.380818173275428	-2.73942879001924
PCBD1	0.561396464288172	7.66034869576349	2.67516123314297	0.0111263769429862	0.380818173275428	-2.73976813468364
NHLRC4	-0.589590549951716	1.32063131570353	-2.67447250742761	0.0111454199944261	0.380818173275428	-2.74114017728726
EIF3L	0.609804321376276	7.26495588946633	2.67414900000761	0.0111543752752479	0.380818173275428	-2.7417845749573
HARS2	0.37143494781072	5.78606363008204	2.67331000929844	0.0111776311012282	0.380818173275428	-2.74345554090728
H1-2	1.19686310215528	9.15748360744572	2.67306022863872	0.0111845633819189	0.380818173275428	-2.74395295000933
NRAP	1.184572949533	2.20704102928505	2.67297731439963	0.0111868654188353	0.380818173275428	-2.7441180576101
TXNDC17	0.469693634051877	5.5695064375631	2.67038180039934	0.0112591493849452	0.380818173275428	-2.7492848925441
ATP5PB	0.421180297957087	7.31952445549392	2.66722215397825	0.0113477270170729	0.380818173275428	-2.75557047388513
JAK1	0.556413216376066	7.14911978917671	2.66657517727968	0.0113659436618437	0.380818173275428	-2.75685694683139
TMED1	0.447736207802861	5.30477825098859	2.66611470175883	0.0113789255365043	0.380818173275428	-2.75777245409117
TPSB2	-1.34059391132791	2.36439854866426	-2.66578943640832	0.0113881037813564	0.380818173275428	-2.75841907947775
ZNRF1	-0.475908356784197	3.51090573995741	-2.66546369731847	0.0113973022519664	0.380818173275428	-2.75906659686256
SNCG	-1.54939656009079	4.27291493160792	-2.66497533768615	0.0114111057937777	0.380818173275428	-2.76003728459164
DUSP15	-0.571039569981297	0.95061716150964	-2.6632456812073	0.0114601191151498	0.380818173275428	-2.76347433386788
SLC12A4	0.529856437544061	5.08047624779301	2.66273549016478	0.011474613529937	0.380818173275428	-2.76448788028809
DHX37	0.38368087547059	4.54636290286331	2.66252429376308	0.0114806185299167	0.380818173275428	-2.76490740760203
VILL	-1.23707823937835	2.76878477321441	-2.66170467040621	0.0115039506024932	0.380818173275428	-2.7665353350179
PRDM8	-0.810926079404473	0.93869952466724	-2.66156273233805	0.0115079955769322	0.380818173275428	-2.76681721882707
EEF2	0.477167663826275	11.3035639672495	2.66076892255437	0.0115306419395672	0.380818173275428	-2.76839352119324
TMA7	-0.410865874707468	7.30379440529889	-2.65869761400824	0.0115899277468323	0.380818173275428	-2.77250521063853
HENMT1	-1.12318269643407	3.31668837123359	-2.65851800483392	0.0115950818389213	0.380818173275428	-2.77286165191633
RASEF	0.839284490212462	4.46913451242084	2.65807126659712	0.0116079106928359	0.380818173275428	-2.77374815508706
DNAJC9	0.407988038688291	4.40503962027727	2.65748055943444	0.0116248939957104	0.380818173275428	-2.77492020437382
TBX10	-0.491625267809437	0.372794691083933	-2.65718475459329	0.0116334072448003	0.380818173275428	-2.7755070625477
SAR1A	0.330252462572989	5.93155042133119	2.65617888889416	0.011662399122913	0.380818173275428	-2.77750232790743
LRMDA	0.604165796543623	3.04458067947787	2.65567596800218	0.0116769197330088	0.380818173275428	-2.77849975782977
GC	1.90489868520326	8.11040760651355	2.65460908095557	0.0117077787962581	0.380818173275428	-2.78061529181265
TOM1	0.379115710705574	6.24981588536112	2.65427065591194	0.0117175832629223	0.380818173275428	-2.78128624369042
ZNF664	0.61344174041384	6.78169928855682	2.65425295331389	0.0117180963311942	0.380818173275428	-2.78132133886941
ADNP2	0.437771098842545	4.2324775823699	2.65248479632972	0.0117694468811205	0.380818173275428	-2.78482594187858
TMEM150A	0.369103551010158	4.90809891442777	2.6524084829373	0.0117716678348163	0.380818173275428	-2.7849771667553
TAF1D	0.471565705979169	5.36849319578576	2.65217573196546	0.0117784439925122	0.380818173275428	-2.78543837596105
WASHC2C	0.350372950522238	4.82042809293514	2.65083734888975	0.0118174787562507	0.380818173275428	-2.7880899603668
HPN	1.55037686031065	7.40926871869281	2.65008179883657	0.0118395675597432	0.380818173275428	-2.78958647045459
PLA2G10	-0.791651279093972	0.932825317871503	-2.65008117869124	0.0118395857055858	0.380818173275428	-2.78958769865899
GBA	0.548789267217884	6.12753345756284	2.64982500255902	0.0118470837772604	0.380818173275428	-2.79009504262484
SLU7	0.368516600252427	5.33806666116178	2.64800607994141	0.0119004484204463	0.380823386090462	-2.7936964337372
GALNT12	-0.963126800049663	3.2164349931244	-2.64792823217978	0.0119027373099835	0.380823386090462	-2.79385053408783
TUSC3	1.14055362370542	5.31486337817953	2.64754780990095	0.0119139283805806	0.380823386090462	-2.79460354212706
RASL11A	-0.800711946578273	2.90553849571497	-2.64629766160358	0.0119507730651868	0.380829563265438	-2.79707760304592
APPL2	0.590038172007317	5.59889962206562	2.64530498069803	0.011980104503396	0.380829563265438	-2.79904160439967
RBPMS	0.769979102609561	6.01701375751341	2.64280468954158	0.0120542770954317	0.380829563265438	-2.80398631272108
CRP	2.68235698837845	10.4455213826143	2.64273986652522	0.0120562057329917	0.380829563265438	-2.80411447066474
TMC4	1.0198408050506	7.75858928365876	2.64223986499795	0.0120710915307548	0.380829563265438	-2.80510292848728
PIF1	-0.727461836149353	2.13509599773993	-2.64170042750787	0.0120871704182541	0.380829563265438	-2.8061692143855
CSDE1	0.445968746789108	8.4954051337762	2.64102871425642	0.0121072196493631	0.380829563265438	-2.80749677142853
TIMM23B	0.479667763753025	3.12014378129315	2.6409286273282	0.0121102096600556	0.380829563265438	-2.80769456232852
ASS1	1.05086091149038	7.5631508416973	2.64079602194346	0.0121141721811512	0.380829563265438	-2.80795660857579
OR2I1P	1.91121204475646	8.72252665994409	2.63528173818521	0.0122800135588984	0.384434672378118	-2.81884616958732
ARMCX5-GPRASP2	0.470746194685254	2.58776321019748	2.63441039180084	0.0123064100168102	0.384434672378118	-2.8205655710788
TAF9	0.393892786918328	5.60238360822122	2.63395495549279	0.0123202277665026	0.384434672378118	-2.82146412561323
SLC29A3	0.511242695661263	4.06944342962208	2.63378616317068	0.0123253524898196	0.384434672378118	-2.82179711982486
ACSF2	-0.71677836384105	4.07458768711144	-2.6326676021083	0.0123593629735953	0.384434672378118	-2.82400347809891
NIPSNAP1	0.600304105299041	7.30626795640551	2.63229770763064	0.0123706288569607	0.384434672378118	-2.82473296235576
SLC4A8	-0.248016558717154	0.354451126384461	-2.63179620189452	0.0123859183536287	0.384434672378118	-2.82572189825213
WNK2	1.34328129838058	5.20771097021109	2.62949414883292	0.0124563253356554	0.385239397483333	-2.83025985104598
KCNK5	1.14001132963051	6.36955512907612	2.62803501643684	0.0125011429817457	0.385239397483333	-2.83313487267391
C1QTNF12	-0.703468305445157	1.36747572099868	-2.62761371287474	0.0125141110712776	0.385239397483333	-2.83396480434422
SHB	0.749097673282645	5.75277579683089	2.62698895543361	0.0125333644844215	0.385239397483333	-2.83519536612333
NEURL3	1.80287257814489	5.73641295678189	2.62443053453822	0.0126124936800675	0.385239397483333	-2.84023264262826
DOCK5	0.711406501536186	4.08634834393785	2.62429820922198	0.0126165988586334	0.385239397483333	-2.84049309267431
SREK1IP1	0.350402719043765	4.01025661570508	2.62378400887418	0.0126325627870388	0.385239397483333	-2.84150509065833
SLC35G1	0.736751788027355	2.55433926816144	2.62374524104814	0.0126337671323514	0.385239397483333	-2.84158138449556
FASTKD5	0.443369797497588	4.58541021697119	2.62366212786306	0.0126363494490131	0.385239397483333	-2.84174494614579
WDR3	0.635857292330277	4.30810867433428	2.62336989439704	0.0126454329710684	0.385239397483333	-2.84232001736568
UBFD1	0.420889604511759	5.21368297644668	2.62144375098437	0.0127054542103805	0.385239397483333	-2.84610935046453
OTUD3	-0.507378657346985	2.27583164668632	-2.62134778836057	0.0127084513915752	0.385239397483333	-2.84629809269578
DZANK1	0.521807690772726	2.10473111945695	2.62115792913598	0.0127143831463676	0.385239397483333	-2.84667150060663
TMEM89	-0.242252656675742	0.240565467690482	-2.62076592436154	0.0127266385907644	0.385239397483333	-2.84744242591364
TTC28	0.642362411920379	2.95249753276724	2.61787971249106	0.0128172074067848	0.386198085835672	-2.85311624016911
SHISA9	1.13876509366915	1.50640698965401	2.61678948716205	0.0128515727512126	0.386198085835672	-2.85525839972613
ZNF229	0.875483726645391	1.90207891628884	2.61624405029529	0.0128687974855363	0.386198085835672	-2.8563299017649
IFI27L2	-0.70089018175914	5.0626847833577	-2.61583410815236	0.0128817573346564	0.386198085835672	-2.85713513226644
FBXO24	-0.390959716267589	1.03011581857772	-2.6155631579702	0.0128903297120472	0.386198085835672	-2.85766730281639
DSTN	0.578163284488427	8.63028821396219	2.61419977565968	0.0129335444936243	0.386198085835672	-2.8603445715586
ABTB1	-0.426882840463018	4.86302559184531	-2.61382304759042	0.0129455090598089	0.386198085835672	-2.86108419306163
FAM83A	-1.12373866849143	0.630768243372283	-2.61352795134414	0.0129548881884484	0.386198085835672	-2.86166350089686
CHST7	0.864657947076049	3.74875892541856	2.61233127888565	0.0129929865676403	0.386198085835672	-2.8640122758874
VSIG10	0.771694475941826	5.1428893633105	2.61217606560829	0.012997935636031	0.386198085835672	-2.86431687092224
CCDC85B	-0.751494417177739	4.89674021064814	-2.61191504009071	0.0130062625066937	0.386198085835672	-2.86482908874707
IAH1	0.406024528961124	4.78141536308518	2.61053844479194	0.0130502580634111	0.386834033564743	-2.86752987685413
MOV10	0.506932781940835	5.54052025131936	2.60656787441517	0.0131779251836616	0.38935652330328	-2.8753147413875
RPP25	-0.795157666630139	4.09001544023367	-2.60647862555947	0.0131808080030294	0.38935652330328	-2.87548963876499
RNASE7	1.46720994664817	2.5824409883045	2.60500669326681	0.01322843659078	0.389487232912825	-2.87837356881002
VSIG10L	1.0554727719046	3.66189678448933	2.60467180868906	0.013239294843076	0.389487232912825	-2.87902955554081
KRT6A	-1.13976804404599	0.760233593557078	-2.6042361651647	0.0132534323695895	0.389487232912825	-2.87988283204963
C2orf72	1.43247183873787	6.12224218331262	2.6029330973496	0.0132958025916827	0.389643406328207	-2.88243454678999
ORMDL2	0.467212653913058	5.68437604205349	2.60228525408451	0.0133169140715274	0.389643406328207	-2.8837028706507
IPO7	0.610458632532528	6.24577513302131	2.60047103080293	0.013376199055189	0.389643406328207	-2.88725360727227
SEPHS2	0.656737270298365	8.35732898239159	2.59913786707134	0.013419918756764	0.389643406328207	-2.88986181199843
CASTOR1	-0.366185591524293	1.6742996911445	-2.59871090210262	0.0134339484014983	0.389643406328207	-2.89069694478716
ZFAND3	0.412703660689752	6.68188753576844	2.59793232915647	0.0134595662866046	0.389643406328207	-2.89221958594562
GTF2F1	0.28714218018041	7.17100449338599	2.59724422161286	0.0134822449441969	0.389643406328207	-2.89356506026888
WASHC2A	0.341839777272858	5.03831539037238	2.59675245875297	0.013498474008407	0.389643406328207	-2.89452647574492
DNAJC6	1.10640115776881	2.41215491023211	2.59672932121485	0.0134992380316078	0.389643406328207	-2.89457170763309
ABCC6	1.00927543524639	3.61377891157932	2.59549933821787	0.0135399105479423	0.389643406328207	-2.89697584325024
TMEM8B	-0.524214012597421	3.6409301747506	-2.59525815742059	0.0135478990138476	0.389643406328207	-2.8974471710434
METRN	0.716423040328391	5.43708962321155	2.5950960370748	0.0135532712514903	0.389643406328207	-2.8977639789661
NDRG1	-0.805837031220464	6.04794231151597	-2.59505298959979	0.0135546980597269	0.389643406328207	-2.89784809815918
NIFK	0.377641828525441	6.08429832652906	2.59437649938061	0.0135771384800058	0.389643406328207	-2.89916991113748
CBR4	0.704018394779379	5.05258893552548	2.59318651973205	0.0136166952399604	0.390125149742878	-2.90149450455069
MARCHF5	0.372337355758998	5.09761089945444	2.59159357321877	0.0136698131894631	0.390338277664429	-2.90460520297336
ZDHHC4	0.44879747667218	5.85114646571337	2.59097826251232	0.0136903821474391	0.390338277664429	-2.9058064476034
LHX9	0.453934945919275	0.40927214276608	2.5909154754619	0.0136924826286302	0.390338277664429	-2.90592901367962
DIO2	-1.01819087899962	0.766531618856779	-2.58946074251057	0.0137412324060654	0.390457502185796	-2.90876824720232
RBP1	-1.23777333643109	5.22755099129537	-2.58878305455701	0.0137639969659299	0.390457502185796	-2.91009055268172
ROR1	0.964139749350798	2.29509978744274	2.58870773784885	0.0137665291079233	0.390457502185796	-2.91023749688076
MREG	0.573447624533299	4.53763066156338	2.58807484007211	0.0137878240134481	0.390457502185796	-2.91147218193549
NIF3L1	0.326806513780778	5.71259982596743	2.58690991138586	0.013827099195171	0.390545334359211	-2.91374426495236
C2CD4C	1.17199557297983	2.3828354982406	2.58663107320732	0.0138365153771109	0.390545334359211	-2.9142880140359
DBNDD2	0.626785035632607	3.01901885342473	2.58546472128006	0.0138759662594325	0.390630820633534	-2.91656204949162
FXYD2	1.84107237081025	5.00452855575878	2.58519382578405	0.0138851438607262	0.390630820633534	-2.91709011903534
RNASET2	-0.629394618227293	4.44365441687826	-2.58380578687084	0.0139322565021128	0.391313689591309	-2.91979532638386
FSCN2	0.562581731634694	2.20598828666729	2.58199290209363	0.0139940105119509	0.391403554733562	-2.92332711336584
DMKN	1.17679573680358	5.39821981743915	2.58198263189428	0.0139943610710604	0.391403554733562	-2.92334711675716
ELOVL3	-0.313014635263758	0.428174592761671	-2.58170059775744	0.0140039910728812	0.391403554733562	-2.9238964178567
LYAR	-0.51272771364194	4.37542134874561	-2.57965866335957	0.0140738944209468	0.392619242324731	-2.92787220898162
WDR72	1.48534170915942	4.51828300150298	2.57888284470045	0.0141005376693413	0.392619242324731	-2.92938224693451
PAIP1	0.492308689385726	6.23533458175658	2.57787955868215	0.0141350613544061	0.392619242324731	-2.93133458487825
UBD	1.67599891611332	8.14637904401354	2.5766997970762	0.014175757031824	0.392619242324731	-2.93362970215122
NR2F2	0.536177315690045	6.14860479921529	2.57648107471187	0.014183313642052	0.392619242324731	-2.93405513120184
NOTCH2	0.78640716323881	5.47789455402532	2.57634953802895	0.0141878598676376	0.392619242324731	-2.93431096718424
CKMT2	1.19677212477561	2.56732152947857	2.57511338079635	0.0142306499103846	0.392619242324731	-2.93671485067986
INKA2	0.587310060092638	2.06780342101335	2.57510862474171	0.0142308147717071	0.392619242324731	-2.93672409805394
MTPAP	0.325943607408109	3.57625512094522	2.57191730460048	0.0143418334105141	0.393775074174624	-2.94292659222291
AP3M1	0.466846931823741	5.24981592566014	2.57089997824116	0.0143773907115428	0.393775074174624	-2.94490276442908
SMIM31	-0.644487497502857	0.426871850017915	-2.57001521150838	0.0144083806363025	0.393775074174624	-2.94662102300046
RNF19A	0.77175618981359	6.617848417285	2.56981122339987	0.0144155342403544	0.393775074174624	-2.94701712277146
PIEZO1	0.607143704523426	6.21385741906167	2.56923496688384	0.0144357604508439	0.393775074174624	-2.94813597460712
MIIP	-0.446585995600813	4.85726356715136	-2.56902386904941	0.0144431763606773	0.393775074174624	-2.94854579832933
SLC22A15	0.973953370917205	3.23334318163073	2.56884251549909	0.0144495501414257	0.393775074174624	-2.94889785917912
CAPN1	0.47919762434092	7.41952741296594	2.56842598295378	0.0144641992113514	0.393775074174624	-2.94970641057247
FZD1	0.859242674978355	4.6646265584397	2.56798963709411	0.014479559722758	0.393775074174624	-2.95055333076874
SAMM50	0.32794986858601	5.17200470138961	2.56630456253381	0.0145390194579586	0.394288471640696	-2.95382307382909
ABCD3	0.59784705039135	5.28861639365927	2.56527958287946	0.0145752965790696	0.394288471640696	-2.95581127351948
WDTC1	-0.408852732558069	5.23641340914114	-2.56502313401293	0.0145843860657744	0.394288471640696	-2.95630863790233
JAG1	0.900828763033556	6.30011584282442	2.56485095869681	0.014590491508796	0.394288471640696	-2.95664254148325
TMSB15A	-0.656066737289474	1.66619115252611	-2.56387618401063	0.0146251018905207	0.394601371165813	-2.95853266838745
SETD9	0.567393044921147	3.34674364896461	2.56229016941644	0.0146815760825708	0.395502268903594	-2.96160700985639
FBXO32	-0.670024799015386	3.42015833216457	-2.56145866155799	0.0147112640070838	0.395679884196808	-2.96321831317122
CX3CR1	0.7655711964068	1.765617682142	2.5607641125134	0.0147361042154138	0.395726761007343	-2.96456395420151
WIPI1	0.723464488037622	5.02722552522186	2.55779485901222	0.0148427327613323	0.397966416901263	-2.97031398481528
TNFRSF12A	1.02425819757482	8.43513967671232	2.55608418510128	0.0149044855711012	0.398763975429306	-2.97362476162126
CCDC7	0.332146049809635	1.37209484380738	2.55568034078949	0.0149190981070675	0.398763975429306	-2.97440613556403
SLC17A4	1.17509728930678	4.15177314787766	2.55503978415339	0.0149423027038822	0.398763975429306	-2.97564534384788
CCT8	0.373128488357731	7.48151523945984	2.55422594995404	0.01497183215413	0.398930638097527	-2.97721947767274
RILPL1	0.464024926528234	3.25809166304383	2.55122897222174	0.0150810377060573	0.400593622776137	-2.98301345265652
TFR2	1.8427629269865	4.98100262523866	2.55046682643469	0.0151089254773994	0.400593622776137	-2.98448617597339
TRIM23	0.486787257082489	3.58026559839558	2.55032844653722	0.015113994023787	0.400593622776137	-2.98475354171703
CD58	0.730988115154559	6.05282252973778	2.54913793131185	0.0151576643949068	0.400593622776137	-2.98705335920669
VN1R1	0.736391319114079	2.30096500608949	2.54904502837825	0.0151610771143289	0.400593622776137	-2.98723279786872
FPGT-TNNI3K	-0.235391501373286	0.359975760705156	-2.5486789317652	0.0151745322583151	0.400593622776137	-2.98793985842176
METAP2	0.512933681649514	6.14741232034953	2.5459833471571	0.0152739406633409	0.401877763764291	-2.99314391886551
MRTFA	0.474682139083806	5.52210914889003	2.54356748119538	0.0153635405007967	0.401877763764291	-2.99780487933289
AMDHD2	0.425872189253853	4.55879785935204	2.54351886237645	0.0153653486152199	0.401877763764291	-2.99789865033012
CDX2	-0.977954700503651	0.572625764062407	-2.54304391592293	0.0153830219463304	0.401877763764291	-2.998814616314
HIF1AN	0.33834071329853	4.11391590764825	2.54285487639218	0.0153900615182085	0.401877763764291	-2.99917916034559
KCNJ11	0.899652645282813	3.78503349047482	2.54259423676849	0.0153997722211815	0.401877763764291	-2.9996817488042
C11orf54	0.763569988118562	5.26962939582059	2.54254646009865	0.0154015528551615	0.401877763764291	-2.99977387234002
BTBD10	0.50103333445603	5.00146429806501	2.54041546153947	0.0154811672458205	0.401877763764291	-3.00388172879515
COL27A1	0.884273784237076	4.7919987007367	2.54034694941902	0.0154837331145039	0.401877763764291	-3.00401375971369
DGLUCY	0.634915200892208	4.38649037322075	2.54029689388929	0.0154856080060629	0.401877763764291	-3.0041102211261
ONECUT1	1.37224321180256	4.46490844548983	2.53938754220935	0.0155197051361952	0.401877763764291	-3.00586240370387
PTPRF	0.833976619371137	8.23510295560996	2.53738706695974	0.0155949574079888	0.401877763764291	-3.00971555936467
DBF4	-0.479049666758535	2.79784066341373	-2.53667928071571	0.0156216623114138	0.401877763764291	-3.01107836085406
CLINT1	0.577166198324648	6.4898112468114	2.53545928257899	0.0156677914291767	0.401877763764291	-3.01342680760662
HNMT	0.639762925127564	6.27117088576626	2.53490629585984	0.0156887413769909	0.401877763764291	-3.01449103884535
GGT1	1.35554955395091	6.39466098645129	2.53487165028841	0.0156900547812042	0.401877763764291	-3.01455770966425
RHPN2	0.866075732846876	5.77136935301487	2.53485256628109	0.015690778293766	0.401877763764291	-3.01459443405464
ANXA4	0.989348237792763	8.39408117447012	2.53474701530647	0.0156947804925386	0.401877763764291	-3.01479754822214
POLK	0.547432911634794	3.35577747585077	2.53454443703398	0.0157024643158052	0.401877763764291	-3.01518735860087
ALG1	0.273501546485552	4.59846156209511	2.53362903366685	0.0157372286846723	0.401877763764291	-3.01694856301032
CFB	1.22702278504679	5.88910386258871	2.5334029715702	0.01574582471645	0.401877763764291	-3.01738343394402
ITGB1	1.03507671534726	8.53209910437281	2.53336386240189	0.0157473122824417	0.401877763764291	-3.01745866483271
HOMER1	0.527549222837342	2.18385065912836	2.53296024549772	0.0157626718758889	0.401877763764291	-3.01823502256142
ARHGAP40	1.53531464565265	1.94979633723415	2.53210158370112	0.0157953938071809	0.402008887335258	-3.01988638784875
CGAS	-0.722339243464581	2.58486525828338	-2.53109252813976	0.0158339264595001	0.402008887335258	-3.02182651503562
SRPK2	0.556585047979593	4.69694658711808	2.53098057475434	0.0158382069077978	0.402008887335258	-3.02204173807705
AFTPH	0.343911934279039	5.48081357470121	2.5293781072264	0.0158995922270123	0.402388099629654	-3.02512168662975
NPNT	1.40325434099259	5.56154761640773	2.5291409531522	0.0159086953125572	0.402388099629654	-3.02557738800779
SLC39A1	0.558459473692833	8.19103646886083	2.52875278271115	0.0159236054134656	0.402388099629654	-3.02632321257041
ATXN10	0.346413658612447	6.39754580145648	2.52716710944577	0.0159846460487272	0.403239002320674	-3.02936911307412
ORC4	0.408992569477915	3.93455175331459	2.52603406184543	0.0160283939678046	0.403239002320674	-3.03154479538521
MTUS2	-0.416770846556753	0.32942598225926	-2.52594501702239	0.0160318367046058	0.403239002320674	-3.03171575220076
YIPF5	0.459414433406365	5.89269272789235	2.52543880548596	0.0160514212095196	0.403239002320674	-3.03268754992521
TMED2	0.485581925346533	8.41840385136697	2.52246760571703	0.0161668143063923	0.405401496526777	-3.03838889669584
STMN1	-0.641550473187555	5.82820478382115	-2.52200558428394	0.0161848259863605	0.405401496526777	-3.0392750559923
PIM3	-0.553819341417273	7.49453842662629	-2.52093148970101	0.0162267700365956	0.405530853961648	-3.04133475825065
MALT1	0.537620558590047	3.909548513694	2.52017682164166	0.0162562997598975	0.405530853961648	-3.04278157441414
WDR43	0.434347990581083	5.34410395502123	2.52005684135207	0.016260999046965	0.405530853961648	-3.04301156881699
PDZK1	1.51714915061792	5.80997294871799	2.51803143675105	0.0163405162288655	0.406610903677584	-3.04689304009388
CEBPZOS	0.350274427856463	5.45048673294965	2.51774546237001	0.0163517721726408	0.406610903677584	-3.0474409123976
PLAAT2	-0.829828172248343	1.26451319228518	-2.51653353130189	0.0163995525210071	0.407208019336834	-3.04976228195742
RTN4	0.589086304500671	7.56895386971291	2.51462507921609	0.0164750521689621	0.407665996567249	-3.05341628271188
SLC26A7	-0.442379124660464	0.403961497668437	-2.51426480976055	0.0164893402955644	0.407665996567249	-3.05410586255039
WFS1	-0.447470102328443	4.91512672168661	-2.51426382656085	0.016489379304331	0.407665996567249	-3.05410774437045
HNF1A	0.829107099834775	3.45265870475664	2.51270978948625	0.0165511418385799	0.407823818672117	-3.05708152115152
AEN	0.466257884661153	4.77395796170798	2.51240432249485	0.0165633069527925	0.407823818672117	-3.05766591327561
FGD6	0.901246308074761	4.63707334002747	2.51176503762525	0.0165887927137066	0.407823818672117	-3.05888878284061
CYP2J2	0.925969348051082	4.03970100680875	2.51171029949918	0.016590976572373	0.407823818672117	-3.0589934801919
CEBPZ	0.392590813672975	5.68528389484157	2.50960851974123	0.0166750293095189	0.409302689340957	-3.06301239487649
TCF12	0.496082938092017	4.99289704235056	2.50871833561097	0.0167107460931865	0.40956644815704	-3.0647138832601
CCDC28A	-0.490290469293957	5.80474909804103	-2.50730500007051	0.0167675969440557	0.40956644815704	-3.06741449106224
THAP7	-0.331513320453656	5.30759734287013	-2.50702800296734	0.0167787597421343	0.40956644815704	-3.06794365942883
POLE4	-0.368694992445022	5.23171797300341	-2.50696262666006	0.0167813953543596	0.40956644815704	-3.0680685470112
HRG	2.26694006388734	3.70854428802851	2.5055994041032	0.0168364392673867	0.409772174534948	-3.07067219992862
FETUB	1.3205191588089	1.58717659385886	2.50525062998116	0.0168505484837223	0.409772174534948	-3.07133818057769
PRSS57	-0.282672960850009	0.24664253981914	-2.50424828465826	0.0168911572796247	0.409772174534948	-3.07325180439223
VEZT	0.552688213328434	5.20125044961252	2.50393850840159	0.0169037255679372	0.409772174534948	-3.07384310917411
NR3C1	0.567120615942144	4.79087989681747	2.50269660406035	0.0169541981606584	0.409772174534948	-3.07621318126584
LTBP4	-0.750510230105994	5.52497038121833	-2.49987656131173	0.0170693201635604	0.409772174534948	-3.08159208333594
DAB2	0.80332307183058	5.3269760998278	2.49930304992218	0.0170928197165273	0.409772174534948	-3.08268549330694
CCND3	-0.949216407204093	5.39343766941158	-2.49904155261715	0.0171035443420036	0.409772174534948	-3.08318398703017
CUZD1	-0.602178826831218	1.3922813186626	-2.49880956832204	0.0171130637146635	0.409772174534948	-3.08362619074624
DNAJB12	0.29163807830235	5.49489244094545	2.49837579477061	0.0171308764084738	0.409772174534948	-3.08445296734959
VPS26A	0.373417960602765	6.21056087989295	2.49821713981478	0.017137395724419	0.409772174534948	-3.08475534125835
HSD17B14	-0.542125356527537	3.65520511389728	-2.49766432364998	0.0171601292928778	0.409772174534948	-3.08580883033178
GFM2	0.472104720982174	4.69076395734779	2.49739327315015	0.0171712858186053	0.409772174534948	-3.08632530805814
RAET1G	-0.448096071416164	0.64254199694215	-2.49628894940294	0.017216808663528	0.409772174534948	-3.08842917255666
LRRK2	1.03400451441726	2.29095917517967	2.49581277393255	0.017236471740016	0.409772174534948	-3.08933614974036
DMBT1	-1.31584610015189	1.25468926691139	-2.49520007693125	0.0172618024804628	0.409772174534948	-3.09050299071995
JAKMIP3	-0.596618651863404	0.607453665597274	-2.49430924565135	0.0172986927894724	0.409772174534948	-3.09219917782433
H2BC8	1.201447407017	4.07804828831514	2.49409406153532	0.0173076145921745	0.409772174534948	-3.09260883826377
LGR4	0.949420237415315	5.53719132310765	2.4934692027256	0.017333545844852	0.409772174534948	-3.09379828970627
SERTAD4	-0.616453815223958	0.921551564458858	-2.49335263059001	0.0173383874413894	0.409772174534948	-3.0940201687663
LMNTD2	0.516825883697619	3.89112085863133	2.49239602659188	0.0173781647988897	0.409772174534948	-3.09584067060542
USP3	0.356615531956492	4.63683172810785	2.49201997772701	0.017393824409049	0.409772174534948	-3.09655619657981
SH3GLB1	0.462170769872454	6.00047603413239	2.49140071792374	0.0174196400105171	0.409772174534948	-3.09773433378937
CDK5R2	-0.53221628762717	0.644499371223519	-2.49114729174911	0.0174302148841847	0.409772174534948	-3.09821641861014
DNASE1L1	0.5084184396453	4.65369035952215	2.4908610577414	0.0174421657997734	0.409772174534948	-3.0987608732185
PANK1	0.674509729420855	3.01313867642346	2.49017990282207	0.0174706356467818	0.409772174534948	-3.10005635045122
CFL2	0.52438456510294	3.60412529309289	2.49004989703862	0.0174760742442722	0.409772174534948	-3.10030357928551
MMP17	-0.521514004494053	1.0810911285492	-2.48913677734073	0.0175143168173287	0.409772174534948	-3.10203979279201
SYNGR1	0.838400585677675	4.51928223254608	2.48907261298717	0.0175170069699833	0.409772174534948	-3.1021617793696
OXTR	1.49674006717725	3.59547829343944	2.48877033133284	0.0175296854963813	0.409772174534948	-3.10273643618501
TAFA4	0.60305774541802	0.723887455994854	2.48854201455111	0.0175392672847776	0.409772174534948	-3.10317044998504
MYO1E	0.69902243437125	5.84976562022047	2.48759388952873	0.017579108496424	0.409772174534948	-3.10497248160556
PREPL	0.554832653807023	4.93656610478562	2.48673679161486	0.0176151957309283	0.409772174534948	-3.10660110792055
ACTR5	-0.41816726520403	4.12900485047077	-2.48663375087178	0.0176195387067449	0.409772174534948	-3.10679687681954
TM9SF1	0.476070110559344	3.77352017834208	2.48625688641283	0.0176354311686795	0.409772174534948	-3.10751284175464
AQP6	-0.395535795281462	0.331797825350731	-2.48589175442916	0.0176508413475043	0.409772174534948	-3.10820644788171
PHYHIPL	1.49271376746036	2.93944167221547	2.4846903421949	0.0177016330275123	0.410395234993733	-3.11048817212419
TCEAL8	0.732289795102787	7.14221536512634	2.48377654596009	0.0177403545395403	0.410736022099595	-3.11222315923676
ANKRD35	-0.591129454495228	1.059235805833	-2.48206944493636	0.0178128989613828	0.410736022099595	-3.11546321179355
SGK2	1.06040511341168	4.73129158976837	2.48201874100663	0.0178150577928394	0.410736022099595	-3.11555942419481
CCDC136	-0.460600533828336	0.856506835582972	-2.48198710197797	0.017816405015111	0.410736022099595	-3.11561945963928
RNF183	-0.524806210550497	0.611847734311199	-2.48121424913325	0.0178493427641777	0.410736022099595	-3.1170857974978
EVPL	-1.97140900111508	3.15316138010717	-2.48082123068241	0.0178661138819775	0.410736022099595	-3.11783135566913
CHRDL2	0.880283905931727	2.33839076990724	2.48010684852735	0.0178966352447844	0.410736022099595	-3.11918633903269
LAG3	-0.928459467328085	2.23621312806116	-2.47983834007607	0.0179081193316055	0.410736022099595	-3.11969555663638
FER	0.676522891252616	2.87717294110548	2.47827299340816	0.017975203035489	0.410827256485049	-3.12266344703943
APP	0.783573066274297	9.38584924532814	2.47760553601668	0.0180038768977529	0.410827256485049	-3.12392855952055
SLC15A2	-0.930652415373624	1.06514750065549	-2.47754883085968	0.0180063148639916	0.410827256485049	-3.12403602906353
PGPEP1	0.511573028865606	4.96744218304222	2.47701912711609	0.0180291033528243	0.410827256485049	-3.12503986158199
EDA	0.858140192422813	2.81780392225293	2.47646583321885	0.0180529348042909	0.410827256485049	-3.12608824496695
PBX2	0.46387301515192	6.30397061672846	2.47589579216624	0.0180775176336696	0.410827256485049	-3.12716819585164
PHACTR3	-1.05337838504527	1.01835411035884	-2.4754880960133	0.0180951181149695	0.410827256485049	-3.12794047922976
MAP3K6	-0.47509286658463	4.12389859404637	-2.47528418705004	0.0181039268456319	0.410827256485049	-3.1283267040914
ARL5A	0.397331045504341	4.71205702512845	2.47287886032513	0.0182081308874873	0.412156809105386	-3.13288102463584
MARK4	0.508527601297888	4.92038936203296	2.47282135387769	0.018210628873681	0.412156809105386	-3.1329898725762
C8orf82	-0.432014816929176	5.10898913867511	-2.46946307916258	0.0183570499094452	0.413998125975822	-3.13934343584218
BTF3	0.355974694339983	9.32020419729986	2.46918889455109	0.0183690516398868	0.413998125975822	-3.1398619117754
CNNM3	0.437679452947178	5.8123018950909	2.46862613711727	0.0183937073164518	0.413998125975822	-3.14092594953329
B3GALT4	-0.540889320937048	4.4225048018357	-2.46780924226592	0.0184295510047683	0.413998125975822	-3.14247020786205
TRIM33	0.46059440123013	4.23771455181339	2.46646331243363	0.0184887465528596	0.413998125975822	-3.14501380056447
PCDHGB5	1.10917868167589	1.97361674223112	2.46644129905716	0.0184897161651774	0.413998125975822	-3.14505539453699
HNF1B	1.29990874636527	6.54768355238911	2.46611904641486	0.0185039155737458	0.413998125975822	-3.14566425774335
SIVA1	-0.333405138991995	5.01725431155493	-2.46525116604685	0.0185422063952722	0.413998125975822	-3.14730376080015
KCNN4	-1.38663047318501	2.49123493668798	-2.46442861676916	0.0185785638444417	0.413998125975822	-3.14885726906552
THNSL2	0.853760956843638	4.65645797001556	2.46408494361555	0.0185937737511827	0.413998125975822	-3.14950624370602
PSMB1	-0.34931747372489	7.55359034351787	-2.46401574790786	0.0185968375102152	0.413998125975822	-3.1496369019007
GANAB	0.361260444995185	8.42637456751791	2.46384507068732	0.0186043965045281	0.413998125975822	-3.14995917106529
H2BU1	0.843388499136143	1.88955081089128	2.46258860274704	0.018660129481227	0.413998125975822	-3.15233114251264
CCDC120	0.518726421324079	4.20868845774177	2.46180860587993	0.0186948041762575	0.413998125975822	-3.15380321546509
ABHD10	-0.500439269399316	5.03882831931983	-2.46133781097117	0.0187157617217687	0.413998125975822	-3.15469158471644
ACP1	0.392250045755271	6.55695719986124	2.46098197436667	0.0187316160706278	0.413998125975822	-3.15536295634534
MACROH2A2	1.02711224202175	5.79259083349767	2.46062580728234	0.0187474973946651	0.413998125975822	-3.1560348856537
ALDOC	-0.940161453712273	4.26863410227631	-2.46027851729592	0.01876299470276	0.413998125975822	-3.15669000436682
DPYSL5	0.585384604222358	0.375787529676059	2.46013789706462	0.0187692729934535	0.413998125975822	-3.15695524885818
USP25	0.444091444998998	4.21006359225674	2.4595728529464	0.0187945198931451	0.413998125975822	-3.15802095805212
EYA2	-0.946894528807759	1.63862357740304	-2.45946316178112	0.0187994246196924	0.413998125975822	-3.15822782334573
SUPV3L1	0.347312996057004	4.98345284191841	2.45855321877053	0.0188401567477624	0.414362523182815	-3.15994363316653
HM13	0.365639529782544	6.5659847155711	2.45790153498158	0.0188693776984822	0.414473138600123	-3.16117219880595
GRPEL2	0.347807627953864	4.23162124488564	2.45561966389505	0.0189720204519092	0.416194143921332	-3.16547228077294
AHCY	0.423287718398734	7.62562383388089	2.45380319180351	0.0190540918647594	0.416382062710954	-3.16889340172541
UBE2K	-0.376042717277379	5.71970858383224	-2.45362727847805	0.0190620570823004	0.416382062710954	-3.1692246234015
PRODH2	1.41727300514972	2.01918057927652	2.45295793159121	0.0190923923042436	0.416382062710954	-3.17048476820263
SLC16A14	-0.747053966644461	2.10697887004987	-2.45226926103955	0.0191236491510514	0.416382062710954	-3.1717810489049
CYREN	0.449470379873322	5.02153559960138	2.4517416918226	0.019147625559022	0.416382062710954	-3.17277392217829
RFFL	0.647753554215509	4.21957900370042	2.45144510382736	0.0191611165893517	0.416382062710954	-3.17333203029818
AQP5	-1.89451752594104	1.98773419363604	-2.45144208524736	0.0191612539413146	0.416382062710954	-3.17333771031248
BCL2L14	-0.660855189280791	0.754364671813368	-2.4506810899191	0.0191959094926686	0.416382062710954	-3.17476951152782
ZNF33B	0.570490175825609	4.89096516902894	2.45060642044805	0.0191993129949019	0.416382062710954	-3.17490998473019
STT3A	0.437638776766243	6.64823983614996	2.44722903126284	0.019353832916788	0.417747950427893	-3.18126071136737
WARS2	0.597565949115617	4.68414870900573	2.44665389803065	0.0193802584886205	0.417747950427893	-3.18234157831197
SSUH2	0.356666390482987	0.661944327262938	2.44631694093695	0.019395755860441	0.417747950427893	-3.18297475260729
RUFY2	0.434301416822659	3.3813686573325	2.44605379141597	0.0194078665059769	0.417747950427893	-3.18346919419473
GET4	0.351322963500404	2.40192936115377	2.44574052577972	0.0194222925616787	0.417747950427893	-3.18405775362939
ADAMTS9	0.780075104844405	3.63951649382151	2.44490931839656	0.0194606174210744	0.417747950427893	-3.18561916652774
XRN2	0.400158542634308	6.91274860188903	2.44424758780252	0.0194911773129096	0.417747950427893	-3.18686196089288
GTDC1	-0.31616113806505	2.29911593637867	-2.44392225259267	0.0195062178725863	0.417747950427893	-3.18747288799788
ICAM1	1.08621150777773	6.45630459887492	2.44323926777492	0.0195378272721578	0.417747950427893	-3.18875524317554
GCNT4	1.0404384745821	3.90778258224839	2.44318449713372	0.019540364143647	0.417747950427893	-3.1888580685801
RAB9A	0.45885470843812	6.01295505221007	2.4430277513441	0.0195476259651711	0.417747950427893	-3.18915233159056
PHGDH	1.02526365389398	5.35865614518379	2.44266836172245	0.019564285270751	0.417747950427893	-3.18982697464481
AMBRA1	0.36796381523111	4.28759590983876	2.44234537142319	0.0195792683239128	0.417747950427893	-3.19043323148701
LY75	-0.896729955176271	1.59775752063335	-2.44054372029561	0.0196630359655584	0.418199058517868	-3.19381395035946
PLPP3	0.861572831579408	5.54121667464617	2.44053356079289	0.0196635092537284	0.418199058517868	-3.193833009394
MRPS35	0.372388839638628	7.38118182371028	2.43957714386792	0.0197081110898685	0.418199058517868	-3.19562698703059
CHURC1	0.538210332353363	4.90749259379461	2.43957547513293	0.0197081889904996	0.418199058517868	-3.19563011670364
FOXA1	1.09710815279514	4.70902301368525	2.43898962274408	0.0197355553255036	0.418199058517868	-3.19672877873265
SLC38A10	0.298457540470077	7.02506608062528	2.43848464953106	0.019759171357378	0.418199058517868	-3.19767562173477
PAQR5	1.24461954482737	5.05526310938227	2.43778972945221	0.0197917126300486	0.418199058517868	-3.19897840315808
CLDN5	-0.804268638097571	4.15776775511591	-2.43770501365581	0.0197956829777617	0.418199058517868	-3.19913720432468
NAA40	0.378831505949528	4.51986659152649	2.43666206827211	0.0198446217347337	0.418716630765015	-3.20109191398865
ENPP5	0.767187358182095	4.14531583665062	2.43567276703317	0.019891144947775	0.419182025080233	-3.20294555468439
NRAS	0.453472516132479	6.09412059257699	2.43201495787323	0.0200640206199051	0.42215321788586	-3.20979467541421
TRIP11	0.582060125012681	4.1742812452044	2.43111739541607	0.0201066494195881	0.42215321788586	-3.21147425430334
LRRC10B	-0.653704382248077	1.14397176498295	-2.43095416420825	0.0201144107566952	0.42215321788586	-3.21177965786777
KRT18	1.02389966062016	10.9233816365934	2.43021011051095	0.0201498236133999	0.42215321788586	-3.21317159532673
PCP4	-1.04226430370237	0.946449972776099	-2.4300944459014	0.0201553336969961	0.42215321788586	-3.21338794854942
MAFK	0.598785380344822	5.63504720298227	2.42834533485487	0.0202388257252802	0.423370513089424	-3.21665884020043
VPS54	0.636749502365842	5.5027537494916	2.42784275258663	0.0202628740286773	0.423370513089424	-3.21759838626358
MMEL1	-0.669276240363182	0.84046243531132	-2.42730837965647	0.0202884719733204	0.42338902596699	-3.21859721685505
GALNT9	-0.245677639659508	0.268916987974545	-2.42502382877387	0.0203982399003871	0.425004858756612	-3.22286571780081
PLAC8L1	-0.649295566624562	1.4397414027781	-2.42466533124608	0.0204155138479363	0.425004858756612	-3.22353529169864
HSPB8	1.1507991712885	5.50196448371066	2.4221767900555	0.0205357891201924	0.426989896840117	-3.22818132440904
RAB18	0.391718510169428	5.533931915788	2.42024725229785	0.0206294893528827	0.428276118938816	-3.23178146058113
TEX19	0.695535391820973	0.676542446105478	2.41883407005062	0.0206983609486508	0.428276118938816	-3.23441692945589
FARSA	0.239662115748699	6.84605142402771	2.41811163869837	0.0207336492965389	0.428276118938816	-3.23576379612728
SEMA4G	0.928165014802645	5.52916166681201	2.41730342276778	0.0207731926574883	0.428276118938816	-3.23727026779928
PPP1R2	-0.418709531304828	5.01771457942514	-2.41700572692957	0.0207877751850388	0.428276118938816	-3.2378250698368
DDX20	0.398280784993633	3.54335165734907	2.41683101799742	0.0207963375679376	0.428276118938816	-3.23815064496342
SHKBP1	-0.345194726269377	6.17953603121439	-2.41666431829158	0.0208045104078302	0.428276118938816	-3.23846127958209
FAM24B	-0.643284117737686	2.29007138558494	-2.41515447927348	0.0208786666616497	0.428276118938816	-3.24127410037278
C11orf52	0.449491616233818	0.647865846293791	2.41413270019212	0.0209289877152099	0.428276118938816	-3.24317698244157
THG1L	0.500828646300113	4.42413490222315	2.41315429724149	0.020977275693495	0.428276118938816	-3.24499856485567
RDH12	1.03287375934934	2.60364754631216	2.41265415773795	0.0210019985467815	0.428276118938816	-3.24592952408571
SHLD1	-0.472956843149285	3.07678574606468	-2.4124541994348	0.021011890264941	0.428276118938816	-3.24630168912231
EPB41L5	0.541308560233505	3.94834406544058	2.41241898166804	0.0210136328870691	0.428276118938816	-3.24636723469576
EPB41L4A	0.732323738026839	3.10226276584316	2.41233166499129	0.0210179539984973	0.428276118938816	-3.24652974135376
ZNF281	0.747468889700576	5.21939718752979	2.4122009007981	0.0210244267404333	0.428276118938816	-3.24677310140242
UBXN8	0.640521689066456	4.16684662962686	2.41214728370143	0.0210270812744404	0.428276118938816	-3.24687288342677
SULT1A2	0.859346418447068	3.47416853966226	2.41201124566589	0.0210338177593991	0.428276118938816	-3.24712604489924
FAM89A	0.798625877702499	4.4498734524685	2.41173309277669	0.0210475977439143	0.428276118938816	-3.24764364596258
PTTG2	-0.239842803036991	0.219432488994952	-2.41013542038792	0.0211269068710306	0.428709725346584	-3.25061587979159
TSPAN8	-2.16419915693897	5.35372190091394	-2.40877448820681	0.0211946778468088	0.428709725346584	-3.25314662297654
HSD11B1	1.66220254150269	5.3532163193121	2.40834359744363	0.0212161761839129	0.428709725346584	-3.2539476874228
TNFRSF10B	0.546879353801738	6.37502121167199	2.40831349491526	0.0212176788216424	0.428709725346584	-3.25400364702188
C2orf66	-0.266241986105622	0.299862577079942	-2.4082829273282	0.0212192047726436	0.428709725346584	-3.25406047065613
LRRC66	-0.795327961527379	1.39553747379329	-2.40790590092089	0.0212380343292165	0.428709725346584	-3.25476130323037
TAFA2	-0.313440326000986	0.586498302761084	-2.40724050461525	0.0212713027161203	0.428709725346584	-3.25599798532611
IQCE	0.468207364278782	4.89019100994901	2.40713879263124	0.02127639225985	0.428709725346584	-3.25618700286219
MPHOSPH6	-0.42845491959124	4.23578052331744	-2.40678489658374	0.0212941093953156	0.428709725346584	-3.25684462638125
ZNF296	-0.640163559296399	2.92617638133073	-2.405895743131	0.021338682237793	0.429102867112803	-3.2584965918986
GNPDA2	-0.508260384732903	2.84451301848688	-2.4031368032231	0.0214775257142397	0.430820408322538	-3.26361976733952
ETF1	0.412373615099226	6.59970460414617	2.40235899607677	0.0215168165597386	0.430820408322538	-3.26506337214636
FFAR4	0.534915335468359	0.891053574161196	2.40232059969214	0.0215187578359257	0.430820408322538	-3.26513462721645
TNKS1BP1	0.566543474196948	6.94215703771334	2.40220356911916	0.0215246757441249	0.430820408322538	-3.265351804834
PACSIN2	0.586001592508612	6.97496915768687	2.40121042586217	0.0215749556388166	0.431245776868059	-3.26719452035809
LRR1	-0.359677430724296	3.44272675923861	-2.40079007146071	0.0215962689869138	0.431245776868059	-3.26797430320506
SERTM2	0.610383799592599	0.423956658971404	2.39934800918085	0.0216695314127398	0.431940738240456	-3.27064869881483
OGDHL	1.34464503021137	4.21218603875372	2.39862805628189	0.0217061920937827	0.431940738240456	-3.27198348114623
CCDC9B	0.945258541318367	5.27984649372557	2.39826213514852	0.0217248466822662	0.431940738240456	-3.27266178748554
MIEF2	0.385414604776772	4.56376283024101	2.39734072403028	0.0217718844200264	0.431940738240456	-3.27436948599893
EAF2	-0.593538685215214	2.03592593050213	-2.39671500285701	0.0218038798844425	0.431940738240456	-3.27552890830379
TBC1D8	0.707695036500332	6.00582084313658	2.39666727554932	0.0218063221084177	0.431940738240456	-3.2756173354313
CEACAM7	2.43576310962584	4.87043809704674	2.39551412763777	0.0218654045149571	0.431940738240456	-3.27775346840105
RPS6KA1	-0.509694757435808	4.60765562415926	-2.39549840559203	0.0218662110472471	0.431940738240456	-3.27778258757082
TRIB3	0.695639725028296	6.38463912749982	2.39521342232459	0.0218808352056752	0.431940738240456	-3.27831038883027
KSR2	0.35683167784513	0.680617763360144	2.39374859612741	0.0219561439472793	0.431940738240456	-3.28102262370894
KIF21A	0.627658086003279	4.13418878779238	2.39286081389104	0.0220019002746027	0.431940738240456	-3.28266585931587
WAC	0.396236163923727	5.57434562573242	2.39243359117666	0.0220239501217414	0.431940738240456	-3.28345647430501
SLX4IP	0.446796738214579	3.40869246789945	2.39210605227187	0.0220408686365444	0.431940738240456	-3.28406254896836
EIF3A	0.500869802091826	6.96082981050623	2.39199820341659	0.0220464419781304	0.431940738240456	-3.28426209880915
PACSIN3	0.852553848077998	5.20852557004425	2.39198665087445	0.0220470390584322	0.431940738240456	-3.28428347379791
KLHDC7A	0.958928695299384	3.43430181071209	2.39165571692852	0.0220641492328905	0.431940738240456	-3.28489575101621
GXYLT1	0.409717201564006	3.68543258808527	2.39117211181088	0.0220891745500745	0.431940738240456	-3.28579038709018
H4C14	0.395247447023266	0.7404697236907	2.39099989052527	0.0220980927637763	0.431940738240456	-3.28610895429028
SLC35F3	1.07066748137103	2.66188014723085	2.39076847174625	0.0221100815640507	0.431940738240456	-3.2865369973046
DHDH	-0.629395712037763	1.42400758191668	-2.38795872920198	0.022256112815164	0.434027034320369	-3.29173173605585
DYNC1I2	0.52337044147105	6.38058420575265	2.38738372090384	0.0222861052729293	0.434027034320369	-3.29279430666124
SERPINE2	1.2141333569298	5.00049784599598	2.38633263176325	0.0223410247414659	0.434027034320369	-3.29473617848345
NSA2	0.370386925952649	6.03640908471113	2.38534840711626	0.022392561601504	0.434027034320369	-3.2965539807856
C1orf105	0.243790767922867	0.355567593716906	2.38508654765348	0.022406291439605	0.434027034320369	-3.2970375313642
IQCB1	-0.457585699893436	4.64658862152021	-2.38507182118675	0.0224070638053039	0.434027034320369	-3.29706472421278
EIF2AK4	0.431380210047911	4.25691850036912	2.38454589556496	0.0224346630722368	0.434027034320369	-3.2980357846846
ZRANB1	0.550809634818709	3.47908805027227	2.38408305203671	0.0224589774039616	0.434027034320369	-3.29889024832208
BMP7	-0.779674996710842	0.815012763779963	-2.38354768339648	0.0224871314151467	0.434027034320369	-3.2998784580858
GRAMD2A	-0.704747802846646	0.971187901386462	-2.3829397964476	0.0225191377553044	0.434027034320369	-3.30100033870317
ZNF775	-0.45248377123642	3.64425669177746	-2.38279490315342	0.0225267727308557	0.434027034320369	-3.30126771594117
ARRDC4	-0.785089342550159	3.72757283248931	-2.38268626872048	0.0225324986267788	0.434027034320369	-3.30146817587708
LYPD6B	1.59482726233382	5.0552692832899	2.38225703839508	0.0225551353561515	0.434027034320369	-3.30226015986946
ADGRF1	-0.714212533454886	0.456295878216596	-2.38194634101516	0.0225715337407021	0.434027034320369	-3.3028333737582
CCN6	-0.356788101360916	0.377068544414609	-2.38122247290262	0.0226097808444796	0.434275084314427	-3.30416865568767
DELE1	0.355152761513497	5.56969302145387	2.37777613113074	0.0227926812098369	0.437297880367453	-3.3105220705513
DENND4A	0.505199395369359	4.15827499733986	2.37681475317135	0.0228439406402452	0.437791090592082	-3.31229325141887
NOG	-0.955342107214795	0.862857029111476	-2.37448371866319	0.0229686616731953	0.439689475359614	-3.31658572750605
APOB	1.78045538205378	5.72219866011969	2.37360019066603	0.0230160952192537	0.439924597323783	-3.31821193013097
PDE9A	0.751281966228942	4.35274834853023	2.3732987621554	0.0230322981263896	0.439924597323783	-3.31876663642917
VTN	1.91929578555108	9.87156591410873	2.3718312278946	0.0231113310440571	0.440942577703596	-3.32146657653732
PPRC1	0.391357567110628	5.30161006818367	2.3706284353154	0.0231762892903667	0.441690060524863	-3.32367858141821
CHP1	0.582889979994264	7.64724191590236	2.36777887468857	0.0233308425527119	0.442228850292753	-3.32891596155413
PTRH2	0.339689850462629	4.43620371612122	2.36762424720895	0.0233392557636436	0.442228850292753	-3.32920003493208
ALG14	0.407463117940942	2.79079578356637	2.36732948115759	0.0233553014483947	0.442228850292753	-3.32974152753613
RAD51D	0.32546926403004	3.12179128281851	2.36666042278896	0.0233917588671621	0.442228850292753	-3.33097042968324
TCEAL4	0.336973137587674	6.95212361207942	2.36634315128839	0.023409065168962	0.442228850292753	-3.33155309762657
HEXIM1	0.395249779609979	6.38585298860967	2.36584647044474	0.0234361810067183	0.442228850292753	-3.33246514053736
FGF19	-1.68728530107143	1.39339569736733	-2.3656919280619	0.023444623896441	0.442228850292753	-3.33274889564721
ARF3	0.331990478292385	7.27397546707048	2.36536167188785	0.0234626755180794	0.442228850292753	-3.33335523523742
MRPS23	0.303068447543413	4.89234496214326	2.36502465335877	0.0234811097164208	0.442228850292753	-3.33397392928232
AASDHPPT	0.438414239587277	4.69469491404445	2.36501625366987	0.0234815693287253	0.442228850292753	-3.33398934853008
MRPS30	0.383849248430044	4.7299661207013	2.36488984065513	0.0234884873499332	0.442228850292753	-3.33422139935668
SAT2	0.522407078727602	7.42329744707066	2.36400580368677	0.0235369182619473	0.442328013541673	-3.33584394482861
ZNF846	0.481130126307905	3.15495998841193	2.36364094342655	0.0235569329924841	0.442328013541673	-3.33651347906947
VTI1A	0.266311023812277	3.14399146747817	2.36338091927005	0.0235712062314567	0.442328013541673	-3.33699059044538
ACTR3C	0.518291501964624	2.06075882347004	2.36213328424312	0.0236398001483769	0.443129864269302	-3.33927933178587
KDSR	0.446160144767658	4.96841038458533	2.36152223493578	0.0236734608792112	0.443275852725164	-3.34039997110931
DHX32	0.762278520602615	5.35942865685295	2.3602648877501	0.0237428603396069	0.444089984932844	-3.34270525570693
EPS8L2	0.681232994534324	7.25630631294431	2.3584266468805	0.0238446531221866	0.445134343018765	-3.3460740330556
TASP1	0.494201530347879	4.1750717863277	2.35815299468882	0.0238598403062569	0.445134343018765	-3.34657537337656
TSR1	0.423872310796939	4.987625456494	2.35725130494768	0.0239099442437728	0.445134343018765	-3.34822701183702
YME1L1	0.368946381127639	6.24551970708656	2.35648513965441	0.0239525921901876	0.445134343018765	-3.34963006023669
DIS3L2	0.260382639233491	3.79027044860743	2.35606961922739	0.0239757505078834	0.445134343018765	-3.35039085273924
TMEM52	-0.733023670731241	2.10364055183979	-2.35597737367584	0.0239808943973632	0.445134343018765	-3.3505597359462
FGD4	0.66149288606925	4.37516081823611	2.35515627726032	0.0240267251410481	0.445134343018765	-3.35206279539028
JMJD1C	0.553000406001452	4.56432687557234	2.3551270794175	0.0240283563183524	0.445134343018765	-3.35211623678601
SH3BGRL2	-0.825763115281201	4.77274902026826	-2.35382985091729	0.0241009287535525	0.445134343018765	-3.35449011102667
BAALC	-1.16238943657399	1.94594941126804	-2.35351148235583	0.0241187698539892	0.445134343018765	-3.35507257202256
GMPR2	0.366145179681099	6.00246920441745	2.35272801278015	0.0241627256067976	0.445134343018765	-3.35650570821764
MARK2	0.383703515522205	5.64031806415575	2.35257997083863	0.0241710394671265	0.445134343018765	-3.35677647149608
CHTF8	0.298239080379429	6.88684292996315	2.35210191073463	0.024197904395771	0.445134343018765	-3.35765074421343
AP5S1	0.329353986601688	3.58019582257349	2.35188952013393	0.0242098484832689	0.445134343018765	-3.35803912252623
ZNF215	-0.611038064340574	1.09561498191222	-2.35048546089132	0.0242889417327662	0.445134343018765	-3.36060597140381
FNBP1L	0.789557574118253	5.87011194061504	2.35045416721273	0.0242907072176782	0.445134343018765	-3.36066316907857
KITLG	-0.822000816301586	2.61794254088141	-2.35004197175894	0.0243139727235521	0.445134343018765	-3.36141651800333
APCDD1L	-1.41827891690055	1.01153657945911	-2.34995802925748	0.0243187131460274	0.445134343018765	-3.36156992412114
COX6C	-0.420739854328599	7.08448615519171	-2.34989954337267	0.0243220164690059	0.445134343018765	-3.36167680563376
WDR53	-0.260650122691832	4.0470389306544	-2.34915704098903	0.0243639887373491	0.445134343018765	-3.36303354795552
IGBP1	0.35618545166838	7.59525046487492	2.348921661314	0.02437730794975	0.445134343018765	-3.3634635841094
TP53I13	-0.450282203630015	5.24784328371181	-2.34720624006358	0.0244745755419278	0.445134343018765	-3.36659672568479
LDLRAP1	-0.586755953442611	4.04713684075517	-2.34659941973207	0.0245090671606116	0.445134343018765	-3.36770467102872
FAM162A	-0.553623496974232	5.40928663548979	-2.34639751228481	0.0245205532851187	0.445134343018765	-3.3680732732313
KBTBD4	0.483953678622859	3.35490769529221	2.34629942815226	0.0245261348546304	0.445134343018765	-3.3682523275574
PELO	0.389714202540759	4.70903368272542	2.34614893983226	0.0245347007624212	0.445134343018765	-3.36852703642359
ZNHIT6	0.384824287246169	3.89329338675055	2.34589482600049	0.024549171239823	0.445134343018765	-3.36899088032141
KIF22	-0.447871964235525	5.34487400075189	-2.34574864989309	0.0245574987068655	0.445134343018765	-3.36925768526501
DPH5	0.489530012265559	4.96651005196878	2.34546378929525	0.0245737341766198	0.445134343018765	-3.36977758762836
WNT16	-0.253958249873038	0.226790814749852	-2.34538670437052	0.0245781292532395	0.445134343018765	-3.36991826857745
MAP3K20	0.581321442925582	4.63788843594595	2.34460095478748	0.0246229700550072	0.445288376657108	-3.37135208577608
NAT8	1.48599687527841	3.9376476051529	2.34432712065039	0.0246386144324367	0.445288376657108	-3.37185169237298
COPB1	0.438143708714292	6.75415651662819	2.34355489586624	0.0246827806051998	0.445616522770166	-3.37326038458888
CRYGS	-0.443164881562586	3.11135657795931	-2.34146879703752	0.024802449010219	0.447081129954787	-3.37706421169906
SLC26A6	-0.527771686564794	3.01729113800826	-2.34108589601355	0.0248244707636221	0.447081129954787	-3.37776214060966
PECR	0.663895356566012	5.38564308770625	2.33955487836247	0.0249127003838063	0.447081129954787	-3.38055198359822
ABCC3	0.675247278983353	7.52998229676496	2.33933256234992	0.0249255355170749	0.447081129954787	-3.38095698417378
PXDNL	-0.236186528250919	0.342688054707767	-2.33931177940223	0.0249267356989635	0.447081129954787	-3.38099484378374
MIB2	-0.394779660646631	3.72156331400885	-2.33917726995803	0.0249345046637785	0.447081129954787	-3.38123986946636
GMNN	1.00951045325237	7.15032517968968	2.33865028749212	0.0249649630322941	0.447081129954787	-3.3821997378892
DEPDC4	0.254759658110481	0.969083131537233	2.33851715029944	0.0249726633611586	0.447081129954787	-3.38244221554507
CNOT11	0.234003594393501	6.53776957001227	2.33779517533628	0.0250144579323223	0.447361907885676	-3.3837569513052
HSPA12A	0.573125058071466	2.5859940408774	2.33682769501832	0.0250705635021868	0.44789777318349	-3.38551830998383
LYPD3	-0.91620888257925	2.10001214700776	-2.33632624392989	0.0250996879892398	0.447950994082964	-3.38643103081361
URGCP	0.274459162265005	4.89790231540984	2.33516547364366	0.0251672230685263	0.448688899930344	-3.38854328727638
CA3	-1.13319099349049	1.53896162057895	-2.3337912871527	0.0252473866946085	0.44965018320034	-3.39104293987937
DCAF6	0.574654471565339	6.58036910224673	2.33297406644721	0.0252951685980815	0.449849104660198	-3.39252897606382
ENKUR	-0.332765752384967	0.717982466784347	-2.3319783922139	0.0253534945954789	0.449849104660198	-3.39433901579042
TNNI1	0.697252692427185	2.95646467071904	2.33180248392935	0.0253638117860087	0.449849104660198	-3.39465874334733
PRRG4	0.756427181226631	4.7099267610389	2.33150773536716	0.0253811075547982	0.449849104660198	-3.39519443453518
SNRPB2	0.319276419440431	6.35502519637713	2.3313590330356	0.0253898374018801	0.449849104660198	-3.39546467563628
PXYLP1	-0.446285024286715	2.71269489457654	-2.33028956402639	0.0254527023203692	0.450497054602155	-3.39740789412001
DHCR24	0.943083435549481	8.79238912340798	2.32896150001378	0.0255309630276874	0.45109784004178	-3.39982010070914
NCK2	0.548415309792584	7.20012830018856	2.32882016293146	0.0255393045491465	0.45109784004178	-3.400076758677
MAPK4	-0.397756513841211	0.446754695641253	-2.32687923263073	0.025654104244092	0.451916938151902	-3.40360023374791
CEP57	0.482552606160586	5.0995376700127	2.3265019091998	0.0256764755865613	0.451916938151902	-3.4042849679121
WBP1L	0.332684738551754	5.96928009413754	2.32538559110611	0.0257427645372658	0.451916938151902	-3.40631030588201
HNRNPF	0.349269559684512	8.27061185772602	2.32298525042583	0.0258858233372654	0.451916938151902	-3.41066291699907
ERMARD	-0.406039979149174	3.9130734404809	-2.32267109272437	0.0259045998249075	0.451916938151902	-3.4112323530969
AQP4	0.659839879797885	1.42840247936892	2.32223859430661	0.0259304693301117	0.451916938151902	-3.41201620197846
SPATA6L	0.546225745055299	2.43563136937978	2.32194014276798	0.0259483345035414	0.451916938151902	-3.41255704746027
PCDHGB4	0.652353856227005	1.05619044613872	2.32184286288331	0.0259541600276425	0.451916938151902	-3.41273332468417
SPTAN1	0.324113093729736	6.74164286051809	2.3215890474648	0.0259693650953792	0.451916938151902	-3.41319322942072
YWHAQ	0.40122027056313	8.35734775893046	2.32156350386628	0.0259708957544238	0.451916938151902	-3.41323951156173
ANKDD1B	0.628077604173177	1.81903211104655	2.32155694643692	0.0259712887109312	0.451916938151902	-3.41325139283144
H2BC18	0.950841789347488	2.10702663519632	2.32147860200395	0.0259759839456365	0.451916938151902	-3.41339334163808
PDZD8	0.764893805967397	5.07113935080028	2.32028735440109	0.0260474704352723	0.451916938151902	-3.41555129196619
LAPTM4A	0.3585983754236	9.34854675264934	2.32021538659371	0.0260517948744321	0.451916938151902	-3.41568163681291
PPP1R21	0.377511151211575	4.76633426579202	2.32019310463006	0.0260531338957186	0.451916938151902	-3.41572199231926
COX11	0.339082116038867	4.8640955022865	2.31983195032972	0.0260748458899272	0.451916938151902	-3.41637605094904
GRHPR	0.473968025903597	5.99386087594191	2.3184885631187	0.0261557511415088	0.451916938151902	-3.41880832170361
RPRM	-0.351720565648209	0.290828291039794	-2.31847046425511	0.0261568426832486	0.451916938151902	-3.41884108379134
ATP6V0E1	0.317379199357763	8.61210875148264	2.31833307495186	0.0261651299637138	0.451916938151902	-3.41908977638413
CDCA7	-1.18685500241622	3.20989012123092	-2.31816925259728	0.0261750147668016	0.451916938151902	-3.41938630258562
MUC4	-0.744966366101129	0.787671256571961	-2.31780201066575	0.0261971858258746	0.451916938151902	-3.42005097380418
ZSWIM8	0.462724998879326	5.16956183701865	2.31741458195451	0.026220593917942	0.451916938151902	-3.42075210007056
XRCC4	0.31089372053349	4.11774255820427	2.31701302584903	0.0262448754398843	0.451916938151902	-3.42147870476204
ATAD1	0.407684865598857	5.45804606728006	2.31663166521974	0.0262679545044561	0.451916938151902	-3.42216868354557
COL17A1	-1.47220994377795	1.15215549878326	-2.3164469078105	0.0262791421627219	0.451916938151902	-3.42250292789572
CAP2	0.625636015227668	4.0677204279716	2.31587424191927	0.0263138461826686	0.451916938151902	-3.42353881664212
ALG1L2	-0.372765623771617	0.895027098306856	-2.31581789664077	0.0263172629800976	0.451916938151902	-3.42364072914152
MRPS16	0.289799212208906	6.90868714534081	2.31536847381076	0.0263445304335969	0.451916938151902	-3.42445354351371
FAM76A	-0.334420067286457	3.37356988415841	-2.31482061287685	0.0263778047231553	0.451916938151902	-3.42544423892389
C4B	0.951390849933389	4.17341283460116	2.31451262523938	0.0263965269280964	0.451916938151902	-3.42600109899303
IFITM3	0.561339090250543	10.9034319105558	2.31429519019357	0.0264097517474327	0.451916938151902	-3.42639420286262
FAM8A1	0.624719362994569	5.82578372633957	2.31386956203682	0.0264356565318646	0.451916938151902	-3.42716362602661
CHCHD7	-0.410759148121882	3.71984811425337	-2.31319840231142	0.0264765514265391	0.451916938151902	-3.42837670103656
SIX1	-0.591004335090093	0.612243484830893	-2.31310091683048	0.026482496113028	0.451916938151902	-3.42855287853312
ARL4A	-0.573980931528883	4.0276242617213	-2.3120422376286	0.0265471319815491	0.452189712089261	-3.43046580256483
TPRA1	-0.287135780641087	5.30705190301068	-2.31175494694532	0.0265646964925748	0.452189712089261	-3.43098479978023
SOWAHD	-0.598957456687677	1.72993990481456	-2.31154302961224	0.0265776594918512	0.452189712089261	-3.43136760392041
TIMM23	0.320752718091088	7.47613000422358	2.30969848913247	0.0266907307023315	0.453313403672374	-3.43469849878013
NR0B2	1.42309825132	5.66719821265105	2.30960257704292	0.0266966219754523	0.453313403672374	-3.43487164632779
RFXAP	-0.40277327127337	2.74246657037838	-2.30803432967793	0.0267931155298945	0.453407336718537	-3.43770203581777
UGT2B4	2.02117938135478	3.93280225380651	2.30757790358437	0.0268212580867032	0.453407336718537	-3.43852554138906
TARS1	0.433883713049563	6.26353827318898	2.30755370288862	0.026822751007548	0.453407336718537	-3.4385692021935
BCL9L	0.831583146795727	4.74137009457245	2.30702588736083	0.026855330102031	0.453407336718537	-3.43952136027501
CCDC125	0.457456502158105	3.81097999860057	2.30682152212123	0.0268679539754803	0.453407336718537	-3.43988998533518
TTC39B	-0.534089989400222	1.89646422979289	-2.306728237764	0.0268737180298363	0.453407336718537	-3.44005823983965
SQOR	0.392823473909912	6.4192996418686	2.30643470660679	0.0268918626183809	0.453407336718537	-3.44058764253943
TMSB4X	-0.491830227245053	11.4192568044212	-2.30501709002566	0.0269796475449898	0.453407336718537	-3.44314373152045
IL17D	-0.401863633920606	0.852030012671293	-2.30475553985779	0.026995871980785	0.453407336718537	-3.44361520743212
HOXB8	-0.948241506281617	1.04116045064802	-2.30453997973923	0.0270092501624228	0.453407336718537	-3.44400375204307
SHC2	0.777039926181282	6.56696598111114	2.30418391887273	0.0270313612133157	0.453407336718537	-3.44464549090226
MRTO4	-0.287633694210645	5.46015559883231	-2.30365907980701	0.0270639829048178	0.453407336718537	-3.44559129476133
TNFAIP6	1.32555765188621	4.65484779343414	2.30346947214333	0.0270757767834595	0.453407336718537	-3.44593294585541
TCEAL9	0.728939950042991	7.27274297132951	2.30345083049466	0.0270769365711262	0.453407336718537	-3.44596653486932
LSM6	-0.336122548380717	3.93853986182881	-2.30309451029894	0.0270991135702902	0.453407336718537	-3.44660852473843
FANCC	0.429906127623519	3.38311024688148	2.30231354381425	0.0271477772301653	0.453778407106753	-3.44801536141189
ESF1	0.464692643396983	4.66585042854822	2.30118040746376	0.0272185249951457	0.454047769321405	-3.45005599350048
PLPP6	0.473277626703109	4.7532726621285	2.3009315319439	0.0272340858007242	0.454047769321405	-3.45050409016538
CLCN5	0.669046173986019	3.39268735664919	2.30078268512923	0.0272433961864475	0.454047769321405	-3.45077207011457
EIF2S3	0.431135046004345	8.22628996609456	2.30024919918765	0.0272767892972466	0.454162518007508	-3.45173244277357
RBFOX2	0.487288675990235	4.99586812121947	2.29925501962365	0.0273391172985989	0.454758346288248	-3.45352172450173
HOXA10	-1.20066748718116	1.52640953705609	-2.29771699190184	0.0274357928654058	0.455721460398498	-3.45628871293967
PTGFRN	0.700170004368935	6.07859330925827	2.29748795272338	0.0274502157900689	0.455721460398498	-3.45670065272687
GEMIN5	0.417509876608292	4.40100773876976	2.29680852771313	0.0274930402366631	0.455990569578653	-3.4579224641109
SIX5	0.530711067722565	3.90165163195969	2.2952104397756	0.027594005093106	0.457222523462461	-3.46079529111955
PTPN11	0.537274186245991	6.2197790405861	2.29439738308433	0.0276455005418756	0.457633198825077	-3.46225634635797
CDCA3	-0.668939526684402	2.85584247809969	-2.29330411491013	0.0277148794115727	0.457758246315572	-3.46422035564161
LMAN2L	0.301548450352566	5.6499580069674	2.29324006933159	0.027718948592343	0.457758246315572	-3.4643353900179
SAP25	-0.585972478504157	1.14741656464714	-2.29301569809048	0.0277332084092432	0.457758246315572	-3.46473837248328
TMEM164	-0.494504479317112	4.07388564029448	-2.29148612861103	0.0278305951913518	0.45849631792507	-3.46748480765732
CDC25A	-0.444576133856897	1.72314698159909	-2.2914727811023	0.0278314463691165	0.45849631792507	-3.46750876815214
APOBEC3F	0.481576099630982	3.74181532048075	2.28943829874888	0.0279614600297569	0.459195134248502	-3.4711597577053
H1-6	0.37740407934619	0.470611877527568	2.2889983848687	0.0279896443353643	0.459195134248502	-3.47194890190413
PTER	0.546220231888734	4.72627602970755	2.28891473133749	0.0279950067163568	0.459195134248502	-3.47209895239509
LAMB2	0.595757831206382	6.94300033515009	2.28888798347039	0.0279967215098494	0.459195134248502	-3.47214692958417
GOLM1	0.683142254026363	7.43922280712252	2.28861290978907	0.0280143618290644	0.459195134248502	-3.47264030122057
TMEM151A	1.43111618509843	2.97127070116435	2.28770742564285	0.0280725005140368	0.459195134248502	-3.47426407590295
BEX3	0.565113761682875	8.37066048129786	2.28743487089042	0.0280900217099049	0.459195134248502	-3.47475274917899
MTCL1	1.07564197773178	4.31846567498298	2.28733177980162	0.0280966514837228	0.459195134248502	-3.47493757405022
CASP9	-0.330009856572787	3.35515970572041	-2.2870453089115	0.0281150817619027	0.459195134248502	-3.47545113653127
CEPT1	0.42236693725075	3.68677722430342	2.286454686908	0.028153114036983	0.459378383614886	-3.47650981174614
HNRNPH2	0.294227457985138	7.34882315717215	2.28566713711036	0.0282038990323088	0.459769174234583	-3.47792117027879
SLC16A7	0.723675948304752	3.22428039959156	2.28454694644298	0.0282762759434646	0.460279486813082	-3.47992805008916
SUPT6H	0.307031267617264	5.91913721661447	2.28413577587042	0.0283028839716046	0.460279486813082	-3.48066450657532
USP14	0.330374297939854	5.55423257657782	2.28372056847273	0.0283297760306582	0.460279486813082	-3.4814080970432
SELENOP	0.954094185890996	6.0065238663145	2.28341767102723	0.0283494084846993	0.460279486813082	-3.48195049166388
TMEM161B	0.360823321403057	2.88187373782315	2.28310744084686	0.0283695288667843	0.460279486813082	-3.48250596342842
SYTL3	-0.676162067273599	2.28309320375162	-2.2813082089703	0.028486473217412	0.460900989122956	-3.48572644720999
EEF1B2	0.485069207243582	9.58504447623127	2.28126348332502	0.0284893857426968	0.460900989122956	-3.48580647939488
DSE	0.70259049102777	2.83948570321457	2.28099662832652	0.0285067688403591	0.460900989122956	-3.48628396701149
CEP78	-0.350553110218489	2.11295174810004	-2.28086355500483	0.0285154408726045	0.460900989122956	-3.48652206210273
ZDHHC16	0.29023552747409	5.45832675330698	2.27933617843431	0.0286151455017402	0.462076614402747	-3.48925413360866
GSC	-0.47205943929944	0.46927654509218	-2.27849980689899	0.0286698748444871	0.462524449821654	-3.49074962352466
FBXO45	-0.395317560357389	3.48057110924975	-2.27771482268952	0.0287213269545071	0.462918621553688	-3.49215287068508
SPEG	0.919990061746266	3.03676016647393	2.27604530771956	0.0288310314136388	0.464250057528077	-3.49513616023794
SPIN2B	0.311776413320051	2.69352077809301	2.27511305805618	0.0288924532280442	0.464802254606649	-3.49680133153544
NAGLU	0.410241415787766	6.38751968465031	2.27309951922946	0.0290255169026377	0.465525388790216	-3.50039621212285
CRYBA2	-0.687054663433992	0.525560780451567	-2.27191627131182	0.029103967234505	0.465525388790216	-3.50250766076356
GCC2	0.477939198550003	4.29214577661318	2.27159279941624	0.0291254467452886	0.465525388790216	-3.50308474298178
IGFALS	1.20462613651671	4.18002362765275	2.27150746552068	0.0291311155415723	0.465525388790216	-3.50323697099596
ATG16L1	0.269020809333673	4.81051755783704	2.27084401914998	0.0291752225344926	0.465525388790216	-3.50442035937053
TAF13	0.414289872840206	6.08504305182746	2.27070215957205	0.0291846613528088	0.465525388790216	-3.50467336180538
H2BC21	0.895161423305199	5.71787981760814	2.26961882724753	0.0292568326211983	0.465525388790216	-3.50660507816996
GTF2IRD2B	-0.332130254747726	2.25552209923512	-2.26913626930405	0.0292890319373234	0.465525388790216	-3.50746532529822
CACNA1D	0.886459079166042	2.78243939264457	2.26865320259083	0.029321297001722	0.465525388790216	-3.508326347416
POLR3A	0.33044500873774	3.89842474789572	2.26795807319665	0.0293677820748351	0.465525388790216	-3.50956512002594
SIPA1L2	0.821377012478882	3.95926054220946	2.26729131727678	0.0294124317692477	0.465525388790216	-3.51075307192192
GSDMB	-0.815547870239673	3.91440340329278	-2.2670907130795	0.0294258772410359	0.465525388790216	-3.5111104370085
PICALM	0.409467590218608	6.9224633053164	2.26662964509363	0.0294568011402315	0.465525388790216	-3.51193171727483
CCDC12	-0.354194461324729	4.82598231770485	-2.26656188296537	0.0294613484092604	0.465525388790216	-3.51205240884474
AGGF1	0.309260402949409	4.83833218380363	2.26556224143486	0.0295285038041211	0.465525388790216	-3.51383257462912
CIDEB	-0.241094343210366	0.616157267532856	-2.26550306751222	0.0295324833724625	0.465525388790216	-3.51393793404336
TMED7	0.480227720228307	6.7522805590181	2.26451115699518	0.0295992629569159	0.465525388790216	-3.51570373933083
RNF170	0.414128198006255	4.47541913849053	2.26398545204231	0.0296347104300692	0.465525388790216	-3.51663937639301
KIF2C	-0.720958480694827	3.95564634856144	-2.26378853706474	0.0296479978874599	0.465525388790216	-3.51698980059675
GMCL1	0.573680576802087	5.05075446709319	2.26367237829687	0.0296558385674592	0.465525388790216	-3.51719650307018
DPYSL4	-0.718822045630481	1.3466856904704	-2.26337123407908	0.0296761743550874	0.465525388790216	-3.517732348239
CTSH	0.871092602841697	8.19795136759475	2.26330511710198	0.0296806408004033	0.465525388790216	-3.51784998751809
PTPRS	0.661573366314565	4.55382512659957	2.26276708463028	0.02971700926301	0.465525388790216	-3.51880719485464
CLU	0.902277060063675	9.74882119813996	2.26276021841845	0.0297174736443834	0.465525388790216	-3.51881940939112
FERMT2	0.561525432626017	4.09235525488843	2.26269816916701	0.0297216705059053	0.465525388790216	-3.51892978969022
CAPN14	-0.356389314223415	0.352111452650597	-2.26245773171048	0.0297379381282981	0.465525388790216	-3.51935748667801
FUT2	-1.07032318001265	2.55466837801153	-2.26214344673311	0.0297592141806407	0.465525388790216	-3.51991649626585
TEKT5	-0.387430974780627	0.568761744848146	-2.26178856697217	0.0297832547494771	0.465525388790216	-3.52054764322577
ASPHD1	1.07810168770466	5.52348400528574	2.26135780093844	0.0298124594352092	0.465525388790216	-3.52131365643037
HIKESHI	0.29016854015372	4.81824463305021	2.26033467123821	0.029881927455722	0.465525388790216	-3.52313262281765
NRIP3	-0.483027680797466	0.833503581907041	-2.26008247603276	0.0298990731459832	0.465525388790216	-3.52358089555549
LAMTOR4	-0.387446237810678	7.04553542551375	-2.25966847011248	0.0299272387628985	0.465525388790216	-3.52431670577453
CENPH	-0.442803264244202	3.67548103236383	-2.25947353645274	0.029940508696793	0.465525388790216	-3.52466312646781
CBLN2	0.835384649380911	0.712697850042549	2.25913571481706	0.0299635180758689	0.465525388790216	-3.52526342524333
MROH7	-0.295714408753256	0.481318716932437	-2.25889797093954	0.0299797205444868	0.465525388790216	-3.52568585000258
PHF21A	0.422261496775937	4.07480101327755	2.25860585764494	0.0299996390779079	0.465525388790216	-3.52620483468468
PPP1R13L	0.854982572047636	5.93208307525026	2.25850511042403	0.0300065115459569	0.465525388790216	-3.52638381653653
ZNF473	0.35578163819686	2.97267913739875	2.25831636301502	0.0300193907370932	0.465525388790216	-3.52671911904685
HINT1	0.460128056673573	8.88865567478546	2.25828381040854	0.0300216124664257	0.465525388790216	-3.52677694545214
FGFR3	1.20043361526593	7.18258262939549	2.25824510040699	0.0300242546321828	0.465525388790216	-3.52684570906138
FAM13B	0.419756408011971	3.96182048990521	2.25758067101965	0.0300696379688486	0.465716377640549	-3.52802585423337
PALB2	0.329303645773758	3.79887235713545	2.2570575802898	0.0301054104646763	0.465716377640549	-3.5289547800988
PTAR1	0.527486967978855	3.8155520607073	2.25687186941913	0.0301181197937156	0.465716377640549	-3.52928453560629
TNNC1	-0.823209303555198	1.58980342105896	-2.25579154006224	0.0301921485909713	0.466394072999507	-3.5312024217174
LAMP2	0.531331821310096	7.92246227908216	2.25524956198558	0.0302293485533395	0.466394072999507	-3.53216433387795
DBI	0.434589241926893	7.58826461945348	2.25504190248211	0.0302436126249023	0.466394072999507	-3.53253284728762
MOCS3	0.301107279262617	3.38477308774673	2.25347887567227	0.0303511698999554	0.467011174064658	-3.53530581313642
ZNF605	0.508421831345372	3.03816899144723	2.25315255976599	0.0303736679611055	0.467011174064658	-3.53588455460276
GRB7	0.983879713699197	6.51992509184493	2.25267180798503	0.030406840887033	0.467011174064658	-3.53673708712046
SLCO1B1	1.74507846262879	2.48452377426437	2.25255405284391	0.0304149711899783	0.467011174064658	-3.53694588599985
FBXO3	0.436177211162962	4.0569035755731	2.25248240674745	0.0304199188849681	0.467011174064658	-3.53707292223101
NCOA4	0.445804207999292	7.49428142953387	2.25046073279287	0.0305598276207928	0.467014725034045	-3.54065636119793
KDM1A	-0.310044584171826	5.11470980199707	-2.25016922105251	0.0305800489253344	0.467014725034045	-3.54117287664039
WNT7B	1.167198569757	4.2323988643226	2.24966095952794	0.0306153341440142	0.467014725034045	-3.54207332450772
POGLUT2	0.842306022637657	4.23025457302881	2.24942132600455	0.0306319829342918	0.467014725034045	-3.5424978136678
TLCD5	0.538957906360085	3.38618121933846	2.24931450021858	0.030639407376803	0.467014725034045	-3.54268703534666
AFF4	0.49250724418304	5.29802921038327	2.24922815430279	0.0306454096347714	0.467014725034045	-3.5428399760489
TRUB1	0.43182604119085	4.53047388809937	2.24891666673342	0.0306670711506759	0.467014725034045	-3.54339166484367
MAPK14	0.31483323510322	5.23038129715925	2.2483926911859	0.0307035404297749	0.467014725034045	-3.54431957513714
SUMF2	0.42004750994854	7.66902510687745	2.24835988410006	0.0307058251289778	0.467014725034045	-3.54437766811656
SCAF11	0.403297690088363	5.06842827212735	2.24804115271357	0.0307280296309192	0.467014725034045	-3.54494202810301
TMEM126B	0.304406073966132	5.21330940377262	2.2478667625187	0.0307401846438531	0.467014725034045	-3.5452507865969
NOL10	0.252556947184289	5.25140707962674	2.24704626229386	0.0307974313080252	0.467014725034045	-3.54670325222968
ANO2	-0.219425386744736	0.308337477349744	-2.24675491688295	0.0308177815283726	0.467014725034045	-3.54721890509193
PMM2	0.4622479575092	3.41091933863071	2.24568193425296	0.0308928321359365	0.467014725034045	-3.54911756111802
SLC11A2	0.414814135765402	4.54000998004866	2.24545709660787	0.0309085792726967	0.467014725034045	-3.54951533072928
CTU2	-0.347168086853444	4.14588473371271	-2.24494307916529	0.0309446068887471	0.467014725034045	-3.55042459177442
FAM72D	-0.402457980984871	0.752237538085803	-2.24456039162192	0.0309714539324537	0.467014725034045	-3.55110144128047
FGFBP2	-0.36164311934599	0.764887190047833	-2.24392968171349	0.0310157461637394	0.467014725034045	-3.55221677874071
R3HCC1L	0.399304888601902	4.68527559334579	2.24265851145108	0.0311051874522529	0.467014725034045	-3.55446400471269
HMGB2	-0.646308164767788	6.13524606023004	-2.2419987135213	0.0311517025627672	0.467014725034045	-3.55563005752584
BCL2L15	-1.06175151829052	1.52319511219576	-2.24187863741246	0.0311601744944446	0.467014725034045	-3.55584223976328
SYT13	1.5590052534931	5.84586555212463	2.24176582415371	0.0311681358740146	0.467014725034045	-3.5560415805553
PARD6A	-0.495894152586521	3.78277480028014	-2.24122816816109	0.0312061039447662	0.467014725034045	-3.55699151745133
LFNG	-0.953934555336292	4.30678361715618	-2.24116651907909	0.0312104601061597	0.467014725034045	-3.55710042919263
KIN	0.306039639806201	3.51360099580883	2.2410445004296	0.0312190836198645	0.467014725034045	-3.55731598581669
LARP1	0.352126721808546	6.8614285609889	2.240852983378	0.0312326231390087	0.467014725034045	-3.55765430025675
FBXO27	0.801864099170379	2.80133909529257	2.24075112227391	0.0312398264647876	0.467014725034045	-3.55783422911004
SH3RF1	0.750211007223158	5.33834709404487	2.24017095108838	0.0312808828260099	0.467014725034045	-3.5588589381351
NTPCR	0.397106473385956	4.00336803459316	2.23940709650739	0.0313350112402875	0.467014725034045	-3.56020777806866
LHX1	-0.686555608611809	0.411528685119759	-2.23885423231571	0.0313742406018191	0.467014725034045	-3.56118383554094
SRBD1	0.412618234601268	3.78265705734376	2.23814810525756	0.03142440878256	0.467014725034045	-3.5624302170795
TPP1	0.427915018618577	7.14621741191097	2.23786557091827	0.0314445020544954	0.467014725034045	-3.56292883703198
AVPR2	-0.47252582372335	0.65476462603243	-2.23740486011888	0.0314772914948882	0.467014725034045	-3.56374180673127
NBAS	0.277267448698296	4.43377635968464	2.23734273819285	0.0314817151365359	0.467014725034045	-3.56385141769018
KIF12	1.18074622405044	7.49895512773261	2.23720383124311	0.0314916085739496	0.467014725034045	-3.56409650388494
FRMD4A	0.831545385170128	3.71255520666708	2.2367333859586	0.031525135962392	0.467014725034045	-3.56492647116707
ARPC4	-0.323495695300726	6.84373881965826	-2.23672167562562	0.0315259709333438	0.467014725034045	-3.56494712910889
PGBD5	0.837317124671131	3.31127219781183	2.2365344344905	0.0315393242967554	0.467014725034045	-3.5652774264062
GSPT2	0.824059216368934	4.85580062691001	2.23646921861557	0.0315439764442231	0.467014725034045	-3.56539246385685
SLC35E1	0.377441430455142	5.6707307503622	2.23624330121384	0.0315600969083805	0.467014725034045	-3.56579095166927
NDRG4	1.2357427855374	2.6240222042239	2.23621241859698	0.0315623011266078	0.467014725034045	-3.56584542216285
CAMKK1	-0.515654090649809	1.88991290819231	-2.23591193002006	0.031583755400068	0.467014725034045	-3.56637539275527
TBC1D31	-0.373852040597686	1.91490868295581	-2.23541104334936	0.0316195466436956	0.467014725034045	-3.56725868953653
KLC2	0.365732640846907	4.91734379372649	2.23488192428604	0.0316573945957331	0.467014725034045	-3.56819161676623
FAM120C	0.503170361943172	2.84825619542503	2.23360408044397	0.0317489658177766	0.467014725034045	-3.57044401063727
RABGGTB	0.449986181991238	5.75185607495742	2.23319011998787	0.0317786812091071	0.467014725034045	-3.57117347767995
TPSAB1	-1.13878579782117	2.23236299514481	-2.23297812549994	0.0317939084577592	0.467014725034045	-3.57154700903782
PNPO	0.487301354515225	5.53881785529247	2.23144671765662	0.0319041008595785	0.467014725034045	-3.57424456126408
TBCD	-0.309156262983865	4.52225901002973	-2.23121696916075	0.0319206617863808	0.467014725034045	-3.57464914352829
LIPA	0.572847381783918	6.30073626273284	2.23109473225343	0.0319294760988101	0.467014725034045	-3.57486438777776
ZBED2	-0.650995797663782	0.812808533899109	-2.23097859080936	0.0319378528899073	0.467014725034045	-3.57506889070093
ERBB3	1.04567088079246	7.46657315759701	2.23082360386998	0.0319490344982833	0.467014725034045	-3.57534178104609
ABHD3	0.659569404374531	5.93774792316251	2.230468978126	0.0319746322932756	0.467014725034045	-3.57596612969799
ZNF593	-0.275821466084736	3.11761254676128	-2.22969455758305	0.032030595608339	0.467014725034045	-3.57732931114777
FAF2	0.349786566652988	5.68852573624702	2.2289893516966	0.032081633186206	0.467014725034045	-3.57857035660621
HOXA11	-0.521666742698067	0.306739253508292	-2.22880429667971	0.0320950381149602	0.467014725034045	-3.57889597534953
PRRT3	-0.362154277778002	1.48498669712656	-2.22869579687699	0.0321028998975673	0.467014725034045	-3.57908688005236
NHS	-0.541049942632707	1.26443736639793	-2.22865517393059	0.0321058438361354	0.467014725034045	-3.57915835412084
GOLGA2	0.382599374464628	5.74677928608968	2.22838566998544	0.0321253808476195	0.467014725034045	-3.57963250894777
RHOC	0.58470255965532	8.19609696363795	2.22786292439726	0.0321633062293449	0.467014725034045	-3.58055208811272
GORASP2	0.314215237815001	6.417333658778	2.22780057070698	0.0321678326785349	0.467014725034045	-3.58066176606097
NCKAP5L	0.421751029813483	3.8768744898771	2.22746534698436	0.0321921773615258	0.467014725034045	-3.58125137442231
HACD2	0.583617079617221	6.18192177636634	2.22726126915757	0.03220700599209	0.467014725034045	-3.58161028508494
SPIRE1	0.827232372201598	3.51955384794791	2.22682834331062	0.0322384832793977	0.467014725034045	-3.58237159019993
SRPX2	1.05016609435279	4.6503870935463	2.22648870630701	0.0322631969108197	0.467014725034045	-3.58296877022167
SUPT7L	0.301615656405454	5.08957039069844	2.22607158363749	0.0322935719043987	0.467014725034045	-3.58370210149892
KIAA1671	0.514233360833575	4.68007860900946	2.22479371723321	0.0323867853985051	0.467014725034045	-3.58594805720185
GRB14	1.16680980740335	4.53221041553698	2.22476549551369	0.0323888467280372	0.467014725034045	-3.58599764857891
CTB-54O9.9	0.2208227877116	0.499647012551811	2.22373438667278	0.0324642397807857	0.467014725034045	-3.58780920434755
IQSEC2	-0.633816287715807	2.58453110464961	-2.22339191235182	0.0324893155774188	0.467014725034045	-3.58841076202838
LYG1	-0.512623563492342	2.25751199079549	-2.22335997820799	0.0324916546597508	0.467014725034045	-3.58846685104635
DMD	0.687379411071128	1.96044426682749	2.2232065866228	0.0325028922372703	0.467014725034045	-3.5887362592867
ENOSF1	0.494835284014585	4.27281001764825	2.22314362972589	0.0325075055081318	0.467014725034045	-3.58884682926391
MCF2L	-0.53354027255612	2.68138208847676	-2.22309882460093	0.0325107890336077	0.467014725034045	-3.58892551824308
TNIP3	-0.673345069765685	0.545138165824609	-2.223074005898	0.0325126079895525	0.467014725034045	-3.58896910557966
ZNF564	0.212269865226232	1.00964529437777	2.2229908838552	0.0325187006425177	0.467014725034045	-3.58911508436915
RHEBL1	-0.531660321953657	2.10615862892837	-2.22298637014559	0.032519031516116	0.467014725034045	-3.58912301122411
OPTN	0.58969400943838	6.79441339134836	2.22254223340587	0.0325516032672819	0.467090970501122	-3.58990293468349
MTARC2	0.635301828025079	6.1888750169749	2.22150734243091	0.0326276122199862	0.467789857878681	-3.59171980657752
DNAJC27	0.332742790738403	2.39851454338974	2.22024850211755	0.0327202827946214	0.468469251112816	-3.59392901405508
CLDN14	1.17076226866658	3.30756711751493	2.22012095958256	0.0327296850278434	0.468469251112816	-3.5941527943345
SMAD3	0.52049917336964	5.97127207526372	2.21967797240142	0.0327623600594386	0.468545504923507	-3.59492996630582
DRICH1	-0.548691659701587	1.1146905645629	-2.21833124513233	0.0328618742794907	0.469576723962063	-3.59729195376908
WBP2	0.38800286960267	7.0640280392001	2.21769149487179	0.0329092419408009	0.469861701809785	-3.59841362660086
ZNF385D	-0.400855029422896	0.485915743982072	-2.21613164674476	0.033024989688297	0.470882066415262	-3.60114751292202
AGPS	0.409234242188306	4.87150589484902	2.21598787552988	0.0330356764040825	0.470882066415262	-3.60139942439172
MITF	0.982688213513617	3.90330387649934	2.21485707370497	0.0331198380180155	0.471378645670554	-3.60338036321584
TST	0.705716283848183	7.85042250082601	2.21478054427704	0.033125540733517	0.471378645670554	-3.60351440073584
DSG1	-0.712909128440241	0.801559091623162	-2.213060734126	0.0332539262349279	0.472020297571591	-3.60652566883357
PPA1	0.481069265165256	6.85750334180346	2.21294848420004	0.0332623211966147	0.472020297571591	-3.60672215109003
CDCA4	-0.492284898631809	4.03851954169434	-2.21193252956654	0.0333383884841202	0.472020297571591	-3.60850014582722
AP2A2	0.300835315596639	5.66928302908508	2.2118378726002	0.0333454835965966	0.472020297571591	-3.60866577195783
OTUB1	0.362272305462869	6.34674229490004	2.21181673508142	0.0333470681653138	0.472020297571591	-3.60870275664504
CCDC54	0.497741927526692	0.377566351165426	2.21174225059685	0.0333526524105399	0.472020297571591	-3.60883308138905
USH1C	0.996750083809868	6.51652918604185	2.21138607528427	0.0333793670799764	0.472020297571591	-3.60945623324058
SHANK2	0.774192082987488	3.57762585953898	2.21087045840453	0.0334180743261569	0.472020297571591	-3.61035820815089
HS1BP3	0.400460547225784	4.8281869427983	2.21049375554279	0.0334463786039586	0.472020297571591	-3.61101708160086
C11orf58	0.341003863797427	5.70801331209569	2.21024440440413	0.033465125816728	0.472020297571591	-3.61145316480315
MND1	-0.511513628749281	2.5294956084617	-2.21013058985324	0.0334736859598134	0.472020297571591	-3.61165219988557
CCNF	-0.491924732381027	2.89904126770314	-2.20967348377902	0.0335080851663947	0.472116795358421	-3.61245149600734
BFAR	0.287861280487486	5.89753173270504	2.2088646426403	0.0335690311271705	0.472586861381932	-3.61386553931842
SLC35A2	0.374100377532869	6.11723984814077	2.20828855900453	0.0336124990639108	0.472810300871908	-3.61487243658853
STPG1	-0.355545741079022	2.25292416585017	-2.20783282335934	0.0336469217499333	0.472829829038668	-3.61566884931805
GPR155	-0.519344432190538	2.49311723190798	-2.20753964731533	0.0336690825557214	0.472829829038668	-3.61618112015789
FIG4	-0.349099291684941	4.02807860074396	-2.2058458685124	0.0337973678366588	0.472849172098374	-3.61913970748066
MICOS10	-0.353059633943366	3.92803082049242	-2.20579667721152	0.0338011000372017	0.472849172098374	-3.6192256068729
EPDR1	0.637827169349113	5.39391642962172	2.20451835353388	0.0338982167051855	0.472849172098374	-3.62145736255927
ATPAF2	-0.338628720909333	3.50586914170769	-2.20383115372805	0.0339505271904017	0.472849172098374	-3.62265671459922
LDOC1	1.10159418414199	6.49359153526904	2.20376505675568	0.0339555623592755	0.472849172098374	-3.62277205745581
SLC9A3R1	0.643655370027135	8.80519593582081	2.20314960684023	0.0340024783436121	0.472849172098374	-3.62384592944895
PCED1B	-0.757271393336835	3.2136597431387	-2.20314212525622	0.0340030490225122	0.472849172098374	-3.62385898238631
TAC3	-0.646522528867262	0.602245012835344	-2.2031102362663	0.0340054815406981	0.472849172098374	-3.62391461796493
PTGER1	-0.485190317109859	1.06701748666506	-2.20290707701597	0.034020982331979	0.472849172098374	-3.624269048741
RPL5	0.516879190401134	10.2923924879713	2.20190761794344	0.0340973314115447	0.472849172098374	-3.62601235111503
SGPP1	0.420023018991097	5.21911544521174	2.20182219124279	0.0341038642615833	0.472849172098374	-3.62616132931503
FZD9	0.686297187663528	0.841918786788366	2.20177435600053	0.0341075228604826	0.472849172098374	-3.62624474878147
NFKBIL1	0.463057153610841	6.37039867189764	2.20158081516877	0.0341223290755896	0.472849172098374	-3.62658224937083
ZDHHC1	0.701817897611926	5.63142650530563	2.20157387339162	0.0341228602400576	0.472849172098374	-3.62659435418331
PRDM11	0.480531640304068	2.35511424417607	2.20143903667065	0.0341331790112638	0.472849172098374	-3.62682947187092
MAP3K21	0.864580324092125	4.50575096972709	2.20127228538934	0.0341459439782051	0.472849172098374	-3.62712022502308
SPATS2	0.401781928878618	4.74642912182378	2.2010618721057	0.0341620573760343	0.472849172098374	-3.62748708560911
CMSS1	-0.464997432718608	3.99316023364038	-2.20099425118565	0.0341672372064313	0.472849172098374	-3.62760497882454
NPM3	0.610594392533437	6.7275814203346	2.19989140792316	0.0342518148357676	0.473280886862982	-3.62952734722073
ZNF561	0.410681085355667	4.48649697999483	2.19982598002225	0.0342568383860405	0.473280886862982	-3.62964137246873
DLG5	0.750087724725511	3.73116204790733	2.19921756894103	0.0343035835599299	0.473280886862982	-3.63070156863946
SH2D2A	-0.761717242284372	2.76546763605196	-2.19885680537897	0.034331328389384	0.473280886862982	-3.63133012090798
ABO	-1.10049140994682	1.43798153755636	-2.19851425491784	0.0343576910054832	0.473280886862982	-3.63192687058874
SSR1	0.419023050522771	6.1905734160356	2.19843002921214	0.0343641757577511	0.473280886862982	-3.63207358787566
CLEC16A	0.404159913595205	4.12538156484963	2.19719265805475	0.0344595697355458	0.473906203572961	-3.63422855452536
FJX1	0.794009805981914	4.46356998875809	2.19704006134305	0.034471350342359	0.473906203572961	-3.63449425030901
SLC27A2	1.50140258012197	4.38160475527758	2.1966995005379	0.0344976548737271	0.473906203572961	-3.63508717327881
HDLBP	0.394109386259448	7.79620501345173	2.19640752763951	0.0345202207470411	0.473906203572961	-3.63559544989213
ACBD5	0.443201543636559	5.64169159961356	2.19564640049313	0.0345791081581665	0.474334555703656	-3.63692021275912
CCDC13	-0.213924879396648	0.464083316438424	-2.19464143949616	0.0346569975620333	0.474746146084225	-3.63866885726116
CIR1	0.23382209876116	5.81157786504568	2.19424355665704	0.0346878785328005	0.474746146084225	-3.63936101536648
ANXA13	1.65891976545992	6.67940434807736	2.19418736687739	0.03469224157459	0.474746146084225	-3.6394587558159
MGME1	0.360594476774864	5.3122093431623	2.19311038391848	0.0347759618791259	0.475512015063898	-3.64133177923284
KIAA2013	-0.355307217414553	6.06579884529158	-2.19258945332464	0.0348165213585064	0.475643342722504	-3.64223750697838
TLK1	0.320773476045849	4.77452618445088	2.1922741653015	0.0348410900085649	0.475643342722504	-3.64278561259305
CACNA2D4	-0.416261355078493	1.6554914151161	-2.19149790564865	0.034901645346755	0.476090676533403	-3.64413483670894
LIN7B	-0.422221663608183	2.70902468479831	-2.19110064901679	0.0349326711783754	0.476134809307165	-3.64482517589012
SLC15A4	0.406199428230647	4.80751951076348	2.19005074528732	0.0350147869811793	0.476874678337476	-3.64664921895768
GABRG3	0.462839039605387	0.421507560206521	2.18905292836497	0.0350929879492924	0.477082671412495	-3.64838217176208
SRP19	0.251349829969019	4.58524380110568	2.18890797251298	0.0351043613452764	0.477082671412495	-3.64863387454089
NDUFS4	0.48094366699124	7.11433545959868	2.18796740320689	0.0351782390955465	0.477082671412495	-3.65026678961307
SQSTM1	0.560563077995504	7.59335167526933	2.18747931692458	0.0352166306546395	0.477082671412495	-3.65111394830953
TLX1	-0.540001635384272	0.324257791032957	-2.18723818284745	0.0352356113559143	0.477082671412495	-3.65153242698868
NCKIPSD	-0.387514188149192	4.70892898779035	-2.18713369403519	0.0352438389435128	0.477082671412495	-3.65171375262617
SPRING1	0.679937192539086	4.96209570224453	2.18690731945436	0.0352616698355444	0.477082671412495	-3.65210657193892
LRG1	0.982873859972772	6.81604191396115	2.18624721874928	0.03531370990724	0.477082671412495	-3.6532518485351
DIP2B	0.472405091014838	4.62937003960444	2.18622245314625	0.0353156636701061	0.477082671412495	-3.65329481195853
CCDC91	0.302919712316	3.90713706581799	2.18536231687753	0.0353835796106993	0.477082671412495	-3.65478675528536
FUCA1	-0.4686838690475	6.24990268636524	-2.18518938471221	0.0353972482557922	0.477082671412495	-3.65508666121135
INHBE	1.48991982465043	3.51889058470223	2.18511356527745	0.0354032425414149	0.477082671412495	-3.6552181448016
SELENOW	-0.401770261651434	6.74146224212978	-2.18504927798296	0.03540832580253	0.477082671412495	-3.65532962709069
ALDH3A1	-1.15607607525326	1.60524980542389	-2.18484335046602	0.0354246130652205	0.477082671412495	-3.65568671510811
BORCS6	-0.357716746124934	3.77668566354893	-2.18455100820148	0.0354477464955412	0.477082671412495	-3.65619360767387
CDK7	0.376869951715022	5.55656539174615	2.18381182489993	0.0355062989410309	0.477423818538964	-3.65747505486352
CHIC1	0.487448719998896	3.1282544572112	2.18352773047846	0.0355288255785431	0.477423818538964	-3.65796747533666
SLC9A2	-0.890678081156928	1.20848897599732	-2.18212240348534	0.0356404447381238	0.478288173027867	-3.66040263032806
PGM1	0.635744343407003	6.0695262664853	2.18201508574998	0.0356489813200599	0.478288173027867	-3.66058854320881
CYB5D2	0.395505537494757	5.49256061519015	2.18086156498463	0.0357408528034098	0.479145564225993	-3.66258642882797
ZXDC	-0.350517547909831	4.20181389392353	-2.18035535623753	0.0357812358547912	0.479311895152571	-3.6634629303221
ARMCX2	0.883297326753951	4.74303628646952	2.17956907038498	0.0358440425624451	0.479778110329977	-3.66482408747161
HSPD1	0.460040401979693	8.37437560214467	2.17893873293007	0.0358944631594991	0.479866396956718	-3.66591501654929
EIF3J	0.341398195398595	6.35058836827475	2.1787864330746	0.0359066550457312	0.479866396956718	-3.66617856786734
H3C4	0.877301373491352	3.59762724799864	2.1780307253333	0.0359672052664384	0.480300956999135	-3.66748610069997
PARP3	0.403763415635316	5.62211072255247	2.17742608216572	0.0360157168880374	0.480371312364297	-3.66853201839376
CCDC86	0.374840511562102	5.70688286331114	2.17692145494537	0.0360562485175438	0.480371312364297	-3.66940476295213
C12orf76	0.349097843530741	3.0451395357167	2.17691724097967	0.036056587153475	0.480371312364297	-3.6694120503067
CRHR1	0.933676177704776	1.14161374686049	2.17610642700218	0.0361217970493261	0.48038447824957	-3.67081402421811
MYPOP	-0.281002017601087	4.27266075264921	-2.17587398408223	0.0361405106242322	0.48038447824957	-3.67121586864434
C16orf86	-0.526514250585506	2.5643160637701	-2.17565937540652	0.0361577960365681	0.48038447824957	-3.67158685322711
HSPA9	0.445238160432675	8.07841627075081	2.17551126647238	0.0361697295827902	0.48038447824957	-3.67184286682503
RHBDF2	0.619534178895033	5.61698604597273	2.1746843340989	0.0362364220905438	0.480716319798988	-3.67327202296619
EML4	0.493266335788467	5.9948115276647	2.17409243433204	0.036284226110764	0.480716319798988	-3.67429473391946
TMEM123	0.409640762325779	8.00689948106659	2.17395575326042	0.03629527293355	0.480716319798988	-3.67453086828768
KAT5	0.293491927183756	4.88030647095024	2.1738113552028	0.0363069467005131	0.480716319798988	-3.67478032280579
TSC22D3	-1.02724937949321	6.28464895085496	-2.17232739943315	0.0364271093845849	0.481934876514358	-3.67734321544745
TRMT61B	0.384631348670887	4.23583931805822	2.17166688013073	0.0364807080714059	0.482271582860646	-3.67848355999637
REXO5	-0.411549155158265	2.23814616665203	-2.17131699363349	0.0365091284060796	0.482275171149855	-3.67908751259649
YIPF2	0.344741659050331	6.42208769063999	2.16984793801846	0.0366286703607669	0.482616306344249	-3.68162251857745
ECT2L	-0.145154973632052	0.214801726086728	-2.16913705445649	0.0366866419163196	0.482616306344249	-3.68284876403857
ATP13A5	-0.266629175737632	0.225637987124708	-2.16897626765396	0.0366997651362077	0.482616306344249	-3.6831260734448
MCFD2	0.486724920063683	6.39339366334595	2.16892578763286	0.0367038861119935	0.482616306344249	-3.68321313331908
HSD17B11	0.813871587637559	8.43376151951755	2.16883657385612	0.0367111701519294	0.482616306344249	-3.68336699130926
NINJ2	-0.686770460892466	2.33263176806767	-2.16824567298694	0.0367594478378736	0.482616306344249	-3.68438593978448
GEMIN2	-0.342344286004479	3.28647799897887	-2.16803536020599	0.0367766443634351	0.482616306344249	-3.68474855307108
STARD3NL	0.299593941236267	4.63369143236879	2.16799518654496	0.0367799300319932	0.482616306344249	-3.6848178159976
SF3B5	-0.339792683446916	8.35059470012654	-2.16706223375203	0.0368563063765978	0.482616306344249	-3.68642604073125
CNTN3	0.842086414456698	1.62905461166547	2.16688067821305	0.0368711857941576	0.482616306344249	-3.68673894657342
XKRX	-0.243403071831685	0.386604997047789	-2.16671716195148	0.0368845913594342	0.482616306344249	-3.68702074557065
H2AC21	-0.252576832415982	0.344342806748835	-2.16605027214921	0.0369393098126753	0.482616306344249	-3.68816987982373
RAB3IP	0.539911302258492	4.44427360425992	2.16595513499168	0.0369471217021471	0.482616306344249	-3.68833379159337
GALK2	0.419391389220198	3.45979392704826	2.16567416539463	0.0369702011937548	0.482616306344249	-3.6888178427828
FGFBP1	-0.901139025695094	0.723847673601798	-2.16543072076816	0.0369902086350313	0.482616306344249	-3.68923720867173
FUT3	-1.39990365928547	3.23203380503731	-2.16519117000024	0.0370099054329522	0.482616306344249	-3.68964983268693
ZNF462	-0.626211164643479	1.29758497202968	-2.16514354043976	0.0370138228294136	0.482616306344249	-3.6897318701296
REPS1	-0.428957763401044	3.35003852935632	-2.16419295015314	0.0370920831277897	0.483268943139484	-3.69136889217763
VDAC2	0.401995437077708	6.55607318351655	2.16276221614285	0.0372101493637882	0.484438821466401	-3.69383176791776
CLMN	0.52380122460721	3.83464407889617	2.16137143325778	0.0373252380167397	0.485525822545254	-3.69622471094044
BRI3BP	0.492620718865873	4.79545693340829	2.16093651223313	0.0373612928706424	0.485525822545254	-3.69697278922805
DYNLRB2	-0.483935973219143	1.38953429668155	-2.16046453747564	0.0374004543965537	0.485525822545254	-3.69778447445336
LDAH	0.353549093085848	4.26443058501992	2.16006260035971	0.0374338333167668	0.485525822545254	-3.69847560747846
PTGR2	0.419302157296482	3.09072145543127	2.160044513129	0.0374353359938295	0.485525822545254	-3.69850670631942
BBOF1	0.45999900603352	2.64364234256258	2.15952245554473	0.037478731295439	0.485720955586049	-3.69940423871812
ASTE1	-0.311906698478972	3.26566958123405	-2.15845058438945	0.0375679688389094	0.486078312420493	-3.70124651620138
SLC22A5	0.432438323751875	3.48777898501516	2.158369413589	0.0375747342946848	0.486078312420493	-3.70138600070882
USP11	0.359926372092371	5.79451754276876	2.15805179396689	0.0376012177589936	0.486078312420493	-3.70193176310159
RSL24D1	0.292447505690172	6.79085950670706	2.15740137318838	0.0376555021634041	0.486078312420493	-3.70304918757482
KANSL1L	0.637051931069127	4.24616714167315	2.15700496320762	0.0376886207631591	0.486078312420493	-3.70373009788979
UTP20	0.495751529027096	3.95027501028402	2.15677771621936	0.037707618051722	0.486078312420493	-3.70412039624707
CYP7B1	0.703508149449538	3.1793938221185	2.1566473790586	0.0377185177455545	0.486078312420493	-3.70434423745259
ALDH8A1	1.34436992226778	3.17080407886015	2.15647099827356	0.0377332723702362	0.486078312420493	-3.70464713799725
SIRT7	-0.32925461250833	4.4686825726726	-2.15593198025417	0.0377783940614463	0.486293933474651	-3.70557268486895
NIPA2	0.401049817388399	5.40507509855221	2.1552394707111	0.0378364348243281	0.486675403787698	-3.70676153882522
ASCC1	0.342568427354475	4.05396362389565	2.1544909879935	0.0378992556406225	0.486890324613177	-3.7080461638135
IL1R2	0.941313461319226	3.67817360861601	2.15436331779523	0.0379099803323399	0.486890324613177	-3.70826525168352
SH2D5	0.708482047419863	1.29119685150202	2.15338325083298	0.0379923985556848	0.487086905262262	-3.70994676897422
SELENOF	0.320594411869742	8.09436187750108	2.15330228165934	0.0379992147084971	0.487086905262262	-3.71008566363868
CTTNBP2	1.05338662281917	3.16948141289209	2.15316735365377	0.038010575633902	0.487086905262262	-3.71031711073085
NEFM	-0.510334385164004	0.323107578056449	-2.15274974671875	0.0380457571654259	0.487173361371631	-3.71103337913167
DMTN	0.761462715036778	6.37193429559363	2.15185878536233	0.0381209131209203	0.487584299186146	-3.71256118631745
SLC30A2	1.23136512459438	2.38846568275275	2.15169472120728	0.0381347668773382	0.487584299186146	-3.71284246965904
TG	-0.365179022991513	0.440209382486865	-2.15045438478409	0.0382396465802542	0.488322141688145	-3.71496847372022
CXCL12	0.920830326015934	5.48402913079632	2.15020642269085	0.038260644232853	0.488322141688145	-3.71539338455406
NFIL3	0.51574490962432	5.93355170790363	2.15000179132302	0.0382779802887514	0.488322141688145	-3.71574401580395
COX17	-0.352298145021095	5.69083926400329	-2.14915567973171	0.0383497354175523	0.488342503870698	-3.71719354468056
CCT4	0.336473997290391	7.80388975216959	2.14906768083903	0.0383572050621266	0.488342503870698	-3.71734427687265
LPIN3	0.480862627166191	5.04938849574179	2.14855415972914	0.0384008201708009	0.488342503870698	-3.71822378882941
IQSEC3	-0.379720560693738	0.444887861538642	-2.14846828122341	0.0384081184102076	0.488342503870698	-3.71837085836319
SPTBN1	0.617297095545191	7.43340341349378	2.14830389887573	0.0384220915903637	0.488342503870698	-3.718652355859
EEPD1	0.655096145652866	5.24980062966115	2.14735051085839	0.0385032222899646	0.489010902515911	-3.7202846735938
KLK1	-1.03614389911159	1.07144887882055	-2.14692313866753	0.038539639684611	0.489110849419586	-3.72101621183294
DUSP16	0.465309243499319	5.94028356494238	2.14621119206472	0.038600374036485	0.489181017916234	-3.72223461815244
SMIM26	0.307269694775534	6.93133711836092	2.14618895266791	0.0386022725863975	0.489181017916234	-3.7222726731987
PTPRG	0.635096718499057	3.74867109045168	2.14477020846313	0.0387235599614396	0.490355323591534	-3.72469975507237
HHEX	0.688621370129696	6.57470006529506	2.14425216322722	0.0387679312354403	0.49055462766381	-3.72558568939434
STAU1	0.362010884462226	7.45358124072209	2.14352407059492	0.0388303693983443	0.490982080370356	-3.72683056561571
MSTN	-0.378065411676966	0.566598148297507	-2.14265246916701	0.0389052312667792	0.491208520906832	-3.72832039432497
RSL1D1	0.346974788938074	6.92545177311471	2.14264796379489	0.0389056185647914	0.491208520906832	-3.72832809418278
CTTNBP2NL	0.598808916315147	4.42149866343157	2.14171932165653	0.0389855208316541	0.491854881007901	-3.72991492164523
ZNF587B	0.415574838982711	3.65529026815616	2.14033164599127	0.0391051898126641	0.49228944679139	-3.73228516889873
HELZ	0.51471813588094	3.95526163601391	2.14012353634135	0.0391231645522777	0.49228944679139	-3.73264053566531
KRR1	0.245810572679559	3.78845293772125	2.13955384873476	0.0391724067036719	0.49228944679139	-3.7336131984856
NOXA1	0.561968554387887	6.36968801798761	2.13946757463532	0.0391798687648194	0.49228944679139	-3.73376048268818
FABP5	-0.716202105782156	3.26346856753676	-2.13940063750592	0.0391856591894323	0.49228944679139	-3.73387475241275
SPATA9	-0.1795730001484	0.37798065506567	-2.13932311876245	0.0391923659267762	0.49228944679139	-3.73400708288111
LRRIQ4	-0.200252876274363	0.193719688739728	-2.13818189585706	0.0392912193648221	0.493169568774723	-3.73595482300735
RP11-97O12.7	-0.388407664904939	0.9854642507129	-2.13777330487054	0.0393266653337579	0.49325311651777	-3.7366519814851
PFKP	0.740216369707688	6.76415732635419	2.13714299864	0.0393814009335371	0.493328130007314	-3.73772724602583
RMND5B	0.288532442807862	4.51630915713995	2.13704135247987	0.0393902341592252	0.493328130007314	-3.73790062603428
MUC1	-1.47543675879782	5.8660533833352	-2.13541184838575	0.0395320801902099	0.4938491940785	-3.74067926253525
PCP2	-0.547324872593444	1.68580870875712	-2.13515942717662	0.0395540934451741	0.4938491940785	-3.74110955010645
ATP2A3	-0.844557845076333	4.11711341609663	-2.13496405019042	0.0395711394022144	0.4938491940785	-3.74144257158585
BHLHA15	0.68776024268962	2.46909464113692	2.13447164401909	0.0396141289233564	0.4938491940785	-3.74228178015663
DGAT1	-0.431393454398243	5.6135770591076	-2.13439750755513	0.0396206049817209	0.4938491940785	-3.74240811847897
MSANTD3	0.448846779068412	4.98373832918825	2.1343227134668	0.039627139433948	0.4938491940785	-3.74253557414782
POLN	-0.286410220379952	0.628866535362243	-2.13392116670611	0.0396622372123819	0.4938491940785	-3.74321978772882
CTSF	-0.726160272349695	5.91423182875969	-2.13363477420798	0.0396872865488485	0.4938491940785	-3.7437077258355
UNC93B1	-0.506455946149137	5.87090499857001	-2.13331111766814	0.0397156120159145	0.4938491940785	-3.74425909306454
PGAP3	-0.373702674956518	5.70623932170005	-2.13326004437431	0.0397200834319835	0.4938491940785	-3.74434609358288
DISP1	-0.538677982337681	3.00367242756382	-2.13195176423862	0.0398347738245424	0.494916011556117	-3.74657414376616
PSMD9	0.300008677394604	3.54596141422621	2.13055855105337	0.0399572315357069	0.496077715870483	-3.7489457110921
ETFB	0.524227056551466	6.17056534682664	2.12976757076897	0.0400269033734177	0.496582864226477	-3.75029162277855
TAS1R3	-0.804509102604568	1.28774177891424	-2.12899164354648	0.0400953535542033	0.49695907344698	-3.75161155618594
PGAP2	0.336865893568024	5.28737483106884	2.12850702537809	0.040138157688097	0.49695907344698	-3.75243575927513
H4C3	0.331152315162497	0.874789478875475	2.128412977541	0.0401464691840667	0.49695907344698	-3.75259569263102
AC108938.5	0.799287575705368	0.920376923622802	2.12811004289696	0.0401732514284753	0.49695907344698	-3.75311081306501
DPAGT1	0.310395617090442	5.33073352059005	2.12678552792479	0.0402905363257874	0.497088624433282	-3.75536241710141
CD55	-0.73866086380527	5.26963604589865	-2.12677751718732	0.040291246590201	0.497088624433282	-3.75537603172079
BAP1	-0.512454981150209	5.37451180409642	-2.1265401005911	0.0403123019277907	0.497088624433282	-3.75577951473844
CTSC	0.814083561133102	6.57740516996512	2.12617099604231	0.0403450553346971	0.497088624433282	-3.75640673065178
CRB3	0.575936034444066	6.25214751020009	2.12568220972979	0.0403884651656947	0.497088624433282	-3.75723719481486
CSNK1G1	0.343341983247057	3.56927698286268	2.12316861277764	0.040612353459012	0.497088624433282	-3.76150561337913
CEP131	-0.320368935070457	4.57427824859209	-2.12308561451098	0.0406197648384994	0.497088624433282	-3.76164649062531
RNF125	-0.68210887391201	1.80232528653947	-2.12299173411032	0.0406281493836908	0.497088624433282	-3.76180583368984
TMEM185B	0.421813623998502	5.44894538857126	2.12258698422912	0.0406643154648397	0.497088624433282	-3.76249275441041
SERPINB2	-0.952185124944763	0.738725783554807	-2.12242410443212	0.0406788774682303	0.497088624433282	-3.76276915785321
BCL7A	0.544299363407511	4.56219981430373	2.12237232062371	0.0406835080797198	0.497088624433282	-3.76285703049904
XRCC5	0.263716357895932	7.94168745721447	2.12232927257182	0.0406873578766104	0.497088624433282	-3.76293007809423
REELD1	-0.782993282140477	1.27514832914773	-2.12191133692849	0.0407247506743395	0.497088624433282	-3.76363920891996
GTF2B	0.315305604736922	5.42796016532696	2.12175901870935	0.040738386160734	0.497088624433282	-3.76389762820745
BIK	-0.986254849313389	4.01052277058118	-2.1213830146468	0.040772063197991	0.497088624433282	-3.76453548758441
SNURF	0.498945897139358	1.6463445991092	2.12102585602269	0.0408040750857245	0.497088624433282	-3.7651412985147
AGT	1.53796628130018	10.1310015038969	2.1209659457617	0.040809446974319	0.497088624433282	-3.7652429105288
HACE1	-0.466995215541645	1.85105341398072	-2.12092015239574	0.0408135534841566	0.497088624433282	-3.76532057784078
VWA7	0.721228821066845	3.95216959781493	2.12068565477893	0.0408345877215925	0.497088624433282	-3.76571827505997
YARS2	0.308882548410369	5.10661865675411	2.12042958654081	0.0408575677532545	0.497088624433282	-3.76615251728097
PRRC1	0.391609362744706	5.20844483422566	2.12029592712035	0.0408695671268724	0.497088624433282	-3.76637916214559
RASAL2	0.760406726986731	4.14137819143892	2.12017937932586	0.0408800328298588	0.497088624433282	-3.76657678223464
ABCC4	0.685600151912553	4.39305175109543	2.12004963360614	0.0408916864558818	0.497088624433282	-3.76679677129875
PCBP2	0.317395239780717	7.45775499849753	2.11965821808764	0.0409268607574373	0.497088624433282	-3.76746037061188
CPLX1	-0.896786309528	2.99488574530474	-2.11917178983919	0.0409706105239958	0.497088624433282	-3.76828492442465
SHTN1	0.662638918129213	5.0682226407209	2.11904490612313	0.0409820293367516	0.497088624433282	-3.76849998401497
TNFSF4	-0.7139961450389	2.10121564060931	-2.11896537839615	0.0409891878114852	0.497088624433282	-3.76863477336402
ZNF226	0.364737260440465	3.5098871271334	2.11876854172464	0.0410069102810535	0.497088624433282	-3.76896837003109
CA13	-0.723783364185553	1.77907126567802	-2.11818348124348	0.0410596269560071	0.497088624433282	-3.76995978651457
LARP1B	0.410456593119493	3.55435538944398	2.11811511734108	0.0410657907622825	0.497088624433282	-3.77007561937909
ABRACL	-0.697426072682656	5.2892598904328	-2.11779156003703	0.0410949743191062	0.497088624433282	-3.77062380281748
MTMR8	0.271461271667323	1.00977646660021	2.11731361106093	0.0411381168575821	0.497088624433282	-3.77143344730607
AMBP	1.96764324235179	8.31815385059584	2.11727980150005	0.0411411702239184	0.497088624433282	-3.77149071541509
MAP3K1	0.565614864032199	4.99163395397559	2.11640754486916	0.0412200135122255	0.497411400622095	-3.77296794368183
PATJ	0.550676358746784	4.91102370095038	2.11634193614311	0.0412259492723618	0.497411400622095	-3.77307903816016
SLC41A2	0.716190197194947	4.92288839566335	2.11573603729848	0.0412808018674246	0.497637688543816	-3.7741048768955
MFF	0.300216286828312	5.73378526222936	2.11519791146835	0.0413295728772131	0.497637688543816	-3.77501578456867
HMCES	-0.332190939921557	6.55568296376479	-2.11517289994092	0.0413318409384142	0.497637688543816	-3.775058118362
MMP24	1.09612273091121	4.01244850743842	2.11442271485762	0.041399919245973	0.497736181987542	-3.77632768478089
PGBD1	-0.542224807056502	2.55270059115213	-2.11415738913146	0.0414240208702398	0.497736181987542	-3.77677662424232
SERPINB6	-0.339560491424272	6.6501442733127	-2.11412267256978	0.0414271753641648	0.497736181987542	-3.77683536261386
RACK1	0.383325000129556	9.6979347719797	2.11352518393005	0.0414814989234238	0.497736843743791	-3.77784616417612
FOXD1	-0.734940488689258	0.78535410591677	-2.11320729839268	0.0415104266141478	0.497736843743791	-3.77838385934837
CLIC6	-1.11931736710641	2.57056059815207	-2.11316382045045	0.041514384504166	0.497736843743791	-3.77845739642462
RBP4	2.35834380439763	7.02651478572292	2.11223641832877	0.0415988871936757	0.498332085286546	-3.78002570038875
ATRN	0.706832049916679	5.68216707243253	2.11189261907762	0.0416302518823599	0.498332085286546	-3.78060695786725
B4GAT1	0.401808176174127	5.71327876365954	2.11166214438981	0.0416512896825036	0.498332085286546	-3.78099657884853
FSIP1	0.378948281149905	1.00587736849177	2.11073417179233	0.0417360901877135	0.498790209758439	-3.78256500617232
TNFRSF18	-0.870761464454592	3.03259550399791	-2.11060609590855	0.0417478060347634	0.498790209758439	-3.78278143478151
AMFR	0.386658032004323	6.75588761326691	2.10942305355449	0.0418561629645019	0.499514544622109	-3.78478012651877
LPCAT2	-0.746042129162642	2.62435801705862	-2.10927091064647	0.0418701159770443	0.499514544622109	-3.78503710309641
C12orf75	1.1353235299714	6.7849092564097	2.10898991498318	0.0418958968436334	0.499514544622109	-3.78551168130592
TRIM45	0.732964116049753	3.8564977457276	2.10864224729005	0.0419278141190756	0.49954745431302	-3.78609879695967
SLC5A9	1.20608383357429	4.37802821325779	2.10807584086181	0.0419798583803349	0.499642266625032	-3.78705514604163
BCLAF3	0.317055182586678	3.32321245237963	2.10792098737544	0.041994097002279	0.499642266625032	-3.78731657469073
FNDC11	-0.421006166419094	0.882116742624407	-2.10730990376037	0.0420503270723357	0.499660441627463	-3.78834808425167
SLC2A4	-0.42594259290512	0.719345430271171	-2.10727053612638	0.0420539518372031	0.499660441627463	-3.78841452910249
DDX18	0.369487157180062	5.41290662990994	2.10559976128795	0.0422080420489941	0.500954057199841	-3.79123360541501
SLCO3A1	0.611958112136722	4.28636112693717	2.10531266408498	0.0422345701335589	0.500954057199841	-3.79171785068253
GUK1	-0.328597776221125	7.47810398055704	-2.10502300969151	0.0422613493914627	0.500954057199841	-3.79220635859451
SCD5	1.22824318331365	5.12047307518148	2.10482369077392	0.0422797856015275	0.500954057199841	-3.79254248442815
MAT1A	1.76015569426495	4.14821946777348	2.10450200604339	0.042309555111087	0.50096033705477	-3.79308491380885
SYCP2	-0.489810580151897	1.00599816649484	-2.10407762065234	0.0423488570471684	0.501079397644432	-3.79380042266161
H3C13	0.627590857317581	1.12045777654776	2.10305920587616	0.0424433027161282	0.501850314310162	-3.79551701327047
PWP1	0.295459126339733	6.18390347996926	2.10139844320604	0.0425977164007579	0.503037397429683	-3.79831496658
EIF2S2	0.282084253299228	7.13372758848532	2.1013479368037	0.0426024201056715	0.503037397429683	-3.79840003054667
NAA20	0.29546453670282	6.38250137998193	2.10039075022781	0.0426916502398201	0.50358805817295	-3.80001185234052
DDB2	0.44384963087689	5.27716618744256	2.09984787202625	0.0427423311338396	0.50358805817295	-3.80092576673249
EVC	0.891049301086649	4.81211864480049	2.09967458804286	0.0427585193699343	0.50358805817295	-3.80121744596279
RGL3	0.792766619901794	5.27319258426537	2.09958782046936	0.0427666272480968	0.50358805817295	-3.80136349011945
MVD	-0.36959711415698	5.16120294820766	-2.09815739863178	0.0429004863223379	0.504636832308777	-3.80377046798143
MVP	0.413587267487815	8.17236499098478	2.09776702864108	0.0429370812098023	0.504636832308777	-3.80442712981476
ITLN2	-0.191367861975285	0.161608562632718	-2.09744737290187	0.0429670675145045	0.504636832308777	-3.80496477061117
SPAG6	-0.657728306278456	0.537196188396614	-2.09691940584169	0.0430166354845986	0.504636832308777	-3.80585264206532
IFIT1	0.907274104222088	4.37901809302063	2.09639923127685	0.0430655210794195	0.504636832308777	-3.80672724350304
TRIM34	0.282717399146003	0.901254509569076	2.09615107475587	0.0430888598573945	0.504636832308777	-3.80714442640118
HS6ST1	-0.569893736291334	4.73988594145673	-2.09550394971116	0.0431497734492726	0.504636832308777	-3.80823215052745
ZNF280D	0.336628345215154	3.22378967490573	2.09496509015947	0.0432005538755571	0.504636832308777	-3.80913770179264
FAM181B	-0.175526183763133	0.162886123438748	-2.0949293128064	0.0432039272817091	0.504636832308777	-3.80919781924128
UBAP2	0.416028953385309	4.05800188745568	2.09472082097481	0.0432235903528658	0.504636832308777	-3.80954813703303
CTD-2550O8.5	0.252343295808556	0.401632804495361	2.09463243010363	0.0432319289604119	0.504636832308777	-3.80969664756234
CORO6	-0.303044741154311	1.11253690336119	-2.09426745456322	0.0432663749726423	0.504636832308777	-3.81030981343804
SHOX2	-0.324339445597241	0.56947125478319	-2.09405008613584	0.0432869014524991	0.504636832308777	-3.81067495807414
ONECUT3	-1.00213126441442	0.758393727115772	-2.09378330276371	0.0433121059843864	0.504636832308777	-3.8111230727546
GPC4	0.800952277727113	4.54997231297488	2.09352780079869	0.0433362568034483	0.504636832308777	-3.81155219754704
AC093323.3	-0.736322275488974	4.23355002829596	-2.09292931180325	0.0433928741861818	0.504636832308777	-3.81255722607191
DDIT3	0.491581774582741	6.51964335732208	2.0923303063728	0.0434496055804115	0.504636832308777	-3.81356290370891
ANKRD36	0.336988550618427	1.18304107525811	2.09206242128051	0.0434749979043646	0.504636832308777	-3.81401258867737
SMG8	0.408232817856166	4.14151760241743	2.09199374776461	0.0434815094397831	0.504636832308777	-3.81412786035673
JAZF1	0.535120654245723	4.49967949288644	2.09195664179632	0.0434850281375346	0.504636832308777	-3.8141901432503
PACRG	-0.494601293296106	1.08847700586164	-2.09190209545072	0.0434902011322909	0.504636832308777	-3.81428169854354
FAM13A	-0.640195877035035	1.72675894880734	-2.09147791312053	0.0435304476580501	0.504636832308777	-3.81499362099024
HSD3B7	0.655155064945133	6.72390182466802	2.09144957964057	0.0435331371127282	0.504636832308777	-3.81504117032049
DTNA	0.890613206695924	2.74051432840882	2.09073670285844	0.0436008525255553	0.504779069880213	-3.81623736146889
HUNK	0.959739472284598	3.92143283306374	2.09003291331411	0.0436677956234381	0.504779069880213	-3.81741800099018
PDE5A	0.761973762376732	3.72605607006799	2.08961546330498	0.0437075453599918	0.504779069880213	-3.81811815020538
ZBTB26	0.381599527841801	3.17016163665687	2.08956296911301	0.043712546127298	0.504779069880213	-3.81820618621214
SNAP25	1.18079412934963	4.90660681811271	2.08849043748039	0.0438148292079925	0.504779069880213	-3.82000452064369
CLDN9	1.28102630419038	4.6876118369804	2.08792648018474	0.0438686959609749	0.504779069880213	-3.82094983758048
RAB25	1.2445461517165	7.71140225982063	2.08769898636803	0.0438904416615433	0.504779069880213	-3.82133111258687
ABCC1	0.640625844773669	5.20330114247771	2.08746870972854	0.0439124630196375	0.504779069880213	-3.82171701942681
GET3	0.30104725407497	7.48797443770436	2.08703073997038	0.0439543728858438	0.504779069880213	-3.82245089754493
INTS11	-0.301053483353408	5.32428017015023	-2.0870098625257	0.0439563715521868	0.504779069880213	-3.82248587763392
SGO1	-0.496912096039331	1.78424140138742	-2.08700984420497	0.043956373306126	0.504779069880213	-3.82248590833013
ASPRV1	-0.438967448286145	1.57360414873371	-2.08681142448521	0.0439753726672778	0.504779069880213	-3.82281834664447
RHCE	-0.326340939367541	0.432091762900038	-2.08671578339165	0.043984533205111	0.504779069880213	-3.82297857801152
KLHDC7B	-0.79003830236937	1.77749932448322	-2.08664925663156	0.0439909061511543	0.504779069880213	-3.82309002967722
ANGPTL3	1.58899989312605	2.65757690107451	2.08651773969187	0.0440035072351516	0.504779069880213	-3.82331035084969
CCNA1	-0.320688926474402	0.365052140293288	-2.08637342967055	0.04401733771926	0.504779069880213	-3.82355209124664
DIABLO	0.286412065062554	2.60422707523317	2.08607169434052	0.0440462679898978	0.504779069880213	-3.82405750103317
BIVM	0.56520653385671	4.72449690760561	2.08547209422875	0.0441038070444261	0.505100619045556	-3.82506167260888
SERPINB8	0.444765218622583	3.93655422714902	2.0850611807616	0.0441432774290832	0.505214944684357	-3.82574971733491
NR1H4	0.92300652514328	4.43313850342818	2.0839361189276	0.0442515044353122	0.505867885454212	-3.82763302442902
TMEM39B	-0.305743917002956	4.09422455587053	-2.0838543421365	0.0442593801608512	0.505867885454212	-3.82776988529112
KIAA0930	0.374044344529719	5.73516540021172	2.08216472841785	0.0444223787018309	0.506703144865446	-3.83059669324139
CYP2W1	0.809483458346946	2.03867505552873	2.08161176663968	0.0444758378729788	0.506703144865446	-3.83152144723341
UBE3B	0.327963272770332	4.25257611119045	2.08150727288244	0.0444859464561856	0.506703144865446	-3.83169617796648
NEIL3	-0.421513250729658	1.31847018283826	-2.08130002434315	0.0445060013695539	0.506703144865446	-3.83204271184574
LINGO4	-0.463093029921425	0.522550962145665	-2.08085001814136	0.044549574678254	0.506703144865446	-3.83279506296052
CCL20	1.11288082616172	6.18540926708932	2.0807569211185	0.0445585937771831	0.506703144865446	-3.83295069347719
C8orf89	-0.307412493649841	0.368280291909073	-2.08042094676864	0.0445911558082637	0.506703144865446	-3.83351229855817
SLC30A10	1.09475048448629	3.44055821246643	2.08029482235509	0.0446033849563897	0.506703144865446	-3.83372310669915
ING1	-0.323577000222936	3.37876956465431	-2.07977083177117	0.0446542231595536	0.506703144865446	-3.83459881622653
RASA1	0.549081810869581	4.86360814631047	2.07946398154577	0.0446840177698167	0.506703144865446	-3.83511155604232
UBC	0.318038404056097	9.425500310818	2.07907562912874	0.0447217511357321	0.506703144865446	-3.83576040165291
CD320	-0.502223136385213	5.23169067042528	-2.07890588764862	0.0447382524639307	0.506703144865446	-3.83604397080822
GPC2	-0.438001468280873	1.19275397358623	-2.07882372573503	0.0447462417117798	0.506703144865446	-3.83618122370761
NCKAP5	0.562136849849016	1.35901619365537	2.07882102547474	0.0447465043005556	0.506703144865446	-3.83618573446912
SLC2A1	-1.20020621461135	4.73923130745701	-2.0779893155608	0.0448274489837494	0.507265486877565	-3.83757488648177
LMAN2	0.345545836011006	8.84245526213398	2.07770263708928	0.0448553792458712	0.507265486877565	-3.8380536091864
CREG2	-0.334695095367887	0.514682754437717	-2.0764886463102	0.0449738243701732	0.508269480827294	-3.84008028794426
TMED9	0.376904081321412	8.69604057208958	2.0761733103915	0.0450046355733064	0.508282413498654	-3.84060657320763
TSPO2	0.750917656175779	1.9933107299221	2.07424171150163	0.0451937753009503	0.509860291141204	-3.84382901942574
SLC35F5	0.496946917853376	4.70498320325194	2.07413889139163	0.0452038628520101	0.509860291141204	-3.84400048801663
DDR1	0.842889045318146	7.05465590783971	2.07351396943604	0.0452652156855829	0.510216408119139	-3.84504250365344
ADSL	0.288644436962231	5.25291719603898	2.07285844305822	0.0453296517142338	0.510496250681456	-3.84613529294208
SLC38A5	-0.88297655656993	1.8938145784606	-2.07253208179983	0.0453617619368967	0.510496250681456	-3.8466792523059
EID1	0.312953706126932	7.78022731925517	2.07235258471688	0.0453794309103985	0.510496250681456	-3.84697839944321
PTPN3	0.515580952192873	4.24251255014006	2.07203329660507	0.0454108752835668	0.510514780993012	-3.84751047138755
FMNL2	0.844637287688303	5.09434139701254	2.07164911957433	0.0454487354453312	0.510535203532501	-3.84815059345351
ZNF474	-0.220717541153505	0.453470753514699	-2.07138744952272	0.0454745385581363	0.510535203532501	-3.84858654056581
RGS4	1.73606366600204	4.2963308448532	2.07032550716184	0.0455793880200847	0.510535203532501	-3.8503553249773
HSD17B12	0.578450528494693	4.89378356466188	2.07024450627092	0.0455873942365956	0.510535203532501	-3.85049021267196
KRT8	0.921767350314632	10.5710696609646	2.07011705963508	0.0455999936998235	0.510535203532501	-3.85070243654441
AGR2	-2.01742678428058	2.93582825349541	-2.07009569748232	0.0456021058761439	0.510535203532501	-3.8507380077814
SLC17A2	0.980396413556609	1.85070255039263	2.06990180996233	0.0456212803716955	0.510535203532501	-3.85106084721969
HSPBAP1	-0.404217566790368	3.07053676367491	-2.06916496614878	0.0456942150506574	0.51101761518467	-3.85228754526687
GSTA4	-0.669604047271416	4.12730489867511	-2.06838421677323	0.0457716072350592	0.511237755213507	-3.85358697367358
ESRP2	0.718610479450813	5.23554833078139	2.06836434767059	0.0457735782698605	0.511237755213507	-3.85362003763065
FAM110C	0.667918085288204	4.7283102708549	2.06760588098628	0.0458488746226157	0.511745126325261	-3.85488201251523
MFSD5	0.323508785514419	6.18080597411755	2.06672722014049	0.0459362390233025	0.512322369098972	-3.85634353071296
PTPN14	0.645526052554154	3.70542605548322	2.06640159768451	0.0459686524181421	0.512322369098972	-3.85688503350821
SLC39A14	0.645933018245259	6.56684626245342	2.06591039789745	0.0460175858152362	0.512322369098972	-3.85770176439464
ADAT2	-0.508871342507475	2.09050590377161	-2.06588414616818	0.046020202302184	0.512322369098972	-3.85774540966565
CLIP1	0.462657669353134	4.23583090764097	2.06467108311225	0.0461412496545004	0.512744774900697	-3.85976174678216
SLC2A6	0.789295707592215	4.05101438815928	2.06459650947492	0.0461487002014704	0.512744774900697	-3.85988567256289
SULT1A1	0.598162917200329	4.23542657164196	2.06360202017845	0.0462481591240459	0.512744774900697	-3.8615379787644
RPIA	-0.49969122956561	5.12500862595547	-2.06336282867083	0.0462721087015705	0.512744774900697	-3.86193529562065
PTRHD1	0.367099065672083	5.26418278422983	2.06291844179086	0.0463166327913088	0.512744774900697	-3.86267336550124
HESX1	-0.404631060839119	1.75827255838503	-2.0627928120632	0.0463292267166445	0.512744774900697	-3.86288199841168
SLC43A2	-0.6199646567813	3.85189141992285	-2.06258363651142	0.0463502024701364	0.512744774900697	-3.86322935407372
TOR1A	0.305692443042977	5.36014524812862	2.0624677413628	0.046361827814674	0.512744774900697	-3.86342179726799
CLEC2L	-0.156726455364765	0.129568149501959	-2.06230126139455	0.0463785317536277	0.512744774900697	-3.86369822178455
ODAPH	-0.185476386794786	0.16543288732775	-2.06228008906215	0.046380656479556	0.512744774900697	-3.86373337525242
RIPOR1	0.416111068119162	5.53555681314588	2.06172697584258	0.0464361937887777	0.512744774900697	-3.86465163866034
CES4A	-0.672722798376618	1.15113472443079	-2.06170263904721	0.0464386387502179	0.512744774900697	-3.86469203761583
OTOF	-0.260259974396128	0.307467106535126	-2.06146210057831	0.0464628101754415	0.512744774900697	-3.86509131062948
CACUL1	0.287982613209177	4.17958960228244	2.06131966972443	0.0464771280815258	0.512744774900697	-3.86532771671357
SPATA20	0.595469789156791	6.86411156720867	2.06065650814923	0.0465438435491931	0.513150367778845	-3.86642826481211
PROX1	1.10585962462021	5.44287076981162	2.06011264589838	0.04659861989052	0.513345470592953	-3.86733062789031
PCYOX1	0.435581642885841	6.16795317823409	2.05988599181191	0.0466214645562736	0.513345470592953	-3.86770663307854
PES1	0.240705014451347	6.66394960850587	2.05911749656146	0.046698994956659	0.513868902114604	-3.86898128385782
DDX42	0.305070080653226	6.11602040329871	2.05853327094048	0.046758010718181	0.514119029602249	-3.86995005565715
AFG3L2	0.435263925194348	5.45301225020992	2.05829853634769	0.0467817409181058	0.514119029602249	-3.87033923688529
SPTY2D1OS	0.267055979200891	1.320451862254	2.05783939350923	0.0468281879028345	0.51429957906363	-3.87110038045085
ATP6V0C	0.319009190387423	6.73674389247698	2.05750670253296	0.0468618682355544	0.514339774810861	-3.87165181736939
ATOH7	-0.36672859431954	0.541033883604523	-2.05687537378939	0.0469258398514303	0.514547777463205	-3.87269806020898
RBP2	-0.635931897423651	0.799069824269431	-2.05672700819728	0.0469408846188636	0.514547777463205	-3.87294389713752
TCEAL1	0.394027500307769	5.21950478704971	2.05620476034926	0.0469938759243477	0.514548105684498	-3.87380913671374
CPA3	-1.02233916675695	2.08928765331756	-2.05613478926827	0.047000979711448	0.514548105684498	-3.87392504925224
AC004076.9	0.24514516911849	0.536766984364631	2.05542032367097	0.047073569422899	0.514739276592548	-3.87510844420228
PDK3	-0.559057724227188	2.46668317547891	-2.05529544824876	0.0470862668453876	0.514739276592548	-3.87531524749885
ART5	-0.244325617652726	0.406515851213995	-2.05455385674896	0.0471617342364854	0.514739276592548	-3.87654318173739
ST6GALNAC1	-0.929325728549069	0.9721287027211	-2.05445659223796	0.0471716401273426	0.514739276592548	-3.87670420805696
GREB1	-0.429377807807862	0.669949275831615	-2.05390841342872	0.0472275034124155	0.514739276592548	-3.87761163660065
UGT2A1	0.131716199283421	0.115597740825297	2.05380300381275	0.0472382520355892	0.514739276592548	-3.87778610528532
KIF5C	-0.716339294416746	1.03785515453428	-2.05373272458295	0.0472454196022333	0.514739276592548	-3.8779024241131
SLC44A3	0.982434632035472	6.58255599239663	2.05360163159099	0.0472587919266957	0.514739276592548	-3.87811938736676
KBTBD3	0.329920165597513	2.44884394240905	2.05274325725369	0.0473464335512469	0.515092023631196	-3.87953976313216
FAM149A	0.875601803346588	4.1561120117495	2.05269557007374	0.0473513066724528	0.515092023631196	-3.87961865908478
MTFR1L	-0.318592994766496	4.6810978978925	-2.05238843340175	0.0473827032912987	0.515106507290495	-3.88012676703263
YY2	0.29257573751087	1.27166417983079	2.0515962445686	0.0474637678604505	0.51551852562484	-3.88143704630284
EPC1	0.381978739911019	3.92694247125002	2.05129163338117	0.0474949709919628	0.51551852562484	-3.88194076957287
DNAAF5	0.383632067326866	4.73965574514053	2.050632910948	0.047562509266742	0.51551852562484	-3.8830298762611
DHRSX	0.38221497711333	5.33969326198326	2.05038556848403	0.0475878907952986	0.51551852562484	-3.88343875364112
PARG	0.285399787877831	4.29774627734709	2.05002002980162	0.047625422972459	0.51551852562484	-3.88404294980794
ADAMTSL3	0.886117566657156	2.25944393278135	2.04983262964203	0.0476446745836751	0.51551852562484	-3.88435267010019
ERN2	-1.00317606836473	0.799243818634404	-2.04950550819815	0.0476782960837626	0.51551852562484	-3.88489325873495
SLC1A1	1.17372745460711	5.82116046386219	2.04944179817785	0.0476848466075492	0.51551852562484	-3.88499853582635
FAM124A	-0.441291149056427	1.29227975612576	-2.04910201285708	0.0477197958929078	0.51551852562484	-3.8855599688448
USP32	0.517341234691699	4.1667923023123	2.04897063572395	0.0477333149555454	0.51551852562484	-3.88577702635426
RBIS	-0.304269162609478	5.53060872854475	-2.04879314388354	0.0477515846709054	0.51551852562484	-3.88607025629631
ODC1	0.51625875799444	7.75448090767957	2.04805516517932	0.0478276124668103	0.515618125775098	-3.88728924392871
LRRC9	0.145299284506116	0.12985786133708	2.04793025636215	0.0478404912604934	0.515618125775098	-3.88749553402037
GPR150	-0.335310769353909	0.419045632082552	-2.0473581159236	0.0478995209237836	0.515618125775098	-3.88844031511269
RAPGEFL1	-0.729050043910859	3.14734762021858	-2.04735742240827	0.0478995925147715	0.515618125775098	-3.8884414601984
H2AC20	-0.502964637803066	2.08981348484584	-2.04724416144206	0.0479112856028691	0.515618125775098	-3.88862846506495
WDSUB1	0.32491326952029	4.56172623833947	2.04630903202145	0.0480079240809012	0.515945824154324	-3.89017215118845
GAS2L3	0.693412013162606	3.12357149274745	2.04625828074145	0.048013173714513	0.515945824154324	-3.89025591452647
SERPINA5	1.37877537999536	7.12770284163921	2.04604388204641	0.0480353563267865	0.515945824154324	-3.89060975500217
SAT1	-0.603253299760805	8.78523563732458	-2.04503939202851	0.0481394046719536	0.515945824154324	-3.89226717150307
CPSF7	0.280943317110014	5.86933349257921	2.04490525857994	0.0481533135654294	0.515945824154324	-3.89248844545323
FBXW12	0.251897693164701	0.391501807838403	2.04446297581389	0.0481992007465469	0.515945824154324	-3.89321798057022
NPIPA1	0.297962717383709	1.94590120490299	2.04417866964413	0.0482287179300529	0.515945824154324	-3.89368687297051
CDC42EP5	-0.738737464572085	3.8426353297524	-2.04400037151711	0.048247237233843	0.515945824154324	-3.89398090588067
WDR12	0.347324509190297	3.95727619729679	2.04369338863129	0.048279137223887	0.515945824154324	-3.89448710772102
PTPN4	0.337569654156394	2.96138263522291	2.04364466028842	0.0482842025045382	0.515945824154324	-3.89456745333287
MSLN	-2.05127550878419	2.69848803761823	-2.0432783967969	0.0483222902472996	0.515945824154324	-3.89517131890657
NPRL2	-0.359588159761719	4.05055758699126	-2.04300484686059	0.0483507538499606	0.515945824154324	-3.89562227163003
WSB2	0.416377556579278	6.53104452158949	2.04296770898936	0.0483546192753526	0.515945824154324	-3.89568349060144
DSEL	0.937432422906108	3.68855235466547	2.04267991708681	0.0483845827188121	0.515945824154324	-3.89615786479218
TMPRSS4	-1.40441818944221	1.57739139658261	-2.04229304571219	0.0484248874086192	0.515945824154324	-3.89679547309207
DLL3	-0.169824146736271	0.191672601146797	-2.04162215727702	0.0484948509351883	0.515945824154324	-3.89790095395185
KLHL8	0.391685163933804	3.2976232574277	2.04159644459867	0.0484975341372886	0.515945824154324	-3.89794331739921
PSMB2	-0.383345875824693	6.55241529654839	-2.04132696642452	0.0485256628787915	0.515945824154324	-3.89838727698397
ETAA1	0.28847398727257	4.69544155624045	2.04128926647894	0.0485295992219428	0.515945824154324	-3.89844938325363
MAGI3	0.601132753901234	3.4785287525164	2.04097613718971	0.0485623046079367	0.515945824154324	-3.89896519321044
RPL4	0.396180861560776	10.056714448154	2.0408629382455	0.0485741326306499	0.515945824154324	-3.89915164799559
TMEM120A	0.398655759629605	6.91434896767398	2.04003560375505	0.0486606563486998	0.516505811582181	-3.90051414430167
SCML2	-0.363820090472776	0.833361182960751	-2.03919138106259	0.0487490851573299	0.516505811582181	-3.9019040149884
KRTAP5-5	0.464296100964736	0.558615548113559	2.03843380163622	0.0488285580326746	0.516505811582181	-3.90315086537716
LAMP5	1.41611724403753	3.7201040012944	2.0384023882588	0.048831855856298	0.516505811582181	-3.90320255890269
SLC25A23	0.450144650133987	6.31410748152571	2.03796565416316	0.0488777250361724	0.516505811582181	-3.90392118046862
SCART1	0.448344642788308	1.47795046076824	2.03737964964258	0.0489393309240961	0.516505811582181	-3.90488523202763
RBMX2	0.239689940023804	5.30292830670929	2.03708926193967	0.0489698841481648	0.516505811582181	-3.90536287746911
DIRAS2	0.609416131750184	1.26404081169793	2.0365299476977	0.049028779544225	0.516505811582181	-3.90628272019878
F11	0.916741167198628	2.91176810021852	2.03652779461101	0.0490290063823175	0.516505811582181	-3.90628626076843
ZNF408	0.260868895838768	4.52289442964522	2.03650771824075	0.0490311215691463	0.516505811582181	-3.906319274529
SHLD2	0.32174235221331	4.86569173470713	2.03645902681075	0.0490362518851232	0.516505811582181	-3.90639934210595
POPDC2	-0.456057071210455	2.39769475920251	-2.03620369110175	0.0490631627181048	0.516505811582181	-3.90681918881818
LARP6	0.698246563661912	3.90244770805257	2.03578715024767	0.0491070913008506	0.516505811582181	-3.90750401703194
ENDOV	0.397625520828196	3.80004654572289	2.03573439098414	0.0491126577682354	0.516505811582181	-3.90759075000414
ANKRD2	1.20394404677393	2.78205045049345	2.03571555325863	0.0491146454122329	0.516505811582181	-3.90762171764267
TALDO1	-0.452227360574036	7.49223831466288	-2.03568530639285	0.0491178370274733	0.516505811582181	-3.90767144048802
L3MBTL4	0.495088940580691	2.99332396890573	2.03514687339588	0.0491746822133944	0.516505811582181	-3.90855647570261
TRAM1	0.615837172400292	8.36271231713599	2.03488733952288	0.0492021030915732	0.516505811582181	-3.90898301335469
TLCD4	0.615813462989193	3.81591556042437	2.03462702577435	0.0492296197891783	0.516505811582181	-3.90941079063268
EVA1C	-0.70906978799347	3.56395336290203	-2.03462541690944	0.0492297898974903	0.516505811582181	-3.90941343437217
MORF4L2	0.336201013341042	8.14670506459536	2.03368176987472	0.0493296520211113	0.517236798089167	-3.91096378863897
NPPA	-0.310588221414435	0.470741594259123	-2.03285864938034	0.0494169038296512	0.517683958637211	-3.91231567276129
PRICKLE1	0.753436326801908	3.03460623965752	2.03267431687048	0.0494364617769393	0.517683958637211	-3.91261836067729
ALDH4A1	0.914523051203176	5.74007723441709	2.03205357544947	0.0495023730855549	0.517683958637211	-3.91363750947546
NBL1	-0.844257956432826	3.99211148964722	-2.03194234949555	0.0495141913408615	0.517683958637211	-3.91382009768758
ISL1	-0.510319214308077	0.329607500058206	-2.03185592134721	0.0495233764201476	0.517683958637211	-3.91396197257394
MACF1	0.415093076101582	4.60388224660308	2.03115852491149	0.049597546123632	0.517876103630493	-3.91510660349046
GPR137	0.381681019928477	5.47193031588601	2.03101405566993	0.0496129228843772	0.517876103630493	-3.91534368177266
PANX2	-0.941821760514757	2.68759101349483	-2.03083076061636	0.0496324381113214	0.517876103630493	-3.91564445564694
INPPL1	0.274717399063507	6.06895290067536	2.02995879776588	0.0497253669048075	0.518308586878791	-3.91707499677644
KIRREL2	-0.505686754586963	0.523963692682647	-2.02987420163786	0.049734390756361	0.518308586878791	-3.91721375986705
CLIC3	-1.13934126870533	2.76882606870847	-2.02891214526187	0.0498371137752409	0.518434656999006	-3.91879150789236
REEP5	0.326684730149759	7.58643620143195	2.02875206333542	0.0498542243999759	0.518434656999006	-3.91905398220594
CFAP58	-0.190168321621656	0.280482881873008	-2.0286705361101	0.0498629405454749	0.518434656999006	-3.9191876501356
CLTC	0.408104121879389	7.1401878521434	2.02862765514686	0.0498675255200118	0.518434656999006	-3.91925795393892
PARP8	0.358918995961289	4.00529571075609	2.02831053368411	0.0499014446272294	0.518472680896495	-3.9197778424227
NUDT16	-0.353554716181391	4.776014736794	-2.02727529833034	0.0500123130049062	0.519309671947308	-3.92147456934143
CDC42	-0.274225491398654	7.43788557344445	-2.0266971651251	0.0500743216389711	0.51963861456117	-3.92242182548991
RARS1	0.294058174147859	6.28572979458003	2.02599022671136	0.0501502367022152	0.520111383425577	-3.92357984222469
NKAPD1	0.274963588365749	4.60328632937534	2.02470628977224	0.0502883701176393	0.521228460511503	-3.92568222705921
TMEM190	0.406708652191609	1.05359300126531	2.02407700194946	0.050356193759526	0.521615881307109	-3.92671227972433
TRNAU1AP	-0.296492338884189	3.61852465910229	-2.02378699558106	0.050387477050505	0.521624558493234	-3.92718689474199
ATIC	0.358817527274782	7.00381131357662	2.02321927902356	0.0504487663356802	0.521783675801531	-3.92811584918493
SDHAF4	-0.371248899968672	4.53553540924657	-2.02286783864188	0.0504867395707616	0.521783675801531	-3.92869081009068
RPP21	-0.323748927260946	4.31516283922317	-2.02275768953864	0.0504986463461699	0.521783675801531	-3.92887099953351
DERL3	-1.01894997936317	3.33315799677621	-2.02238426104483	0.0505390310426575	0.521783675801531	-3.92948182301068
ZNF557	0.319129258414014	2.81495806618725	2.02223554583834	0.0505551218018176	0.521783675801531	-3.92972505479821
CDC42EP2	-0.636526082666061	3.53740535201074	-2.02149313987509	0.050635515876268	0.522056360881747	-3.93093909329698
MEI1	-0.634819513707354	1.41554035756964	-2.02142884413221	0.0506424836155644	0.522056360881747	-3.93104421835937
SLC25A16	0.441834064029203	3.99934511541551	2.02041012631471	0.0507529939014458	0.52288096483071	-3.93270950124589
TLCD3A	0.570062284020994	4.98950327811609	2.01986082330209	0.0508126694313555	0.522984498586382	-3.93360716943032
MYO10	0.771237601396309	4.95354088281311	2.01928650511614	0.0508751280206144	0.522984498586382	-3.93454551547052
INHBB	0.854525304535183	5.14859840363953	2.01927544055252	0.0508763319777812	0.522984498586382	-3.93456359121009
LAMA5	0.516637957065995	6.71153400533962	2.01919447055396	0.0508851432407342	0.522984498586382	-3.93469586636036
CCL26	-0.506802995331227	1.42719627676083	-2.01855027269952	0.0509552931435464	0.523057401131338	-3.93574810220641
RPL6	0.425521311938954	9.36227966753771	2.01788757251837	0.0510275458597787	0.523057401131338	-3.93683028885358
BABAM2	0.425283934427594	5.89379666512975	2.01735520235571	0.0510856536910787	0.523057401131338	-3.937699448009
UBE2D2	0.190741915061429	6.54305866246361	2.01720221114676	0.0511023632456058	0.523057401131338	-3.93794919197744
HCCS	0.323653220432262	5.31876905078528	2.01703108072157	0.0511210595953215	0.523057401131338	-3.9382285291713
TMEM102	0.423270272146135	4.70201207196258	2.01685111671529	0.0511407274663992	0.523057401131338	-3.93852226569027
LETMD1	0.290231788428216	5.4732855545333	2.01651905758095	0.0511770348004052	0.523057401131338	-3.93906419802564
ELAPOR1	-0.860395822590518	1.48752498619572	-2.0164364968794	0.0511860654727946	0.523057401131338	-3.93919892931301
KLHL34	-0.251140821298679	0.232491762255519	-2.01605497664003	0.0512278150507857	0.523057401131338	-3.93982147895788
REX1BD	-0.355212654684912	5.3005166280694	-2.01595871191973	0.0512383539431812	0.523057401131338	-3.93997854551914
KHSRP	0.254776490059484	7.24329482556458	2.01592551863428	0.0512419883240174	0.523057401131338	-3.9400327026977
TMEM109	0.42346721842236	7.96823807637356	2.01577394390849	0.0512585873168456	0.523057401131338	-3.94027999874636
ASAH1	0.421534823704162	6.78269753306331	2.01544810422628	0.0512942859887255	0.523110120145734	-3.94081156151191
RP11-691N7.6	0.572596579094947	1.56568530494796	2.01516250123762	0.051325594193178	0.523118028144984	-3.94127742892568
ITGB6	-1.40304112163983	2.35630774181781	-2.01471425010326	0.0513747657118503	0.523307884031588	-3.94200850027741
MAJIN	-0.313362462459311	0.271815936096776	-2.01440139618927	0.0514091089778067	0.523346562160881	-3.94251867208172
MRPL33	0.323763306078334	6.38488840071089	2.01393092883889	0.0514607917990232	0.523557281969876	-3.94328574909366
GAK	-0.330412995792751	5.0511177865286	-2.01331480680721	0.0515285438931997	0.523557281969876	-3.94429010003312
PDIA6	0.457688796027181	7.6181008966673	2.01323928159749	0.0515368543989682	0.523557281969876	-3.94441319857889
ZNF174	0.219967580946193	4.041259673176	2.01310128579887	0.0515520419473052	0.523557281969876	-3.94463810870512
GSAP	-0.361659310474395	3.798806550832	-2.01254659951848	0.0516131289989398	0.523867144039595	-3.94554203431812
MINPP1	0.415832740586471	4.94219811050573	2.01080081371514	0.0518058025896851	0.525380897878947	-3.94838573509435
SLC9B1	-0.201647263840882	0.690455883191358	-2.01039741889522	0.0518504122856873	0.525380897878947	-3.94904255066196
OLIG1	0.247355660499037	0.282083583381308	2.01013007267751	0.0518799953910771	0.525380897878947	-3.94947779287813
H2AC13	1.27230610749563	1.81656449515262	2.00991808181432	0.051903463621397	0.525380897878947	-3.94982288414967
SDF2	0.247548599425122	5.92698111744039	2.00925807417975	0.0519765883235392	0.525380897878947	-3.95089710296317
TNS1	0.565838065143772	5.73499587458915	2.00891417504087	0.0520147257443114	0.525380897878947	-3.95145671979759
TMEM45B	-0.980046241534654	4.09819723906197	-2.00822032758758	0.0520917456373522	0.525380897878947	-3.95258557099253
NT5DC4	0.518372356318321	0.751082446417135	2.00804455137729	0.0521112732772822	0.525380897878947	-3.95287150109457
MPP6	0.678500662237379	4.05826224040519	2.00782957568078	0.0521351644034005	0.525380897878947	-3.95322116948542
SPR	0.608303896761769	7.55042677996816	2.00776628251646	0.0521422002487278	0.525380897878947	-3.95332411335233
SYNJ2	0.434982543022357	4.08871815016342	2.00776153454659	0.0521427280796974	0.525380897878947	-3.95333183563893
MMD	0.787589055196079	5.6214884300591	2.00689321393868	0.0522393374177937	0.525380897878947	-3.95474386854253
SNX10	0.912694046595059	5.47195030194685	2.00644647695141	0.0522891020773979	0.525380897878947	-3.95547015214857
CNBP	-0.272988921914072	8.85454299436532	-2.0063132395431	0.0523039521665963	0.525380897878947	-3.95568673886092
ZNF609	0.355807977795639	4.12220471303326	2.0061985680752	0.0523167359137741	0.525380897878947	-3.95587313640482
SUSD3	-0.994620315867914	3.37648824640528	-2.00596098911792	0.0523432302311999	0.525380897878947	-3.95625929277225
ADSS2	0.385139247311035	6.34817596437568	2.00594144231612	0.0523454105705236	0.525380897878947	-3.95629106219618
NR1H2	0.209097366017363	6.79605773853037	2.00551474756924	0.0523930257580498	0.525380897878947	-3.95698450945829
MMP15	0.722386417978047	7.43373197845078	2.00501906699093	0.0524483864786812	0.525380897878947	-3.95778992598308
CAMK1D	0.736122334628831	4.01962394627328	2.00459093300618	0.052496244161723	0.525380897878947	-3.95848546369062
WRAP73	-0.30398919748387	3.31484692174465	-2.00430741945558	0.0525279568023344	0.525380897878947	-3.95894599054246
PPP1R14C	1.40742566235774	3.91125848960313	2.00401184703722	0.052561036055312	0.525380897878947	-3.9594260514437
FADS1	0.690680191210859	4.06966180809203	2.00395736397249	0.0525671355558068	0.525380897878947	-3.95951453539601
FBXO43	-0.371781638814637	0.972972666371271	-2.00316382945529	0.0526560433890978	0.525380897878947	-3.96080307404972
OSBP2	0.426962561130754	3.13622747782991	2.00275575719516	0.05270181486861	0.525380897878947	-3.96146554609788
SNX19	0.342224293164	5.17083170246049	2.0025973599026	0.0527195908510014	0.525380897878947	-3.96172266294946
DEFB131B	0.483821266583936	1.11809241547238	2.00242625786284	0.0527387984750251	0.525380897878947	-3.96200038491156
CTNNA1	0.434714587933533	7.83681595906719	2.00215665635957	0.0527690758424409	0.525380897878947	-3.96243794754466
HECA	-0.503747111323737	4.2550163768577	-2.00210460471623	0.0527749232002224	0.525380897878947	-3.962522421974
ASB4	-0.282061451315428	0.33749994561484	-2.00185778869444	0.0528026576032171	0.525380897878947	-3.96292295560626
FAM107B	0.459302591563311	6.43547708844836	2.00160652639387	0.0528309046591614	0.525380897878947	-3.96333066526741
SSBP2	0.504501588132958	2.62856784556386	2.00133499616325	0.0528614450332861	0.525380897878947	-3.96377121789711
AGRN	0.676589010785648	7.76069247216346	2.00125753773816	0.05287015998932	0.525380897878947	-3.96389688420464
TMEM156	1.29054884704874	4.9548337374581	2.00118915793034	0.0528778545366005	0.525380897878947	-3.96400781848567
UTP15	0.261419900091087	3.38440501927319	2.00115977596252	0.0528811610888974	0.525380897878947	-3.96405548468602
HUWE1	0.3265035202593	5.92119307737914	2.00054883944101	0.0529499547061769	0.525380897878947	-3.9650464803438
AURKAIP1	-0.353744570848458	7.31012821536035	-2.0005154295936	0.0529537190184311	0.525380897878947	-3.96510066743186
DNAH9	-0.18627468023048	0.256515332758473	-2.00040932461066	0.0529656754897976	0.525380897878947	-3.96527275334979
NAA80	-0.323560680093268	3.6307895138988	-2.00031452491521	0.0529763600086693	0.525380897878947	-3.96542649783524
MYO1C	0.435949240979208	7.49682394473558	2.00020361081744	0.0529888631024818	0.525380897878947	-3.96560636918814
SNAPC5	0.308076123798442	4.90573039145881	1.99979126693369	0.0530353682121133	0.525537862104186	-3.96627500657592
CHL1	-0.663181443617261	0.793640481925538	-1.99854380076943	0.0531762766874234	0.526553536864503	-3.96829718636843
SUPT5H	0.254405056236265	6.46031095092729	1.99800329126485	0.0532374314156247	0.526553536864503	-3.96917306374183
TFPI	-1.02848939526102	3.95346225043117	-1.99777498576565	0.0532632809011521	0.526553536864503	-3.96954296974132
CDK11B	-0.306085204558511	4.73159682261542	-1.99760924483518	0.0532820534643643	0.526553536864503	-3.96981148654473
ACAT1	0.680876653950921	5.73368307066421	1.99739569631643	0.0533062494155903	0.526553536864503	-3.97015743085705
NOLC1	0.370314277579641	6.57838131059351	1.99725438200845	0.0533222661798817	0.526553536864503	-3.97038634138343
EPHX4	-0.487058882555869	0.841263283566939	-1.99585897570188	0.0534806484089467	0.526871744699824	-3.97264603900366
PNO1	0.327670032036719	5.18794538995087	1.99547501991731	0.053524300104058	0.526871744699824	-3.97326759501731
RETREG2	0.254120149131788	6.85086969711706	1.99541611978634	0.0535309991640873	0.526871744699824	-3.97336293560448
PSMA5	0.345539356164973	6.00264645920307	1.99517829599734	0.0535580556862451	0.526871744699824	-3.97374787444042
LAGE3	-0.367552029161373	5.90170265666074	-1.99483697734772	0.0535969073007505	0.526871744699824	-3.97430026646874
TIMMDC1	-0.288674777767979	6.22818369013061	-1.99438054832943	0.0536488999974293	0.526871744699824	-3.97503883882394
FAM53C	0.351632091053591	4.50711376149235	1.99437858634611	0.0536491235853154	0.526871744699824	-3.97504201333079
LEO1	0.320653479741988	5.3525245842104	1.99409106405591	0.0536818984263072	0.526871744699824	-3.97550720073063
PHAX	0.250569016394177	5.09993068062832	1.99385598339277	0.0537087083499878	0.526871744699824	-3.97588750310207
CATSPERB	-0.409012844441935	1.30742397114026	-1.99337193544116	0.0537639485760049	0.526871744699824	-3.97667046304311
HDDC2	-0.351424636558835	4.3265432066298	-1.99327087958851	0.053775487441859	0.526871744699824	-3.97683390479476
KRT80	1.10325406585689	6.21195128040004	1.99296516889779	0.0538104075327647	0.526871744699824	-3.97732830388327
FNDC3B	0.559928553003346	5.05771856892643	1.99285531130699	0.0538229609337836	0.526871744699824	-3.97750595250887
MROH6	-0.649599441584644	3.62026594128653	-1.99284649340191	0.0538239686640994	0.526871744699824	-3.97752021144526
FAM220A	0.244693901851329	4.90337827836142	1.99177908300701	0.0539460760010376	0.526871744699824	-3.97924589756998
S100P	-1.86670918330749	2.75216971091444	-1.9916863018539	0.0539567011484692	0.526871744699824	-3.9793958631704
HOXC4	-0.890028772486869	1.53471269515144	-1.99168475336813	0.0539568784939857	0.526871744699824	-3.97939836599891
TMEM108	-0.222028273047699	0.448976827868461	-1.99122862129659	0.0540091406095818	0.526871744699824	-3.98013554951273
TLK2	0.23967941785873	3.9302806654889	1.99079081962567	0.0540593438674975	0.526871744699824	-3.98084298441279
C9orf16	-0.416776241694268	6.429376344585	-1.99070982501061	0.054068636064829	0.526871744699824	-3.98097384869568
MINDY4	0.422872206306823	1.88971860564812	1.99056234660244	0.0540855592546955	0.526871744699824	-3.98121212124357
WDR41	0.376551109234587	4.19850862742901	1.98982986251364	0.0541696802501152	0.526871744699824	-3.98239535067384
PTTG1	-0.697052081339177	4.73408219293775	-1.98966489701243	0.0541886411371295	0.526871744699824	-3.98266178341303
ARV1	0.426498755011242	5.67696875685017	1.98951517693419	0.0542058547308453	0.526871744699824	-3.98290357864926
OLA1	0.333922799392252	5.72396419880256	1.9891322214308	0.0542499054559207	0.526871744699824	-3.98352198038275
LBR	0.584195525024473	6.36491934540693	1.98902009357433	0.0542628092204018	0.526871744699824	-3.9837030284036
SPACA4	-0.589109825197513	0.677144370557526	-1.98881876088301	0.0542859854437494	0.526871744699824	-3.98402809166415
POGLUT1	-0.382490892329054	3.21824765822386	-1.9887570692505	0.0542930887394835	0.526871744699824	-3.98412769123499
ICE2	0.307890692184634	3.48862086814185	1.98873455449115	0.0542956813342615	0.526871744699824	-3.9841640401412
CLNS1A	0.246055967629865	5.77905642145264	1.98871973050761	0.0542973883880269	0.526871744699824	-3.98418797251535
CCDC78	0.649103738076448	2.7073439622591	1.98845267565767	0.0543281490411211	0.526871744699824	-3.98461909168755
ICAM5	-0.454868891953006	0.765016489363366	-1.98836240950766	0.0543385497510412	0.526871744699824	-3.98476480236238
CSTB	-0.352100690307074	7.48692450050196	-1.98769648235077	0.0544153331573021	0.527055875446697	-3.98583960516351
TPSD1	-0.640236300676876	0.761271306392282	-1.98764977615344	0.0544207220585945	0.527055875446697	-3.98591497817734
MCEE	0.300109337128976	4.51844751562797	1.98715498818142	0.0544778385424047	0.527055875446697	-3.98671336686608
SLC5A5	-0.401174723304722	0.382559084414565	-1.9871311607588	0.0544805904054223	0.527055875446697	-3.9867518108265
SLC39A5	1.53190097792771	4.23881780346691	1.98672631293979	0.0545273653188516	0.527210694135375	-3.98740495089143
ERCC8	0.244987820354341	2.58495131355605	1.98635273571859	0.0545705582667904	0.527252244193546	-3.98800755009762
ACMSD	1.32471891530252	4.55888812255123	1.98561321629835	0.0546561490644165	0.527252244193546	-3.98920017214906
PDLIM4	-0.952776384300794	2.81315287567715	-1.98517264786568	0.0547071951606826	0.527252244193546	-3.9899105116363
KLF2	-0.687894294571572	5.24958201316644	-1.98487595877081	0.0547415941248411	0.527252244193546	-3.99038880157813
C15orf48	-0.963065892457595	4.51354218984194	-1.98456838814255	0.0547772745554206	0.527252244193546	-3.99088457466077
SLC16A13	0.461166939919335	4.14413367206339	1.98417157450587	0.0548233376629521	0.527252244193546	-3.99152410997398
FCN3	0.936290499491832	3.34733635369385	1.98402781082671	0.0548400344058733	0.527252244193546	-3.99175578592449
GPCPD1	-0.518657774696364	4.03770608780325	-1.98357150482694	0.054893059134084	0.527252244193546	-3.99249103873736
OSGEPL1	0.314728198066399	3.48822519524656	1.9835258436589	0.0548983676088026	0.527252244193546	-3.99256460600819
SLAMF9	-0.592004084147648	0.895682983733932	-1.98292996528862	0.0549676840985622	0.527252244193546	-3.9935245379074
TNNI3	-1.08208628616926	1.81708044226871	-1.9824951284223	0.0550183151348954	0.527252244193546	-3.99422489744801
TP63	-0.391325871203654	0.492227994508692	-1.98231873929777	0.0550388648713377	0.527252244193546	-3.99450896016048
SLC25A12	-0.656614008123648	2.85839003150114	-1.98227648977046	0.0550437880271067	0.527252244193546	-3.99457699722698
LIN7A	0.681261115806239	2.54898575603872	1.98201076369655	0.0550747607097704	0.527252244193546	-3.99500488665276
MTRNR2L4	0.18902974703973	0.285233258304808	1.98198842173524	0.055077365548961	0.527252244193546	-3.99504086109229
FOXD3	-0.467705599083541	0.446882937578856	-1.98135814776644	0.0551508929909326	0.527252244193546	-3.9960555812153
NUF2	-0.699675453159381	3.28885906674217	-1.98124398042048	0.0551642208079896	0.527252244193546	-3.99623935988257
SNRNP25	-0.351443959357645	4.78580418443501	-1.98022455607157	0.0552833517050443	0.527252244193546	-3.99787999174784
NACC2	0.462698502171675	4.44656271816403	1.98006273326313	0.0553022829964149	0.527252244193546	-3.9981403640015
C8G	1.423366873894	6.93509678671591	1.97988786931943	0.0553227462667912	0.527252244193546	-3.99842170070281
NGEF	0.790271742953383	5.25401689623473	1.97975480428559	0.055338322466733	0.527252244193546	-3.99863577458542
CEP43	-0.305668406626143	2.11022431359772	-1.97971638151782	0.0553428208306809	0.527252244193546	-3.99869758671233
EBF2	-0.345794121244664	0.619744252868224	-1.97896525598362	0.0554308229832008	0.527252244193546	-3.99990576184976
CPAMD8	-0.392390282375907	1.25371534197409	-1.97874263410755	0.0554569287679886	0.527252244193546	-4.00026377725998
AMPD2	0.381343289610335	5.21072776820332	1.9786846190033	0.0554637336695553	0.527252244193546	-4.00035707065382
METTL2A	0.270383776855255	4.29777429650273	1.97804158840668	0.0555392067065616	0.527252244193546	-4.00139097728326
NNT	0.811735112870454	5.3511621995165	1.97779185415786	0.0555685422424926	0.527252244193546	-4.00179244551845
A1CF	1.05518505964003	4.04100206690833	1.97763415440749	0.0555870736863271	0.527252244193546	-4.00204594035751
KATNA1	-0.336678364281533	4.39892445231823	-1.97749155967098	0.0556038347425785	0.527252244193546	-4.0022751410026
ACTR1B	0.295418650842297	6.88035404212047	1.97749154481272	0.0556038364892964	0.527252244193546	-4.00227516488445
PCNX3	0.243410978815026	5.51445131902469	1.97723905528115	0.0556335257011706	0.527252244193546	-4.00268097400021
TREH	0.783810356669426	2.09379066849954	1.97717193902717	0.0556414199408989	0.527252244193546	-4.00278883853888
ESRRA	0.515258525377494	6.58754803644355	1.9763695798799	0.0557358690240574	0.527252244193546	-4.00407811222997
TCTN3	0.292540656558822	6.10642907308452	1.97610371537718	0.0557671957241398	0.527252244193546	-4.0045052273053
SNX7	0.582305890243933	5.65554482273606	1.97605001097317	0.0557735255451658	0.527252244193546	-4.00459149873303
ARFGAP3	0.391168170270579	6.25627688166884	1.9759952453917	0.055779981082821	0.527252244193546	-4.00467947296122
TRAPPC13	0.310595683624817	3.65126601773695	1.97590724791173	0.0557903552152931	0.527252244193546	-4.0048208261884
HNRNPA0	0.261912834039798	6.5035812789157	1.97575101192481	0.0558087781945509	0.527252244193546	-4.00507178102867
NELFA	-0.27824893033204	4.84180312794716	-1.97563509379099	0.0558224503979653	0.527252244193546	-4.00525796508532
PTPRN2	-0.932111285181893	2.88679842647769	-1.97557362222383	0.0558297019677327	0.527252244193546	-4.00535669531422
OR13J1	-0.114667140712874	0.0967043072430178	-1.97553209820872	0.0558346008621961	0.527252244193546	-4.00542338617834
CD70	-0.773321548723039	1.18387482390178	-1.97551849552826	0.0558362057518718	0.527252244193546	-4.00544523292444
TOM1L1	0.510903667777282	4.59831183269997	1.97535966602469	0.0558549479490624	0.527252244193546	-4.00570031422257
TTC21A	-0.422038143122648	1.78561583806199	-1.97481086581528	0.0559197494778303	0.52744695616585	-4.00658156773063
MRPL46	0.304568585674048	3.41432032983043	1.97466363117213	0.0559371458211259	0.52744695616585	-4.00681796188412
GDPD2	-0.370371852722045	0.431621697697466	-1.97423684497449	0.0559875987915018	0.527549880916622	-4.00750311510483
VIPR1	-0.629556729894102	1.4003525491977	-1.97405046594885	0.056009644159653	0.527549880916622	-4.00780228756334
TSHZ2	-0.867314460573442	2.60821266037426	-1.97342110209493	0.0560841425061178	0.52784200940836	-4.00881236844868
C1QTNF9	-0.137460074548693	0.224275662163615	-1.97326801744332	0.0561022762582516	0.52784200940836	-4.0090580195051
TLDC2	0.812098800113224	4.43765020664579	1.97290431751614	0.0561453789863988	0.527957616999984	-4.0096415797423
CARM1	0.332898199221622	5.4750395729601	1.97204025695908	0.0562478955226334	0.528471600686788	-4.01102763607701
RAET1E	-0.265043179377651	0.359307002951307	-1.97192376771894	0.0562617288071383	0.528471600686788	-4.01121446237264
UBXN10	-0.637329897497404	1.26721605632024	-1.97148956987416	0.0563133164925744	0.528598590560618	-4.011910755929
STBD1	0.530346297283545	3.24929255655707	1.97102227304572	0.0563688825351041	0.528598590560618	-4.01265999394072
TMEM70	-0.27420552789035	4.55026103770554	-1.97057252923358	0.0564224062430381	0.528598590560618	-4.013380957069
IFNAR1	0.344436310781525	5.64052119226425	1.97044966048199	0.0564370364311614	0.528598590560618	-4.01357789977074
DCP1B	-0.348834927752868	3.67811869708522	-1.9704307299859	0.0564392908094184	0.528598590560618	-4.01360824205015
DNAJC14	0.407554088041195	4.51822148437406	1.97013452892246	0.0564745747095952	0.528598590560618	-4.01408297089595
SORL1	-0.534566022776356	3.39233578335978	-1.96999487676133	0.0564912169098519	0.528598590560618	-4.01430677551428
GUCD1	0.445954832969639	7.23896430382976	1.96963468100281	0.0565341606825894	0.528711667562666	-4.01488396288609
SEC24C	0.735578310095735	5.12273616342498	1.9692340423404	0.0565819594375652	0.528728401363884	-4.01552585993213
WDR86	-0.316326379830305	1.08534225500669	-1.96910242001023	0.056597670466431	0.528728401363884	-4.01573672086203
PPP1R9A	0.568278014404052	3.48024403497219	1.96862616542335	0.056654549938698	0.52897133738404	-4.01649959552688
TMEM60	0.319879061993609	5.92315409703527	1.9674109989688	0.056799902787768	0.529800325687	-4.01844541965748
DYNC1LI1	-0.323534094006026	4.06039382320311	-1.96705312381597	0.0568427717921368	0.529800325687	-4.01901829918963
SLC16A8	0.594896648461323	1.91810414987516	1.96679683513454	0.0568734892238921	0.529800325687	-4.01942851088997
KRT5	-1.05322204213495	1.16418401602873	-1.96662081340376	0.0568945946066148	0.529800325687	-4.01971022427947
TMEM167B	0.243928285902198	5.47755574836188	1.9665928235193	0.0568979512790568	0.529800325687	-4.01975501877492
JPT1	-0.451026892952607	6.29795733314509	-1.96553273332237	0.0570252084364736	0.530696847442749	-4.02145119962189
TMCC3	-0.580272479580731	2.62037466331395	-1.96505138533377	0.0570830725931394	0.530728131440101	-4.02222113624543
ZNF644	0.419421800594894	4.52699726039207	1.96473697547967	0.0571208961193394	0.530728131440101	-4.02272396835808
CYP2C9	1.2500019531797	4.65156306255614	1.96473194994087	0.0571215008682394	0.530728131440101	-4.02273200513286
H2AC11	0.757443727746207	1.63299032471592	1.96425116662834	0.0571793816475578	0.530977965185695	-4.02350079285223
TRIM41	0.266645976557969	4.11341435831245	1.96330306728287	0.0572936707938594	0.531592919238667	-4.02501640116462
DHX29	0.367280516265883	5.17556827834256	1.96303608615804	0.0573258898599936	0.531592919238667	-4.02544308703598
ARMCX6	0.416390931833931	4.50712365375165	1.96293008422856	0.0573386864386305	0.531592919238667	-4.02561248535716
FAM114A1	-0.472031421436438	5.63283045113623	-1.96257117395665	0.0573820325453404	0.531707065224077	-4.02618599518023
CYP3A7	0.991872410937327	2.47765291052333	1.961840364649	0.0574703811615408	0.532014588178265	-4.02735351541769
SKA3	-0.540716447895683	2.71159212520521	-1.96178297042574	0.0574773246202048	0.532014588178265	-4.02744519234824
TGM3	1.36037731557016	2.3256662816426	1.96098132824526	0.0575743819320075	0.5321131551544	-4.02872545122738
HFM1	-0.142423133364229	0.157602084983533	-1.96094567430589	0.0575787019596297	0.5321131551544	-4.02878238264275
COX10	0.448747212902417	4.58566418883317	1.96047347696823	0.0576359424683695	0.5321131551544	-4.02953630016765
C12orf43	0.274133570992475	3.61772240514033	1.96046638491909	0.0576368025532135	0.5321131551544	-4.02954762235566
CXCL8	1.38106890501568	6.94705641844328	1.96041312092192	0.0576432624739723	0.5321131551544	-4.02963265528334
BORCS7	0.407474708181328	5.30897546665695	1.9600711394968	0.0576847533220121	0.532209412313427	-4.0301785658718
CROCC	-0.286354467120042	3.6717747647028	-1.95966422220786	0.0577341561892578	0.532242151200444	-4.03082803721293
CFAP91	-0.538520946673173	1.70924596515149	-1.95953022536113	0.0577504324450841	0.532242151200444	-4.0310418833256
ZC3H12A	0.464509789912324	5.34706222985841	1.95847009611236	0.0578793437397636	0.532843417715606	-4.03273334301496
MCTS1	0.226693085273181	5.63326454348897	1.95795567801717	0.0579419864831751	0.532843417715606	-4.03355384936213
MARVELD3	0.737509691997562	4.20285400633762	1.95787557568481	0.0579517461421645	0.532843417715606	-4.03368159882159
DDX21	0.554384871854711	6.18877125210692	1.95781310796379	0.057959358189577	0.532843417715606	-4.03378122125553
CHST3	0.927479655010182	3.9896926082408	1.95759792518839	0.05798558606105	0.532843417715606	-4.03412437188048
MAPK3	-0.361221280120749	6.08446292480922	-1.95746104874778	0.05800227479365	0.532843417715606	-4.03434263246205
SH3BGRL3	-0.440439404607762	8.57793371631341	-1.9566017761179	0.0581071370569175	0.533520674810379	-4.03571253836614
TPRG1L	-0.305990313531804	6.40849105331056	-1.95606673591509	0.0581725141155445	0.533834860386515	-4.03656529393528
POPDC3	-1.14500881908008	0.73434263486734	-1.95580808435039	0.0582041418065551	0.533839165723613	-4.03697747117282
KCND3	0.795934876655428	2.61511663713256	1.95497717322549	0.0583058456019791	0.534485849491015	-4.03830128941306
AAK1	0.362080413006114	3.31473697478258	1.95446605277397	0.0583684832659425	0.534773916468125	-4.03911539333958
EXOC6	0.419097137107003	4.38060727822525	1.95393309575554	0.058433858987791	0.534829521436664	-4.03996409989556
UBE2C	-0.717538114601849	5.5527939955523	-1.95362287172116	0.0584719420986948	0.534829521436664	-4.04045803184531
CPTP	-0.379955565436204	5.73128558306637	-1.95353828748318	0.0584823293864493	0.534829521436664	-4.04059269432417
EPM2A	-0.30553327922244	1.88491311192109	-1.95339916484059	0.0584994176835527	0.534829521436664	-4.04081417478731
IFI27L1	-0.406043967930194	3.39396528460659	-1.95251383301438	0.058608263350182	0.535285717287745	-4.04222331461147
CASP4	0.355494683157797	5.45153980375222	1.95248507319358	0.0586118021147382	0.535285717287745	-4.04226908179859
HCRTR1	-0.10661929476245	0.115166815484612	-1.95163843818596	0.0587160595138854	0.535470374923516	-4.04361614401921
TBX4	-0.63459303551426	0.502243338197485	-1.95153989473313	0.0587282048905613	0.535470374923516	-4.04377290445626
SLC35F6	0.417305470201527	6.37913401601413	1.95115599378684	0.0587755409988211	0.535470374923516	-4.04438354498514
KCTD10	0.315733902634764	4.72096190376994	1.95091531800449	0.0588052338494182	0.535470374923516	-4.04476632048324
SFPQ	-0.267178798545638	6.98783425573841	-1.94983164794059	0.0589390900307843	0.535470374923516	-4.04648935021743
PPP4R3B	0.343505719869128	5.88019468502155	1.94973500234641	0.0589510405918372	0.535470374923516	-4.04664297960186
GPR108	0.347287134918603	6.89784407112928	1.94969983502661	0.0589553896720695	0.535470374923516	-4.04669888064896
UNC5CL	0.731464816929668	6.52040653825842	1.94959196871875	0.0589687310379733	0.535470374923516	-4.04687033714467
FLYWCH1	-0.311150450409545	4.33321980445127	-1.94947284034712	0.0589834683773121	0.535470374923516	-4.04705968632468
SMIM8	-0.271369851198357	1.65010184692399	-1.94940392547691	0.0589919952714912	0.535470374923516	-4.04716921924683
MTSS2	0.558625273674255	4.03955887632792	1.94873886728094	0.0590743382586472	0.535470374923516	-4.04822610245551
LRRC8E	0.372857988406939	1.12270986861647	1.94864100110055	0.0590864637670571	0.535470374923516	-4.04838160340562
TMEM147	0.324403203351786	7.49215074213047	1.94836091463564	0.0591211780524636	0.535470374923516	-4.04882660273908
RAB17	0.780608793540847	6.02799899198155	1.94825220804497	0.0591346560390846	0.535470374923516	-4.04899930140695
MAP1LC3A	-0.593081324324411	5.55073378471352	-1.94804156789307	0.0591607798181381	0.535470374923516	-4.04933391704773
MRS2	0.358693599994509	5.10229673729695	1.94802108414288	0.0591633207632111	0.535470374923516	-4.04936645530262
FLYWCH2	-0.374908459058043	5.60917791478381	-1.94802096882263	0.0591633350685937	0.535470374923516	-4.04936663848704
GPR160	-0.591937098027675	3.40861427989601	-1.94725474427576	0.0592584506319631	0.536048064771607	-4.05058358570492
GSE1	0.454234277063755	5.03720179742687	1.94618192066198	0.0593918480460874	0.53620228189779	-4.05228685152032
ZNF835	-0.366896274610488	0.707572739869488	-1.9461649093319	0.0593939653634029	0.53620228189779	-4.05231385356036
TBC1D32	-0.381723200345355	1.36738747375019	-1.94614688055423	0.0593962093886601	0.53620228189779	-4.05234247038931
CCNA2	-0.588942586516929	4.08141044157539	-1.94611092706845	0.0594006847044887	0.53620228189779	-4.05239953823533
TIMP2	0.673635429812711	7.85287088641972	1.94585024038746	0.0594331424376272	0.536212759022574	-4.05281329321741
ANKRD18B	0.511793297624449	0.972303693023307	1.94544336803811	0.0594838321716351	0.536387629787697	-4.05345898291734
GDPGP1	-0.288695330590528	2.28583567493528	-1.94516427778322	0.0595186239149888	0.536419033948186	-4.05390182614657
TMEM222	-0.262403437118239	5.12218048163606	-1.9446987967579	0.059576690487642	0.536660062105558	-4.05464031135201
CNPY3	-0.383974166477886	7.31859274429986	-1.94335094996337	0.0597451041922431	0.53787607563983	-4.05677788308994
INO80	0.322312492231937	4.80774752766704	1.94290038636119	0.0598014938446492	0.53787607563983	-4.05749217846437
MLNR	0.20234055243165	0.178355088048971	1.94258561897392	0.0598409153867021	0.53787607563983	-4.05799111350166
STK17A	0.62822043949924	5.13459925968771	1.94249232147667	0.0598526042992789	0.53787607563983	-4.05813898629994
ZFPL1	0.257515316807086	3.48674026179191	1.94213716455006	0.0598971186965481	0.53787607563983	-4.05870184455848
SYF2	-0.209702833876499	5.78781354020865	-1.94211378724094	0.0599000497473178	0.53787607563983	-4.05873889043627
ENTPD5	0.843597774901976	4.39309951016797	1.94119916724725	0.0600148222293415	0.538624384104405	-4.06018800697887
RASGRF2	0.623832234668967	2.39474452384128	1.94090717024387	0.0600515038918076	0.538661731387653	-4.06065053125846
FICD	0.398604333344907	3.03915488605048	1.94066561454078	0.0600818635779959	0.538661731387653	-4.06103311484531
ZNF19	0.346219127504225	1.91813659739953	1.93982654539531	0.0601874241495054	0.53905528353605	-4.06236176720011
NUDCD3	0.230882891908062	5.48877696842895	1.93976440868685	0.0601952477325529	0.53905528353605	-4.06246014163318
RPUSD3	-0.294337816474758	3.76277275872963	-1.93948613993623	0.0602302951001201	0.53905528353605	-4.06290066439958
LZTS3	0.792531343243934	5.08914374812978	1.93931695678917	0.0602516119752253	0.53905528353605	-4.06316847112265
DOCK1	0.484903682693336	5.24938394216514	1.93860751473595	0.0603410717738544	0.539462475598614	-4.06429127430477
MRRF	0.417382904017639	3.97518101220636	1.93812612847926	0.0604018392930875	0.539462475598614	-4.0650529587489
NMU	-0.782273731586382	0.973891869267304	-1.93810204777113	0.0604048804945312	0.539462475598614	-4.06509105707887
C3	1.0264441736773	10.6611362859872	1.93770781571027	0.0604546876602421	0.539462475598614	-4.06571472242574
LMO3	-0.488288281459261	0.629445745967156	-1.93765837626228	0.0604609363270115	0.539462475598614	-4.06579292733664
MYL3	0.874421294544681	1.77382215393213	1.93745975785009	0.0604860453875525	0.539462475598614	-4.06610709245516
IFIT5	0.48159759878469	4.72607878206203	1.93694898993154	0.0605506572906222	0.53975775825194	-4.06691488394626
CTAGE8	0.259382659550373	0.539228251964761	1.93552028061974	0.060731704817481	0.541090118896465	-4.06917352783938
ITIH2	1.6821778119875	7.36526590438657	1.93491699589065	0.0608082938538713	0.541242983845138	-4.07012686412703
SLC16A5	-0.985568674145576	3.51033065598146	-1.93443468152239	0.0608695852331356	0.541242983845138	-4.07088886894147
COMTD1	0.559417234473293	5.81932931772273	1.93437790780225	0.0608768034098787	0.541242983845138	-4.07097855543493
GLMP	0.47368586381612	6.25615894254994	1.93408579368405	0.060913954301108	0.541242983845138	-4.07143998060686
NOC2L	-0.278331376166327	5.68243209888358	-1.9340490090233	0.0609186339377795	0.541242983845138	-4.07149808196765
COL4A6	-0.305318851140128	0.476169581535883	-1.93349050376863	0.0609897234553242	0.541242983845138	-4.07238013353573
ZFP57	-0.860771239752276	1.12686641585099	-1.93348050531361	0.0609909967636767	0.541242983845138	-4.07239592233639
ARTN	-0.604451547623415	1.65673535426497	-1.93339734873633	0.0610015876848749	0.541242983845138	-4.07252723438566
VASH2	-0.346974912367755	1.06363742568273	-1.93258600115757	0.0611050051714473	0.541596613831974	-4.07380819412786
DEFB1	1.71920579577696	10.6257586168455	1.93230037001997	0.0611414487937307	0.541596613831974	-4.0742590488624
NRBP1	0.233162122723098	6.47064928884892	1.93215587025796	0.0611598926315246	0.541596613831974	-4.07448711457275
MMS19	0.272556270192655	5.52749212019678	1.93209323120607	0.0611678893226446	0.541596613831974	-4.0745859743502
GTPBP8	-0.279865973291675	3.07140520272273	-1.9314219732155	0.0612536407849316	0.542075737380285	-4.07564522486486
SMARCC2	0.456005972028669	5.33466785234789	1.93030977558723	0.0613959493640382	0.542150876852604	-4.07739964082094
GABRA2	-0.205008439650082	0.119340972458726	-1.93026861338063	0.0614012216423939	0.542150876852604	-4.07746455605465
MSX1	-0.392859952591898	2.41970377868893	-1.93015091596974	0.0614162991185799	0.542150876852604	-4.07765016578791
RND1	1.01561881790569	4.94734904336132	1.93011138417863	0.0614213640043198	0.542150876852604	-4.0777125057213
EPGN	-0.207013391154131	0.209936722810348	-1.92957697773176	0.0614898684955718	0.542150876852604	-4.0785551425479
NPRL3	0.24987824272663	5.22704890745371	1.92946322947475	0.0615044581577239	0.542150876852604	-4.07873447371846
C4orf48	-0.695817383489981	5.17083469425724	-1.92922035628466	0.0615356197276531	0.542150876852604	-4.07911735033925
MIGA1	0.47507215986316	3.89405191314782	1.9288330873336	0.0615853359920506	0.542150876852604	-4.0797277802666
NUDT8	-0.51642114129114	4.58157473263978	-1.92881490254202	0.0615876713444965	0.542150876852604	-4.07975644153077
NSRP1	0.337416460354958	5.02228341334182	1.92783861046636	0.0617131622138529	0.542150876852604	-4.08129487297202
ASXL2	0.431548847002728	3.73041017268584	1.9277637353092	0.0617227956301139	0.542150876852604	-4.08141283505006
EEF1A2	1.55458464676759	7.08728615017462	1.92769430373254	0.0617317298352728	0.542150876852604	-4.08152221779715
ZNF134	0.445205058557379	3.84193219522701	1.92764805561564	0.0617376814949418	0.542150876852604	-4.08159507551047
OR13A1	-0.350803277353893	0.309340393386296	-1.92746953619272	0.0617606597591203	0.542150876852604	-4.0818762959679
EGLN1	0.519141130419857	6.30006582014688	1.92741633826335	0.061767508597002	0.542150876852604	-4.08196009432356
PPP3CA	-0.522074137453999	4.71127891154597	-1.92740918151674	0.0617684300248808	0.542150876852604	-4.08197136762256
TGFA	0.643141420781343	5.29991383606609	1.92693045759844	0.061830092423627	0.542414220939068	-4.08272537772666
SLFN13	0.631755669524521	5.13239263047424	1.92585571417462	0.0619687188724635	0.54285114636937	-4.08441760307292
PLGRKT	-0.336248297613081	5.23487137735905	-1.92582580607672	0.0619725804149864	0.54285114636937	-4.08446468384346
GPBP1	0.236269356084073	5.89405169391355	1.9257869871248	0.0619775927793281	0.54285114636937	-4.08452579105076
PTPRR	-0.656440241060198	0.754260013289024	-1.92556211162954	0.0620066359332783	0.54285114636937	-4.08487976166649
TSPEAR	-0.284577363414235	0.344725351462069	-1.92489126838548	0.0620933464780551	0.542927497154579	-4.08593552386619
DENR	0.251379480585751	6.27928460439368	1.92457392647029	0.0621344012327532	0.542927497154579	-4.08643484987226
UBE2A	0.228501602481966	5.77571940797699	1.92428373614555	0.0621719638387219	0.542927497154579	-4.08689139673781
C19orf33	-1.65652984684025	5.81913057348097	-1.92414872380153	0.0621894466773792	0.542927497154579	-4.08710378861135
TRIM4	0.323873448645616	5.13747572738367	1.92392899228743	0.0622179089152534	0.542927497154579	-4.08744942944457
RAP2C	0.323657879611105	5.12223752816057	1.92385023846222	0.0622281127788557	0.542927497154579	-4.08757330273015
HPDL	-0.550324832626758	1.82568881609429	-1.92361596033567	0.0622584759190574	0.542927497154579	-4.08794177918452
SHROOM1	0.567962995364941	5.42697039140779	1.92353579156145	0.0622688689609962	0.542927497154579	-4.08806786177192
SNX5	0.264028535910461	5.48980016119708	1.92288100708257	0.0623538108878994	0.543391577793683	-4.08909749484259
IL1RAPL2	0.415435098425413	0.489076640032097	1.92219107704922	0.0624434200588927	0.543895839282668	-4.09018209281563
TTC6	0.402259000593062	1.06877107023897	1.92185222638593	0.0624874711096205	0.544002968760735	-4.09071466680017
C4A	1.00854171512964	4.17830544630907	1.92143500773189	0.0625417468753934	0.544198958464253	-4.09137031004879
ASXL1	0.317293670137116	5.44225426529733	1.92053848799812	0.0626585120671052	0.544938216875997	-4.09277877482528
NUP210L	-0.104190416195288	0.13221948679056	-1.91966691035014	0.062772208672551	0.545125115118483	-4.0941475548865
MINK1	0.357892935704268	6.16457481519155	1.91962627614347	0.0627775137039457	0.545125115118483	-4.09421135736212
DNTTIP2	0.311077584662567	5.10990993040516	1.9194492911336	0.0628006246268519	0.545125115118483	-4.09448924082395
LARP4	0.349449005271674	4.61014227389212	1.91935735311756	0.0628126328985909	0.545125115118483	-4.09463358431636
WDR91	0.742839853606397	5.00029066495887	1.91887144702031	0.062876131246201	0.545125115118483	-4.09539637004827
VMP1	0.440981489369641	7.58487879775337	1.91865829883428	0.0629040029480381	0.545125115118483	-4.09573092625375
KLHDC10	0.324912567873914	5.35583811834903	1.91855284442468	0.0629177963198443	0.545125115118483	-4.09589643600365
LYSMD3	0.417923080476815	4.41262543544842	1.91842485904556	0.0629345402267181	0.545125115118483	-4.09609729821129
SCYL2	0.347296911026961	4.59039068026758	1.9166399287037	0.0631684569467453	0.545526457077861	-4.09889748668706
RIMKLB	-0.808634182102685	2.88313569176072	-1.91654139153012	0.0631813921014441	0.545526457077861	-4.09905201097508
PON2	0.551890204007448	7.14712883625003	1.91651157908782	0.0631853060844088	0.545526457077861	-4.09909876108769
KRT14	-0.641202826833573	0.718533129541295	-1.9165103375814	0.0631854690824567	0.545526457077861	-4.09910070793226
ZNF675	0.379471718635069	2.11791175253996	1.91642447363536	0.0631967430845055	0.545526457077861	-4.09923535140982
PUS7	0.52034213681131	4.48149130986459	1.91641044427353	0.0631985853150445	0.545526457077861	-4.09925735043348
FAM186B	0.201838565244929	0.66676837379522	1.91628939831058	0.0632144820827891	0.545526457077861	-4.09944715368529
HERC3	-0.582481243236592	2.85645860749949	-1.91612863243341	0.0632356005227708	0.545526457077861	-4.09969922409042
RAB44	-0.134701239091916	0.170465000275807	-1.91499663838585	0.0633844728941352	0.546092401310646	-4.10147364146907
SPINT1	0.57410697196463	8.68658440424697	1.91469724208314	0.0634238979173311	0.546092401310646	-4.1019428103398
FAM117A	-0.474911321732245	3.45593012906682	-1.91410260939423	0.0635022627589394	0.546092401310646	-4.10287445650101
CIT	-0.46881617544422	2.27443471867844	-1.91381765513529	0.0635398455383622	0.546092401310646	-4.10332082969792
TAS2R19	0.278218374781519	0.789516007577698	1.91342101813686	0.0635921900772529	0.546092401310646	-4.10394206301631
CDK13	0.29094571508206	4.73343556174725	1.91337536087343	0.0635982178876709	0.546092401310646	-4.10401356721066
AGFG1	0.277433824701729	5.11142941497841	1.91330038094452	0.063608118031907	0.546092401310646	-4.10413099091762
CREB3	0.399361760791249	6.85940649600011	1.9132270159307	0.0636178062305923	0.546092401310646	-4.10424588201802
TACC1	0.668610434744958	6.09216169773755	1.91322258153147	0.0636183918547672	0.546092401310646	-4.10425282626501
KLHL3	0.592332101316992	2.06775455385969	1.91304702011469	0.0636415809119903	0.546092401310646	-4.10452774428902
FGF9	-0.777841014047268	0.514167650694521	-1.91212974918549	0.063762857076846	0.546092401310646	-4.10596380627145
DNM1	0.81379148013687	4.10406125637994	1.91204635228481	0.0637738931773648	0.546092401310646	-4.10609434373405
MPDZ	0.509040938450195	3.02031195431582	1.91198199640684	0.0637824106594925	0.546092401310646	-4.10619507403666
[truncated: 15,134 more rows]
